# Supplementary material for: Structural intermediates observed only in intact Escherichia coli indicate a mechanism for TonB-dependent transport
Source: eLife. 2021 Jul 12;10:e68548. doi: 10.7554/eLife.68548 (PMC8341980; doi:10.7554/eLife.68548)
Supplement: Source data 1. [file elife-68548-data1.zip]

Archive with 124 entries (109 files):
- SourceData/figure 2/
- SourceData/figure 2/RawDEER_data_Figure2bc/
- SourceData/figure 2/RawDEER_data_Figure2bc/62218_btub_wc_dsba_90_188_DEER.DSC
- SourceData/figure 2/RawDEER_data_Figure2bc/62218_btub_wc_dsba_90_188_DEER.DTA
- SourceData/figure 2/RawDEER_data_Figure2bc/62318_btub_wc_dsba_90_188_b12_DEER.DSC
- SourceData/figure 2/RawDEER_data_Figure2bc/62318_btub_wc_dsba_90_188_b12_DEER.DTA
- SourceData/figure 2/RawDEER_data_Figure2d/
- SourceData/figure 2/RawDEER_data_Figure2d/62218_btub_wc_dsba_90_188_DEER.DSC
- SourceData/figure 2/RawDEER_data_Figure2d/62218_btub_wc_dsba_90_188_DEER.DTA
- SourceData/figure 2/RawDEER_data_Figure2d/62318_btub_wc_dsba_90_188_b12_DEER.DSC
- SourceData/figure 2/RawDEER_data_Figure2d/62318_btub_wc_dsba_90_188_b12_DEER.DTA
- SourceData/figure 2/RawDEER_data_Figure2d/71518_btub_wc_dsba_90_188_100_b12_DEER.DSC
- SourceData/figure 2/RawDEER_data_Figure2d/71518_btub_wc_dsba_90_188_100_b12_DEER.DTA
- SourceData/figure 2/RawDEER_data_Figure2d/71618_btub_wc_dsba_90_188_0um_DEER.DSC
- SourceData/figure 2/RawDEER_data_Figure2d/71618_btub_wc_dsba_90_188_0um_DEER.DTA
- SourceData/figure 2/RawDEER_data_Figure2d/71718_btub_wc_dsba_90_188_30_um_DEER.DSC
- SourceData/figure 2/RawDEER_data_Figure2d/71718_btub_wc_dsba_90_188_30_um_DEER.DTA
- SourceData/figure 2/RawDEER_data_Figure2d/71818_btub_wc_dsba_90_188_10um_DEER.DSC
- SourceData/figure 2/RawDEER_data_Figure2d/71818_btub_wc_dsba_90_188_10um_DEER.DTA
- SourceData/figure 2/RawDEER_data_Figure2d/82018_btub_wc_dsba_90_188_60um_b12_DEER.DSC
- SourceData/figure 2/RawDEER_data_Figure2d/82018_btub_wc_dsba_90_188_60um_b12_DEER.DTA
- SourceData/figure 2/RawDEER_data_Figure2d/82118_btub_wc_dsba_90_188_5um_DEER.DSC
- SourceData/figure 2/RawDEER_data_Figure2d/82118_btub_wc_dsba_90_188_5um_DEER.DTA
- SourceData/figure 2/RawDEER_data_Figure2d/82218_btub_wc_dsba_90_188_20um_DEER.DSC
- SourceData/figure 2/RawDEER_data_Figure2d/82218_btub_wc_dsba_90_188_20um_DEER.DTA
- SourceData/figure 2/RawDEER_data_Figure2d/82818_btub_wc_dsba_90_188_100um_rerun_DEER.DSC
- SourceData/figure 2/RawDEER_data_Figure2d/82818_btub_wc_dsba_90_188_100um_rerun_DEER.DTA
- SourceData/figure 3/
- SourceData/figure 3/Fig3c_R14/
- SourceData/figure 3/Fig3c_R14/101519_btub_wc_dsba_93_188_b12.DSC
- SourceData/figure 3/Fig3c_R14/101519_btub_wc_dsba_93_188_b12.DTA
- SourceData/figure 3/Fig3c_R14/41319_btub_wc_dsba_63_188_apo_DEER.DSC
- SourceData/figure 3/Fig3c_R14/41319_btub_wc_dsba_63_188_apo_DEER.DTA
- SourceData/figure 3/Fig3c_R14/41519_btub_wc_dsba_63_188_b12_DEER.DSC
- SourceData/figure 3/Fig3c_R14/41519_btub_wc_dsba_63_188_b12_DEER.DTA
- SourceData/figure 3/Fig3c_R14/41919_btub_wc_dsba_93_188_apo_DEER.DSC
- SourceData/figure 3/Fig3c_R14/41919_btub_wc_dsba_93_188_apo_DEER.DTA
- SourceData/figure 3/Fig3c_R14/4419_btub_wc_dsba_72_188_apo_DEER.DSC
- SourceData/figure 3/Fig3c_R14/4419_btub_wc_dsba_72_188_apo_DEER.DTA
- SourceData/figure 3/Fig3c_R14/4519_btub_wc_dsba_72_188_b12_DEER.DSC
- SourceData/figure 3/Fig3c_R14/4519_btub_wc_dsba_72_188_b12_DEER.DTA
- SourceData/figure 3/Fig3c_R14/4719_btub_wc_dsba_65_188_apo_DEER.DSC
- SourceData/figure 3/Fig3c_R14/4719_btub_wc_dsba_65_188_apo_DEER.DTA
- SourceData/figure 3/Fig3c_R14/4819_btub_wc_dsba_65_188_b12_DEER.DSC
- SourceData/figure 3/Fig3c_R14/4819_btub_wc_dsba_65_188_b12_DEER.DTA
- SourceData/figure 3/Fig3c_R14/62218_btub_wc_dsba_90_188_DEER.DSC
- SourceData/figure 3/Fig3c_R14/62218_btub_wc_dsba_90_188_DEER.DTA
- SourceData/figure 3/Fig3c_R14/62318_btub_wc_dsba_90_188_b12_DEER.DSC
- SourceData/figure 3/Fig3c_R14/62318_btub_wc_dsba_90_188_b12_DEER.DTA
- SourceData/figure 3/Fig3d_R14A/
- SourceData/figure 3/Fig3d_R14A/10719_btub_wc_dsba_65_188_14a_apo_DEER.DSC
- SourceData/figure 3/Fig3d_R14A/10719_btub_wc_dsba_65_188_14a_apo_DEER.DTA
- SourceData/figure 3/Fig3d_R14A/10719_btub_wc_dsba_65_188_14a_b12_DEER.DSC
- SourceData/figure 3/Fig3d_R14A/10719_btub_wc_dsba_65_188_14a_b12_DEER.DTA
- SourceData/figure 3/Fig3d_R14A/11020_btub_wc_dsba_63_188_14a_apo_DEER.DSC
- SourceData/figure 3/Fig3d_R14A/11020_btub_wc_dsba_63_188_14a_apo_DEER.DTA
- SourceData/figure 3/Fig3d_R14A/11320_btub_wc_dsba_93_188_14a_apo_DEER.DSC
- SourceData/figure 3/Fig3d_R14A/11320_btub_wc_dsba_93_188_14a_apo_DEER.DTA
- SourceData/figure 3/Fig3d_R14A/11420_btub_wc_dsba_72_188_14a_apo_DEER.DSC
- SourceData/figure 3/Fig3d_R14A/11420_btub_wc_dsba_72_188_14a_apo_DEER.DTA
- SourceData/figure 3/Fig3d_R14A/11619_btub_wc_dsba_63_188_14a_b12_DEER.DSC
- SourceData/figure 3/Fig3d_R14A/11619_btub_wc_dsba_63_188_14a_b12_DEER.DTA
- SourceData/figure 3/Fig3d_R14A/11719_btub_wc_dsba_72_188_14a_b12_DEER.DSC
- SourceData/figure 3/Fig3d_R14A/11719_btub_wc_dsba_72_188_14a_b12_DEER.DTA
- SourceData/figure 3/Fig3d_R14A/11819_btub_wc_dsba_93_188_14a_b12_DEER_2.DSC
- SourceData/figure 3/Fig3d_R14A/11819_btub_wc_dsba_93_188_14a_b12_DEER_2.DTA
- SourceData/figure 3/Fig3d_R14A/81919_btub_wc_dsba_90_188_r14a_b12_DEER.DSC
- SourceData/figure 3/Fig3d_R14A/81919_btub_wc_dsba_90_188_r14a_b12_DEER.DTA
- SourceData/figure 3/Fig3d_R14A/82019_btub_wc_dsba_90_188_r14a_apo_DEER.DSC
- SourceData/figure 3/Fig3d_R14A/82019_btub_wc_dsba_90_188_r14a_apo_DEER.DTA
- SourceData/figure 4/
- SourceData/figure 4/R14/
- SourceData/figure 4/R14/51220_btub_90_188_apo_DEER.DSC
- SourceData/figure 4/R14/51220_btub_90_188_apo_DEER.DTA
- SourceData/figure 4/R14/51320_btub_90_188_b12_DEER.DSC
- SourceData/figure 4/R14/51320_btub_90_188_b12_DEER.DTA
- SourceData/figure 4/R14/51620_btub_93_188_apo_DEER.DSC
- SourceData/figure 4/R14/51620_btub_93_188_apo_DEER.DTA
- SourceData/figure 4/R14/51720_btub_93_188_b12_DEER.DSC
- SourceData/figure 4/R14/51720_btub_93_188_b12_DEER.DTA
- SourceData/figure 4/R14A/
- SourceData/figure 4/R14A/51120_btub_90_188_14a_apo_DEER.DSC
- SourceData/figure 4/R14A/51120_btub_90_188_14a_apo_DEER.DTA
- SourceData/figure 4/R14A/51520_btub_90_188_14a_b12_DEER.DSC
- SourceData/figure 4/R14A/51520_btub_90_188_14a_b12_DEER.DTA
- SourceData/figure 4/R14A/51720_btub_93_188_14a_b12_DEER.DSC
- SourceData/figure 4/R14A/51720_btub_93_188_14a_b12_DEER.DTA
- SourceData/figure 4/R14A/51820_btub_93_188_14a_apo_DEER.DSC
- SourceData/figure 4/R14A/51820_btub_93_188_14a_apo_DEER.DTA
- SourceData/figure 5/
- SourceData/figure 5/D316A/
- SourceData/figure 5/D316A/82119_btub_wc_dsba_90_188_316a_apo_DEER.DSC
- SourceData/figure 5/D316A/82119_btub_wc_dsba_90_188_316a_apo_DEER.DTA
- SourceData/figure 5/D316A/82219_btub_wc_deer_90_188_316a_b12_DEER.DSC
- SourceData/figure 5/D316A/82219_btub_wc_deer_90_188_316a_b12_DEER.DTA
- SourceData/figure 5/R14A/
- SourceData/figure 5/R14A/81919_btub_wc_dsba_90_188_r14a_b12_DEER.DSC
- SourceData/figure 5/R14A/81919_btub_wc_dsba_90_188_r14a_b12_DEER.DTA
- SourceData/figure 5/R14A/82019_btub_wc_dsba_90_188_r14a_apo_DEER.DSC
- SourceData/figure 5/R14A/82019_btub_wc_dsba_90_188_r14a_apo_DEER.DTA
- SourceData/figure 5/R14A-D316A/
- SourceData/figure 5/R14A-D316A/52720_btub_wc_dsba_90_188_14a_316a_apo_DEER_2.DSC
- SourceData/figure 5/R14A-D316A/52720_btub_wc_dsba_90_188_14a_316a_apo_DEER_2.DTA
- SourceData/figure 5/R14A-D316A/82319_btub_wc_dsba_90_188_14a_316a_b12_DEER.DSC
- SourceData/figure 5/R14A-D316A/82319_btub_wc_dsba_90_188_14a_316a_b12_DEER.DTA
- SourceData/figure s3/
- SourceData/figure s3/11119_btub_wc_dsba_90_237_14a_b12_DEER.DSC
- SourceData/figure s3/11119_btub_wc_dsba_90_237_14a_b12_DEER.DTA
- SourceData/figure s3/1820_btub_wc_dsba_90_237_14a_apo_DEER.DSC
- SourceData/figure s3/1820_btub_wc_dsba_90_237_14a_apo_DEER.DTA
- SourceData/figure s3/4319_btub_wc_dsba_90_237_apo_DEER.DSC
- SourceData/figure s3/4319_btub_wc_dsba_90_237_apo_DEER.DTA
- SourceData/figure s3/4419_btub_wc_dsba_90_237_b12_DEER.DSC
- SourceData/figure s3/4419_btub_wc_dsba_90_237_b12_DEER.DTA
- SourceData/figure s6/
- SourceData/figure s6/12020_btub_wc_dsba_90_188_14a_apo_t0_DEER.DSC
- SourceData/figure s6/12020_btub_wc_dsba_90_188_14a_apo_t0_DEER.DTA
- SourceData/figure s6/12220_btub_wc_dsba_90_188_14a_b12_t0_DEER.DSC
- SourceData/figure s6/12220_btub_wc_dsba_90_188_14a_b12_t0_DEER.DTA
- SourceData/figure s6/12420_btub_wc_dsba_90_188_14a_b12_t60_DEER.DSC
- SourceData/figure s6/12420_btub_wc_dsba_90_188_14a_b12_t60_DEER.DTA
- SourceData/figure s6/52420_BtuB_WC_90_188_14A_T30_DEER.DSC
- SourceData/figure s6/52420_BtuB_WC_90_188_14A_T30_DEER.DTA
- SourceData/Unprocessed_DEER_data.txt
