# Supplementary material for: Structural intermediates observed only in intact Escherichia coli indicate a mechanism for TonB-dependent transport
Source: eLife. 2021 Jul 12;10:e68548. doi: 10.7554/eLife.68548 (PMC8341980; doi:10.7554/eLife.68548)
Supplement: Source data 1. [file elife-68548-data1.zip › SourceData/figure 3/Fig3d_R14A/11819_btub_wc_dsba_93_188_14a_b12_DEER_2.DSC]

#DESC	1.2 * DESCRIPTOR INFORMATION ***********************
*
*	Dataset Type and Format:
*
DSRC	EXP
BSEQ	BIG
IKKF	CPLX
XTYP	IDX
YTYP	NODATA
ZTYP	NODATA
*
*	Item Formats:
*
IRFMT	D
IIFMT	D
*
*	Data Ranges and Resolutions:
*
XPTS	226
XMIN	-48.000000
XWID	3600.000000
*
*	Documentational Text:
*
TITL	'Experiment'
IRNAM	'Intensity'
IINAM	'Intensity'
XNAM	'Time'
IRUNI	''
IIUNI	''
XUNI	'ns'
*
************************************************************
*
#SPL	1.2 * STANDARD PARAMETER LAYER
*
OPER    cafisolab
DATE    11/11/19
TIME    09:19:19
CMNT    
SAMP    
SFOR    
STAG    C
EXPT    PLS
OXS1    TADC
AXS1    B0VL
AXS2    NONE
AXS3    
MWPW    0.001002
A1CT    1.210475
B0VL    1.213141
A1SW    0.02
MWFQ    3.403737e+10
AVGS    70
*
************************************************************
*
#DSL	1.0 * DEVICE SPECIFIC LAYER
*

.DVC     acqStart, 1.0


.DVC     cwBridge, 1.0

AcqFineTuning      Never
AcqScanFTuning     Off
AcqSliceFTuning    Off
Power              1.002 mW
PowerAtten         13.00 dB

.DVC     fieldCtrl, 1.0

AllegroMode        False
CenterField        12104.75 G
Delay              0.0 s
FieldFlyback       On
FieldPosition      12131.410 G
FieldWait          Wait LED off
GFactor            2.000000
MeasuringHall      False
SetToSampleG       False
StaticFieldMon     12140.000 G
SweepDirection     Up
SweepWidth         200.0 G
WidthTM            200.0 G

.DVC     freqCounter, 1.0

FrequencyMon       34.037365 GHz
QMonitBridge       On

.DVC     ftBridge, 1.0

Attenuation        60.00 dB
ELDORAtt           30 dB
FrequencyA         33.505226 GHz
QLCWPower          1200
VideoBW            20 MHz
VideoGain          45 dB

.DVC     ftEpr, 1.0

AWGPhaseShift      90.00 deg.
AWGPrg             {3;400,8,5;0.000000e+00[mixed]} 0.000000e+00,0.000000e+00,7.500000e+01,0.000000e+00,0.000000e+00,0.000000e+00,0.000000e+00,0.000000e+00,0.000000e+00,0.000000e+00,0.000000e+00,0.000000e+00,0.000000e+00,0.000000e+00,0.000000e+00,0.000000e+00,0.000000e+00,0.000000e+00,0.000000e+00,0.000000e+00,0.000000e+00,0.000000e+00,0.000000e+00,0.000000e+00,0.000000e+00,0.000000e+00,0.000000e+00,0.000000e+00,0.000000e+00,0.000000e+00,0.000000e+00,0.000000e+00,0.000000e+00,0.000000e+00,0.000000e+00,0.000000e+00,0.000000e+00,0.000000e+00,0.000000e+00,0.000000e+00,0.000000e+00,0.000000e+00,0.000000e+00,0.000000e+00,0.000000e+00,0.000000e+00,0.000000e+00,0.000000e+00,0.000000e+00,0.000000e+00,0.000000e+00,0.000000e+00,0.000000e+00,0.000000e+00,0.000000e+00,0.000000e+00,0.000000e+00,0.000000e+00,0.000000e+00,0.000000e+00,0.000000e+00,0.000000e+00,0.000000e+00,0.000000e+00,0.000000e+00,0.000000e+00,0.000000e+00,0.000000e+00,0.000000e+00,0.000000e+00,0.000000e+00,0.000000e+00,0.000000e+00,0.000000e+00,0.000000e+00,0.000000e+00,0.000000e+00,0.000000e+00,0.000000e+00,0.000000e+00,0.000000e+00,0.000000e+00,0.000000e+00,0.000000e+00,0.000000e+00,0.000000e+00,0.000000e+00,0.000000e+00,0.000000e+00,0.000000e+00,0.000000e+00,0.000000e+00,0.000000e+00,0.000000e+00,0.000000e+00,0.000000e+00,0.000000e+00,0.000000e+00,0.000000e+00,0.000000e+00,0.000000e+00,0.000000e+00,0.000000e+00,0.000000e+00,0.000000e+00,0.000000e+00,0.000000e+00,0.000000e+00,0.000000e+00,0.000000e+00,0.000000e+00,0.000000e+00,0.000000e+00,0.000000e+00,0.000000e+00,0.000000e+00,0.000000e+00,0.000000e+00,0.000000e+00,0.000000e+00,0.000000e+00,0.000000e+00,0.000000e+00,0.000000e+00,0.000000e+00,0.000000e+00,0.000000e+00,0.000000e+00,0.000000e+00,0.000000e+00,0.000000e+00,0.000000e+00,0.000000e+00,0.000000e+00,0.000000e+00,0.000000e+00,0.000000e+00,0.000000e+00,0.000000e+00,0.000000e+00,0.000000e+00,0.000000e+00,0.000000e+00,0.000000e+00,0.000000e+00,0.000000e+00,0.000000e+00,0.000000e+00,0.000000e+00,0.000000e+00,0.000000e+00,0.000000e+00,0.000000e+00,0.000000e+00,0.000000e+00,0.000000e+00,0.000000e+00,0.000000e+00,0.000000e+00,0.000000e+00,0.000000e+00,0.000000e+00,0.000000e+00,0.000000e+00,0.000000e+00,0.000000e+00,0.000000e+00,0.000000e+00,0.000000e+00,0.000000e+00,0.000000e+00,0.000000e+00,0.000000e+00,0.000000e+00,0.000000e+00,0.000000e+00,0.000000e+00,0.000000e+00,0.000000e+00,0.000000e+00,0.000000e+00,0.000000e+00,0.000000e+00,0.000000e+00,0.000000e+00,0.000000e+00,0.000000e+00,0.000000e+00,0.000000e+00,0.000000e+00,0.000000e+00,0.000000e+00,0.000000e+00,0.000000e+00,0.000000e+00,0.000000e+00,0.000000e+00,0.000000e+00,0.000000e+00,0.000000e+00,0.000000e+00,0.000000e+00,0.000000e+00,0.000000e+00,0.000000e+00,0.000000e+00,0.000000e+00,0.000000e+00,0.000000e+00,0.000000e+00,0.000000e+00,0.000000e+00,0.000000e+00,0.000000e+00,0.000000e+00,0.000000e+00,0.000000e+00,0.000000e+00,0.000000e+00,0.000000e+00,0.000000e+00,0.000000e+00,0.000000e+00,0.000000e+00,0.000000e+00,0.000000e+00,0.000000e+00,0.000000e+00,0.000000e+00,0.000000e+00,0.000000e+00,0.000000e+00,0.000000e+00,0.000000e+00,0.000000e+00,0.000000e+00,0.000000e+00,0.000000e+00,0.000000e+00,0.000000e+00,0.000000e+00,0.000000e+00,0.000000e+00,0.000000e+00,0.000000e+00,0.000000e+00,0.000000e+00,0.000000e+00,0.000000e+00,0.000000e+00,0.000000e+00,0.000000e+00,0.000000e+00,0.000000e+00,0.000000e+00,0.000000e+00,0.000000e+00,0.000000e+00,0.000000e+00,0.000000e+00,0.000000e+00,0.000000e+00,0.000000e+00,0.000000e+00,0.000000e+00,0.000000e+00,0.000000e+00,0.000000e+00,0.000000e+00,0.000000e+00,0.000000e+00,0.000000e+00,0.000000e+00,0.000000e+00,0.000000e+00,0.000000e+00,0.000000e+00,0.000000e+00,0.000000e+00,0.000000e+00,0.000000e+00,0.000000e+00,0.000000e+00,0.000000e+00,0.000000e+00,0.000000e+00,0.000000e+00,0.000000e+00,0.000000e+00,0.000000e+00,0.000000e+00,0.000000e+00,0.000000e+00,0.000000e+00,0.000000e+00,0.000000e+00,0.000000e+00,0.000000e+00,0.000000e+00,0.000000e+00,0.000000e+00,0.000000e+00,0.000000e+00,0.000000e+00,0.000000e+00,0.000000e+00,0.000000e+00,0.000000e+00,0.000000e+00,0.000000e+00,0.000000e+00,0.000000e+00,0.000000e+00,0.000000e+00,0.000000e+00,0.000000e+00,0.000000e+00,0.000000e+00,0.000000e+00,0.000000e+00,0.000000e+00,0.000000e+00,0.000000e+00,0.000000e+00,0.000000e+00,0.000000e+00,0.000000e+00,0.000000e+00,0.000000e+00,0.000000e+00,0.000000e+00,0.000000e+00,0.000000e+00,0.000000e+00,0.000000e+00,0.000000e+00,0.000000e+00,0.000000e+00,0.000000e+00,0.000000e+00,0.000000e+00,0.000000e+00,0.000000e+00,0.000000e+00,0.000000e+00,0.000000e+00,0.000000e+00,0.000000e+00,0.000000e+00,0.000000e+00,0.000000e+00,0.000000e+00,0.000000e+00,0.000000e+00,0.000000e+00,0.000000e+00,0.000000e+00,0.000000e+00,0.000000e+00,0.000000e+00,0.000000e+00,0.000000e+00,0.000000e+00,0.000000e+00,0.000000e+00,0.000000e+00,0.000000e+00,0.000000e+00,0.000000e+00,0.000000e+00,0.000000e+00,0.000000e+00,0.000000e+00,0.000000e+00,0.000000e+00,0.000000e+00,0.000000e+00,0.000000e+00,0.000000e+00,0.000000e+00,0.000000e+00,0.000000e+00,0.000000e+00,0.000000e+00,0.000000e+00,0.000000e+00,0.000000e+00,0.000000e+00,0.000000e+00,0.000000e+00,0.000000e+00,0.000000e+00,0.000000e+00,0.000000e+00,0.000000e+00,0.000000e+00,0.000000e+00,0.000000e+00,0.000000e+00,0.000000e+00,0.000000e+00,0.000000e+00,7.500000e+01,0.000000e+00,0.000000e+00,0.000000e+00,0.000000e+00,0.000000e+00,0.000000e+00,0.000000e+00,0.000000e+00,0.000000e+00,0.000000e+00,0.000000e+00,0.000000e+00,0.000000e+00,0.000000e+00,0.000000e+00,0.000000e+00,0.000000e+00,0.000000e+00,0.000000e+00,0.000000e+00,0.000000e+00,0.000000e+00,0.000000e+00,0.000000e+00,0.000000e+00,0.000000e+00,0.000000e+00,0.000000e+00,0.000000e+00,0.000000e+00,0.000000e+00,0.000000e+00,0.000000e+00,0.000000e+00,0.000000e+00,0.000000e+00,0.000000e+00,0.000000e+00,0.000000e+00,0.000000e+00,0.000000e+00,0.000000e+00,0.000000e+00,0.000000e+00,0.000000e+00,0.000000e+00,0.000000e+00,0.000000e+00,0.000000e+00,0.000000e+00,0.000000e+00,0.000000e+00,0.000000e+00,0.000000e+00,0.000000e+00,0.000000e+00,0.000000e+00,0.000000e+00,0.000000e+00,0.000000e+00,0.000000e+00,0.000000e+00,0.000000e+00,0.000000e+00,0.000000e+00,0.000000e+00,0.000000e+00,0.000000e+00,0.000000e+00,0.000000e+00,0.000000e+00,0.000000e+00,0.000000e+00,0.000000e+00,0.000000e+00,0.000000e+00,0.000000e+00,0.000000e+00,0.000000e+00,0.000000e+00,0.000000e+00,0.000000e+00,0.000000e+00,0.000000e+00,0.000000e+00,0.000000e+00,0.000000e+00,0.000000e+00,0.000000e+00,0.000000e+00,0.000000e+00,0.000000e+00,0.000000e+00,0.000000e+00,0.000000e+00,0.000000e+00,0.000000e+00,0.000000e+00,0.000000e+00,0.000000e+00,0.000000e+00,0.000000e+00,0.000000e+00,0.000000e+00,0.000000e+00,0.000000e+00,0.000000e+00,0.000000e+00,0.000000e+00,0.000000e+00,0.000000e+00,0.000000e+00,0.000000e+00,0.000000e+00,0.000000e+00,0.000000e+00,0.000000e+00,0.000000e+00,0.000000e+00,0.000000e+00,0.000000e+00,0.000000e+00,0.000000e+00,0.000000e+00,0.000000e+00,0.000000e+00,0.000000e+00,0.000000e+00,0.000000e+00,0.000000e+00,0.000000e+00,0.000000e+00,0.000000e+00,0.000000e+00,0.000000e+00,0.000000e+00,0.000000e+00,0.000000e+00,0.000000e+00,0.000000e+00,0.000000e+00,0.000000e+00,0.000000e+00,0.000000e+00,0.000000e+00,0.000000e+00,0.000000e+00,0.000000e+00,0.000000e+00,0.000000e+00,0.000000e+00,0.000000e+00,0.000000e+00,0.000000e+00,0.000000e+00,0.000000e+00,0.000000e+00,0.000000e+00,0.000000e+00,0.000000e+00,0.000000e+00,0.000000e+00,0.000000e+00,0.000000e+00,0.000000e+00,0.000000e+00,0.000000e+00,0.000000e+00,0.000000e+00,0.000000e+00,0.000000e+00,0.000000e+00,0.000000e+00,0.000000e+00,0.000000e+00,0.000000e+00,0.000000e+00,0.000000e+00,0.000000e+00,0.000000e+00,0.000000e+00,0.000000e+00,0.000000e+00,0.000000e+00,0.000000e+00,0.000000e+00,0.000000e+00,0.000000e+00,0.000000e+00,0.000000e+00,0.000000e+00,0.000000e+00,0.000000e+00,0.000000e+00,0.000000e+00,0.000000e+00,0.000000e+00,0.000000e+00,0.000000e+00,0.000000e+00,0.000000e+00,0.000000e+00,0.000000e+00,0.000000e+00,0.000000e+00,0.000000e+00,0.000000e+00,0.000000e+00,0.000000e+00,0.000000e+00,0.000000e+00,0.000000e+00,0.000000e+00,0.000000e+00,0.000000e+00,0.000000e+00,0.000000e+00,0.000000e+00,0.000000e+00,0.000000e+00,0.000000e+00,0.000000e+00,0.000000e+00,0.000000e+00,0.000000e+00,0.000000e+00,0.000000e+00,0.000000e+00,0.000000e+00,0.000000e+00,0.000000e+00,0.000000e+00,0.000000e+00,0.000000e+00,0.000000e+00,0.000000e+00,0.000000e+00,0.000000e+00,0.000000e+00,0.000000e+00,0.000000e+00,0.000000e+00,0.000000e+00,0.000000e+00,0.000000e+00,0.000000e+00,0.000000e+00,0.000000e+00,0.000000e+00,0.000000e+00,0.000000e+00,0.000000e+00,0.000000e+00,0.000000e+00,0.000000e+00,0.000000e+00,0.000000e+00,0.000000e+00,0.000000e+00,0.000000e+00,0.000000e+00,0.000000e+00,0.000000e+00,0.000000e+00,0.000000e+00,0.000000e+00,0.000000e+00,0.000000e+00,0.000000e+00,0.000000e+00,0.000000e+00,0.000000e+00,0.000000e+00,0.000000e+00,0.000000e+00,0.000000e+00,0.000000e+00,0.000000e+00,0.000000e+00,0.000000e+00,0.000000e+00,0.000000e+00,0.000000e+00,0.000000e+00,0.000000e+00,0.000000e+00,0.000000e+00,0.000000e+00,0.000000e+00,0.000000e+00,0.000000e+00,0.000000e+00,0.000000e+00,0.000000e+00,0.000000e+00,0.000000e+00,0.000000e+00,0.000000e+00,0.000000e+00,0.000000e+00,0.000000e+00,0.000000e+00,0.000000e+00,0.000000e+00,0.000000e+00,0.000000e+00,0.000000e+00,0.000000e+00,0.000000e+00,0.000000e+00,0.000000e+00,0.000000e+00,0.000000e+00,0.000000e+00,0.000000e+00,0.000000e+00,0.000000e+00,0.000000e+00,0.000000e+00,0.000000e+00,0.000000e+00,0.000000e+00,0.000000e+00,0.000000e+00,0.000000e+00,0.000000e+00,0.000000e+00,0.000000e+00,0.000000e+00,0.000000e+00,0.000000e+00,0.000000e+00,0.000000e+00,0.000000e+00,0.000000e+00,0.000000e+00,0.000000e+00,0.000000e+00,0.000000e+00,0.000000e+00,0.000000e+00,0.000000e+00,0.000000e+00,0.000000e+00,0.000000e+00,0.000000e+00,0.000000e+00,0.000000e+00,0.000000e+00,0.000000e+00,0.000000e+00,0.000000e+00,0.000000e+00,0.000000e+00,0.000000e+00,0.000000e+00,0.000000e+00,0.000000e+00,0.000000e+00,0.000000e+00,0.000000e+00,0.000000e+00,0.000000e+00,0.000000e+00,0.000000e+00,0.000000e+00,0.000000e+00,0.000000e+00,0.000000e+00,0.000000e+00,0.000000e+00,0.000000e+00,0.000000e+00,0.000000e+00,0.000000e+00,0.000000e+00,0.000000e+00,0.000000e+00,0.000000e+00,0.000000e+00,0.000000e+00,0.000000e+00,0.000000e+00,0.000000e+00,0.000000e+00,0.000000e+00,0.000000e+00,0.000000e+00,0.000000e+00,0.000000e+00,0.000000e+00,0.000000e+00,0.000000e+00,0.000000e+00,0.000000e+00,0.000000e+00,0.000000e+00,0.000000e+00,0.000000e+00,0.000000e+00,0.000000e+00,0.000000e+00,0.000000e+00,0.000000e+00,0.000000e+00,0.000000e+00,0.000000e+00,0.000000e+00,0.000000e+00,0.000000e+00,0.000000e+00,0.000000e+00,0.000000e+00,0.000000e+00,0.000000e+00,0.000000e+00,0.000000e+00,0.000000e+00,0.000000e+00,0.000000e+00,0.000000e+00,0.000000e+00,0.000000e+00,0.000000e+00,0.000000e+00,0.000000e+00,0.000000e+00,0.000000e+00,0.000000e+00,0.000000e+00,0.000000e+00,0.000000e+00,0.000000e+00,0.000000e+00,0.000000e+00,0.000000e+00,0.000000e+00,0.000000e+00,0.000000e+00,0.000000e+00,0.000000e+00,0.000000e+00,0.000000e+00,0.000000e+00,0.000000e+00,0.000000e+00,0.000000e+00,0.000000e+00,0.000000e+00,0.000000e+00,0.000000e+00,0.000000e+00,0.000000e+00,0.000000e+00,0.000000e+00,0.000000e+00,0.000000e+00,0.000000e+00,0.000000e+00,0.000000e+00,0.000000e+00,0.000000e+00,0.000000e+00,0.000000e+00,0.000000e+00,0.000000e+00,0.000000e+00,0.000000e+00,0.000000e+00,0.000000e+00,0.000000e+00,0.000000e+00,0.000000e+00,0.000000e+00,0.000000e+00,0.000000e+00,0.000000e+00,0.000000e+00,0.000000e+00,0.000000e+00,0.000000e+00,0.000000e+00,0.000000e+00,0.000000e+00,0.000000e+00,0.000000e+00,0.000000e+00,0.000000e+00,0.000000e+00,0.000000e+00,0.000000e+00,0.000000e+00,0.000000e+00,0.000000e+00,0.000000e+00,0.000000e+00,0.000000e+00,0.000000e+00,0.000000e+00,0.000000e+00,0.000000e+00,0.000000e+00,0.000000e+00,0.000000e+00,0.000000e+00,0.000000e+00,0.000000e+00,0.000000e+00,0.000000e+00,0.000000e+00,0.000000e+00,0.000000e+00,0.000000e+00,0.000000e+00,0.000000e+00,0.000000e+00,0.000000e+00,0.000000e+00,0.000000e+00,0.000000e+00,0.000000e+00,0.000000e+00,0.000000e+00,0.000000e+00,0.000000e+00,0.000000e+00,0.000000e+00,0.000000e+00,0.000000e+00,0.000000e+00,0.000000e+00,0.000000e+00,0.000000e+00,0.000000e+00,0.000000e+00,0.000000e+00,0.000000e+00,0.000000e+00,0.000000e+00,0.000000e+00,0.000000e+00,0.000000e+00,0.000000e+00,0.000000e+00,0.000000e+00,0.000000e+00,0.000000e+00,0.000000e+00,0.000000e+00,0.000000e+00,0.000000e+00,0.000000e+00,0.000000e+00,0.000000e+00,0.000000e+00,0.000000e+00,0.000000e+00,0.000000e+00,0.000000e+00,0.000000e+00,0.000000e+00,0.000000e+00,0.000000e+00,0.000000e+00,0.000000e+00,0.000000e+00,0.000000e+00,0.000000e+00,0.000000e+00,0.000000e+00,0.000000e+00,0.000000e+00,0.000000e+00,0.000000e+00,0.000000e+00,0.000000e+00,0.000000e+00,0.000000e+00,0.000000e+00,0.000000e+00,0.000000e+00,0.000000e+00,0.000000e+00,0.000000e+00,0.000000e+00,0.000000e+00,0.000000e+00,0.000000e+00,0.000000e+00,0.000000e+00,0.000000e+00,0.000000e+00,0.000000e+00,0.000000e+00,0.000000e+00,0.000000e+00,0.000000e+00,0.000000e+00,0.000000e+00,0.000000e+00,0.000000e+00,0.000000e+00,0.000000e+00,0.000000e+00,0.000000e+00,0.000000e+00,0.000000e+00,0.000000e+00,0.000000e+00,0.000000e+00,0.000000e+00,0.000000e+00,0.000000e+00,0.000000e+00,0.000000e+00,0.000000e+00,0.000000e+00,0.000000e+00,0.000000e+00,0.000000e+00,0.000000e+00,0.000000e+00,0.000000e+00,0.000000e+00,0.000000e+00,0.000000e+00,0.000000e+00,0.000000e+00,0.000000e+00,0.000000e+00,0.000000e+00,0.000000e+00,0.000000e+00,0.000000e+00,0.000000e+00,0.000000e+00,0.000000e+00,0.000000e+00,0.000000e+00,0.000000e+00,0.000000e+00,0.000000e+00,0.000000e+00,0.000000e+00,0.000000e+00,0.000000e+00,0.000000e+00,0.000000e+00,0.000000e+00,0.000000e+00,0.000000e+00,0.000000e+00,0.000000e+00,0.000000e+00,0.000000e+00,0.000000e+00,0.000000e+00,0.000000e+00,0.000000e+00,0.000000e+00,0.000000e+00,0.000000e+00,0.000000e+00,0.000000e+00,0.000000e+00,0.000000e+00,0.000000e+00,0.000000e+00,0.000000e+00,0.000000e+00,0.000000e+00,0.000000e+00,0.000000e+00,0.000000e+00,0.000000e+00,0.000000e+00,0.000000e+00,0.000000e+00,0.000000e+00,0.000000e+00,0.000000e+00,0.000000e+00,0.000000e+00,0.000000e+00,0.000000e+00,0.000000e+00,0.000000e+00,0.000000e+00,0.000000e+00,0.000000e+00,0.000000e+00,0.000000e+00,0.000000e+00,0.000000e+00,0.000000e+00,0.000000e+00,0.000000e+00,0.000000e+00,0.000000e+00,0.000000e+00,0.000000e+00,0.000000e+00,0.000000e+00,0.000000e+00,0.000000e+00,0.000000e+00,0.000000e+00,0.000000e+00,0.000000e+00,0.000000e+00,0.000000e+00,0.000000e+00,0.000000e+00,0.000000e+00,0.000000e+00,0.000000e+00,0.000000e+00,0.000000e+00,0.000000e+00,0.000000e+00,0.000000e+00,0.000000e+00,0.000000e+00,0.000000e+00,0.000000e+00,0.000000e+00,0.000000e+00,0.000000e+00,0.000000e+00,0.000000e+00,0.000000e+00,0.000000e+00,0.000000e+00,0.000000e+00,0.000000e+00,0.000000e+00,0.000000e+00,0.000000e+00,0.000000e+00,0.000000e+00,0.000000e+00,0.000000e+00,0.000000e+00,0.000000e+00,0.000000e+00,0.000000e+00,0.000000e+00,0.000000e+00,0.000000e+00,0.000000e+00,0.000000e+00,0.000000e+00,0.000000e+00,0.000000e+00,0.000000e+00,0.000000e+00,0.000000e+00,0.000000e+00,0.000000e+00,0.000000e+00,0.000000e+00,0.000000e+00,0.000000e+00,0.000000e+00,0.000000e+00,0.000000e+00,0.000000e+00,0.000000e+00,0.000000e+00,0.000000e+00,0.000000e+00,0.000000e+00,0.000000e+00,0.000000e+00,0.000000e+00,0.000000e+00,0.000000e+00,0.000000e+00,0.000000e+00,0.000000e+00,0.000000e+00,0.000000e+00,0.000000e+00,0.000000e+00,0.000000e+00,0.000000e+00,0.000000e+00,0.000000e+00,0.000000e+00,0.000000e+00,0.000000e+00,0.000000e+00,0.000000e+00,0.000000e+00,0.000000e+00,0.000000e+00,0.000000e+00,0.000000e+00,0.000000e+00,0.000000e+00,0.000000e+00,0.000000e+00,0.000000e+00,0.000000e+00,0.000000e+00,0.000000e+00,0.000000e+00,0.000000e+00,0.000000e+00,0.000000e+00,0.000000e+00,0.000000e+00,0.000000e+00,0.000000e+00,0.000000e+00,0.000000e+00,0.000000e+00,0.000000e+00,0.000000e+00,0.000000e+00,0.000000e+00,0.000000e+00,0.000000e+00,0.000000e+00,0.000000e+00,0.000000e+00,0.000000e+00,0.000000e+00,0.000000e+00,0.000000e+00,0.000000e+00,0.000000e+00,0.000000e+00,0.000000e+00,0.000000e+00,0.000000e+00,0.000000e+00,0.000000e+00,0.000000e+00,0.000000e+00,0.000000e+00,0.000000e+00,0.000000e+00,0.000000e+00,0.000000e+00,0.000000e+00,0.000000e+00,0.000000e+00,0.000000e+00,0.000000e+00,0.000000e+00,0.000000e+00,0.000000e+00,0.000000e+00,0.000000e+00,0.000000e+00,0.000000e+00,0.000000e+00,0.000000e+00,0.000000e+00,0.000000e+00,0.000000e+00,0.000000e+00,0.000000e+00,0.000000e+00,0.000000e+00,0.000000e+00,0.000000e+00,0.000000e+00,0.000000e+00,0.000000e+00,0.000000e+00,0.000000e+00,0.000000e+00,0.000000e+00,0.000000e+00,0.000000e+00,0.000000e+00,0.000000e+00,0.000000e+00,0.000000e+00,0.000000e+00,0.000000e+00,0.000000e+00,0.000000e+00,0.000000e+00,0.000000e+00,0.000000e+00,0.000000e+00,0.000000e+00,0.000000e+00,0.000000e+00,0.000000e+00,0.000000e+00,0.000000e+00,0.000000e+00,0.000000e+00,0.000000e+00,0.000000e+00,0.000000e+00,0.000000e+00,0.000000e+00,0.000000e+00,0.000000e+00,0.000000e+00,0.000000e+00,0.000000e+00,0.000000e+00,0.000000e+00,0.000000e+00,0.000000e+00,0.000000e+00,0.000000e+00,0.000000e+00,0.000000e+00,0.000000e+00,0.000000e+00,0.000000e+00,0.000000e+00,0.000000e+00,0.000000e+00,0.000000e+00,0.000000e+00,0.000000e+00,0.000000e+00,0.000000e+00,0.000000e+00,0.000000e+00,0.000000e+00,0.000000e+00,0.000000e+00,0.000000e+00,0.000000e+00,0.000000e+00,0.000000e+00,0.000000e+00,0.000000e+00,0.000000e+00,0.000000e+00,0.000000e+00,0.000000e+00,0.000000e+00,0.000000e+00,0.000000e+00,0.000000e+00,0.000000e+00,0.000000e+00,0.000000e+00,0.000000e+00,0.000000e+00,0.000000e+00,0.000000e+00,0.000000e+00,0.000000e+00,0.000000e+00,0.000000e+00,0.000000e+00,0.000000e+00,0.000000e+00,0.000000e+00,0.000000e+00,0.000000e+00,0.000000e+00,0.000000e+00,0.000000e+00,0.000000e+00,0.000000e+00,0.000000e+00,0.000000e+00,0.000000e+00,0.000000e+00,0.000000e+00,0.000000e+00,0.000000e+00,0.000000e+00,0.000000e+00,0.000000e+00,0.000000e+00,0.000000e+00,0.000000e+00,0.000000e+00,0.000000e+00,0.000000e+00,0.000000e+00,0.000000e+00,0.000000e+00,0.000000e+00,0.000000e+00,0.000000e+00,0.000000e+00,0.000000e+00,0.000000e+00,0.000000e+00,0.000000e+00,0.000000e+00,0.000000e+00,0.000000e+00,0.000000e+00,0.000000e+00,0.000000e+00,0.000000e+00,0.000000e+00,0.000000e+00,0.000000e+00,0.000000e+00,0.000000e+00,0.000000e+00,0.000000e+00,0.000000e+00,0.000000e+00,0.000000e+00,0.000000e+00,0.000000e+00,0.000000e+00,0.000000e+00,0.000000e+00,0.000000e+00,0.000000e+00,0.000000e+00,0.000000e+00,0.000000e+00,0.000000e+00,0.000000e+00,0.000000e+00,0.000000e+00,0.000000e+00,0.000000e+00,0.000000e+00,0.000000e+00,0.000000e+00,0.000000e+00,0.000000e+00,0.000000e+00,0.000000e+00,0.000000e+00,0.000000e+00,0.000000e+00,0.000000e+00,0.000000e+00,0.000000e+00,0.000000e+00,0.000000e+00,0.000000e+00,0.000000e+00,0.000000e+00,0.000000e+00,0.000000e+00,0.000000e+00,0.000000e+00,0.000000e+00,0.000000e+00,0.000000e+00,0.000000e+00,0.000000e+00,0.000000e+00,0.000000e+00,0.000000e+00,0.000000e+00,0.000000e+00,0.000000e+00,0.000000e+00,0.000000e+00,0.000000e+00,0.000000e+00,0.000000e+00,0.000000e+00,0.000000e+00,0.000000e+00,0.000000e+00,0.000000e+00,0.000000e+00,0.000000e+00,0.000000e+00,0.000000e+00,0.000000e+00,0.000000e+00,0.000000e+00,0.000000e+00,0.000000e+00,0.000000e+00,0.000000e+00,0.000000e+00,0.000000e+00,0.000000e+00,0.000000e+00,0.000000e+00,0.000000e+00,0.000000e+00,0.000000e+00,0.000000e+00,0.000000e+00,0.000000e+00,0.000000e+00,0.000000e+00,0.000000e+00,0.000000e+00,0.000000e+00,0.000000e+00,0.000000e+00,0.000000e+00,0.000000e+00,0.000000e+00,0.000000e+00,0.000000e+00,0.000000e+00,0.000000e+00,0.000000e+00,0.000000e+00,0.000000e+00,0.000000e+00,0.000000e+00,0.000000e+00,0.000000e+00,0.000000e+00,0.000000e+00,0.000000e+00,0.000000e+00,0.000000e+00,0.000000e+00,0.000000e+00,0.000000e+00,0.000000e+00,0.000000e+00,0.000000e+00,0.000000e+00,0.000000e+00,0.000000e+00,0.000000e+00,0.000000e+00,0.000000e+00,0.000000e+00,0.000000e+00,0.000000e+00,0.000000e+00,0.000000e+00,0.000000e+00,0.000000e+00,0.000000e+00,0.000000e+00,0.000000e+00,0.000000e+00,0.000000e+00,0.000000e+00,0.000000e+00,0.000000e+00,0.000000e+00,0.000000e+00,0.000000e+00,0.000000e+00,0.000000e+00,0.000000e+00,0.000000e+00,0.000000e+00,0.000000e+00,0.000000e+00,0.000000e+00,0.000000e+00,0.000000e+00,0.000000e+00,0.000000e+00,0.000000e+00,0.000000e+00,0.000000e+00,0.000000e+00,0.000000e+00,0.000000e+00,0.000000e+00,0.000000e+00,0.000000e+00,0.000000e+00,0.000000e+00,0.000000e+00,0.000000e+00,0.000000e+00,0.000000e+00,0.000000e+00,0.000000e+00,0.000000e+00,0.000000e+00,0.000000e+00,0.000000e+00,0.000000e+00,0.000000e+00,0.000000e+00,0.000000e+00,0.000000e+00,0.000000e+00,0.000000e+00,0.000000e+00,0.000000e+00,0.000000e+00,0.000000e+00,0.000000e+00,0.000000e+00,0.000000e+00,0.000000e+00,0.000000e+00,0.000000e+00,0.000000e+00,0.000000e+00,0.000000e+00,0.000000e+00,0.000000e+00,0.000000e+00,0.000000e+00,0.000000e+00,0.000000e+00,0.000000e+00,0.000000e+00,0.000000e+00,0.000000e+00,0.000000e+00,0.000000e+00,0.000000e+00,0.000000e+00,0.000000e+00,0.000000e+00,0.000000e+00,0.000000e+00,0.000000e+00,0.000000e+00,0.000000e+00,0.000000e+00,0.000000e+00,0.000000e+00,0.000000e+00,0.000000e+00,0.000000e+00,0.000000e+00,0.000000e+00,0.000000e+00,0.000000e+00,0.000000e+00,0.000000e+00,0.000000e+00,0.000000e+00,0.000000e+00,0.000000e+00,0.000000e+00,0.000000e+00,0.000000e+00,0.000000e+00,0.000000e+00,0.000000e+00,0.000000e+00,0.000000e+00,0.000000e+00,0.000000e+00,0.000000e+00,0.000000e+00,0.000000e+00,0.000000e+00,0.000000e+00,0.000000e+00,0.000000e+00,0.000000e+00,0.000000e+00,0.000000e+00,0.000000e+00,0.000000e+00,0.000000e+00,0.000000e+00,0.000000e+00,0.000000e+00,0.000000e+00,0.000000e+00,0.000000e+00,0.000000e+00,0.000000e+00,0.000000e+00,0.000000e+00,0.000000e+00,0.000000e+00,0.000000e+00,0.000000e+00,0.000000e+00,0.000000e+00,0.000000e+00,0.000000e+00,0.000000e+00,0.000000e+00,0.000000e+00,0.000000e+00,0.000000e+00,0.000000e+00,0.000000e+00,0.000000e+00,0.000000e+00,0.000000e+00,0.000000e+00,0.000000e+00,0.000000e+00,0.000000e+00,0.000000e+00,0.000000e+00,0.000000e+00,0.000000e+00,0.000000e+00,0.000000e+00,0.000000e+00,0.000000e+00,0.000000e+00,0.000000e+00,0.000000e+00,0.000000e+00,0.000000e+00,0.000000e+00,0.000000e+00,0.000000e+00,0.000000e+00,0.000000e+00,0.000000e+00,0.000000e+00,0.000000e+00,0.000000e+00,0.000000e+00,0.000000e+00,0.000000e+00,0.000000e+00,0.000000e+00,0.000000e+00,0.000000e+00,0.000000e+00,0.000000e+00,0.000000e+00,0.000000e+00,0.000000e+00,0.000000e+00,0.000000e+00,0.000000e+00,0.000000e+00,0.000000e+00,0.000000e+00,0.000000e+00,0.000000e+00,0.000000e+00,0.000000e+00,0.000000e+00,0.000000e+00,0.000000e+00,0.000000e+00,0.000000e+00,0.000000e+00,0.000000e+00,0.000000e+00,0.000000e+00,0.000000e+00,0.000000e+00,0.000000e+00,0.000000e+00,0.000000e+00,0.000000e+00,0.000000e+00,0.000000e+00,0.000000e+00,0.000000e+00,0.000000e+00,0.000000e+00,0.000000e+00,0.000000e+00,0.000000e+00,0.000000e+00,0.000000e+00,0.000000e+00,0.000000e+00,0.000000e+00,0.000000e+00,0.000000e+00,0.000000e+00,0.000000e+00,0.000000e+00,0.000000e+00,0.000000e+00,0.000000e+00,0.000000e+00,0.000000e+00,0.000000e+00,0.000000e+00,0.000000e+00,0.000000e+00,0.000000e+00,0.000000e+00,0.000000e+00,0.000000e+00,0.000000e+00,0.000000e+00,0.000000e+00,0.000000e+00,0.000000e+00,0.000000e+00,0.000000e+00,0.000000e+00,0.000000e+00,0.000000e+00,0.000000e+00,0.000000e+00,0.000000e+00,0.000000e+00,0.000000e+00,0.000000e+00,0.000000e+00,0.000000e+00,0.000000e+00,0.000000e+00,0.000000e+00,0.000000e+00,0.000000e+00,0.000000e+00,0.000000e+00,0.000000e+00,0.000000e+00,0.000000e+00,0.000000e+00,0.000000e+00,0.000000e+00,0.000000e+00,0.000000e+00,0.000000e+00,0.000000e+00,0.000000e+00,0.000000e+00,0.000000e+00,0.000000e+00,0.000000e+00,0.000000e+00,0.000000e+00,0.000000e+00,0.000000e+00,0.000000e+00,0.000000e+00,0.000000e+00,0.000000e+00,0.000000e+00,0.000000e+00,0.000000e+00,0.000000e+00,0.000000e+00,0.000000e+00,0.000000e+00,0.000000e+00,0.000000e+00,0.000000e+00,0.000000e+00,0.000000e+00,0.000000e+00,0.000000e+00,0.000000e+00,0.000000e+00,0.000000e+00,0.000000e+00,0.000000e+00,0.000000e+00,0.000000e+00,0.000000e+00,0.000000e+00,0.000000e+00,0.000000e+00,0.000000e+00,0.000000e+00,0.000000e+00,0.000000e+00,0.000000e+00,0.000000e+00,0.000000e+00,0.000000e+00,0.000000e+00,0.000000e+00,0.000000e+00,0.000000e+00,0.000000e+00,0.000000e+00,0.000000e+00,0.000000e+00,0.000000e+00,0.000000e+00,0.000000e+00,0.000000e+00,0.000000e+00,0.000000e+00,0.000000e+00,0.000000e+00,0.000000e+00,0.000000e+00,0.000000e+00,0.000000e+00,0.000000e+00,0.000000e+00,0.000000e+00,0.000000e+00,0.000000e+00,0.000000e+00,0.000000e+00,0.000000e+00,0.000000e+00,0.000000e+00,0.000000e+00,0.000000e+00,0.000000e+00,0.000000e+00,0.000000e+00,0.000000e+00,0.000000e+00,0.000000e+00,0.000000e+00,0.000000e+00,0.000000e+00,0.000000e+00,0.000000e+00,0.000000e+00,0.000000e+00,0.000000e+00,0.000000e+00,0.000000e+00,0.000000e+00,0.000000e+00,0.000000e+00,0.000000e+00,0.000000e+00,0.000000e+00,0.000000e+00,0.000000e+00,0.000000e+00,0.000000e+00,0.000000e+00,0.000000e+00,0.000000e+00,0.000000e+00,0.000000e+00,0.000000e+00,0.000000e+00,0.000000e+00,0.000000e+00,0.000000e+00,0.000000e+00,0.000000e+00,0.000000e+00,0.000000e+00,0.000000e+00,0.000000e+00,0.000000e+00,0.000000e+00,0.000000e+00,0.000000e+00,0.000000e+00,0.000000e+00,0.000000e+00,0.000000e+00,0.000000e+00,0.000000e+00,0.000000e+00,0.000000e+00,0.000000e+00,0.000000e+00,0.000000e+00,0.000000e+00,0.000000e+00,0.000000e+00,0.000000e+00,0.000000e+00,0.000000e+00,0.000000e+00,0.000000e+00,0.000000e+00,0.000000e+00,0.000000e+00,0.000000e+00,0.000000e+00,0.000000e+00,0.000000e+00,0.000000e+00,0.000000e+00,0.000000e+00,0.000000e+00,0.000000e+00,0.000000e+00,0.000000e+00,0.000000e+00,0.000000e+00,0.000000e+00,0.000000e+00,0.000000e+00,0.000000e+00,0.000000e+00,0.000000e+00,0.000000e+00,0.000000e+00,0.000000e+00,0.000000e+00,0.000000e+00,0.000000e+00,0.000000e+00,0.000000e+00,0.000000e+00,0.000000e+00,0.000000e+00,0.000000e+00,0.000000e+00,1.000000e+02,1.000000e+02,1.000000e+02,1.000000e+02,1.000000e+02,1.000000e+02,1.000000e+02,1.000000e+02,1.000000e+02,1.000000e+02,1.000000e+02,1.000000e+02,1.000000e+02,1.000000e+02,1.000000e+02,1.000000e+02,1.000000e+02,1.000000e+02,1.000000e+02,1.000000e+02,1.000000e+02,1.000000e+02,1.000000e+02,1.000000e+02,1.000000e+02,1.000000e+02,1.000000e+02,1.000000e+02,1.000000e+02,1.000000e+02,1.000000e+02,1.000000e+02,1.000000e+02,1.000000e+02,1.000000e+02,1.000000e+02,1.000000e+02,1.000000e+02,1.000000e+02,1.000000e+02,1.000000e+02,1.000000e+02,1.000000e+02,1.000000e+02,1.000000e+02,1.000000e+02,1.000000e+02,1.000000e+02,1.000000e+02,1.000000e+02,1.000000e+02,1.000000e+02,1.000000e+02,1.000000e+02,1.000000e+02,1.000000e+02,1.000000e+02,1.000000e+02,1.000000e+02,1.000000e+02,1.000000e+02,1.000000e+02,1.000000e+02,1.000000e+02,1.000000e+02,1.000000e+02,1.000000e+02,1.000000e+02,1.000000e+02,1.000000e+02,1.000000e+02,1.000000e+02,1.000000e+02,1.000000e+02,1.000000e+02,1.000000e+02,1.000000e+02,1.000000e+02,1.000000e+02,1.000000e+02,1.000000e+02,1.000000e+02,1.000000e+02,1.000000e+02,1.000000e+02,1.000000e+02,1.000000e+02,1.000000e+02,1.000000e+02,1.000000e+02,1.000000e+02,1.000000e+02,1.000000e+02,1.000000e+02,1.000000e+02,1.000000e+02,1.000000e+02,1.000000e+02,1.000000e+02,1.000000e+02,1.000000e+02,1.000000e+02,1.000000e+02,1.000000e+02,1.000000e+02,1.000000e+02,1.000000e+02,1.000000e+02,1.000000e+02,1.000000e+02,1.000000e+02,1.000000e+02,1.000000e+02,1.000000e+02,1.000000e+02,1.000000e+02,1.000000e+02,1.000000e+02,1.000000e+02,1.000000e+02,1.000000e+02,1.000000e+02,1.000000e+02,1.000000e+02,1.000000e+02,1.000000e+02,1.000000e+02,1.000000e+02,1.000000e+02,1.000000e+02,1.000000e+02,1.000000e+02,1.000000e+02,1.000000e+02,1.000000e+02,1.000000e+02,1.000000e+02,1.000000e+02,1.000000e+02,1.000000e+02,1.000000e+02,1.000000e+02,1.000000e+02,1.000000e+02,1.000000e+02,1.000000e+02,1.000000e+02,1.000000e+02,1.000000e+02,1.000000e+02,1.000000e+02,1.000000e+02,1.000000e+02,1.000000e+02,1.000000e+02,1.000000e+02,1.000000e+02,1.000000e+02,1.000000e+02,1.000000e+02,1.000000e+02,1.000000e+02,1.000000e+02,1.000000e+02,1.000000e+02,1.000000e+02,1.000000e+02,1.000000e+02,1.000000e+02,1.000000e+02,1.000000e+02,1.000000e+02,1.000000e+02,1.000000e+02,1.000000e+02,1.000000e+02,1.000000e+02,1.000000e+02,1.000000e+02,1.000000e+02,1.000000e+02,1.000000e+02,1.000000e+02,1.000000e+02,1.000000e+02,1.000000e+02,1.000000e+02,1.000000e+02,1.000000e+02,1.000000e+02,1.000000e+02,1.000000e+02,1.000000e+02,1.000000e+02,1.000000e+02,1.000000e+02,1.000000e+02,1.000000e+02,1.000000e+02,1.000000e+02,1.000000e+02,1.000000e+02,1.000000e+02,1.000000e+02,1.000000e+02,1.000000e+02,1.000000e+02,1.000000e+02,1.000000e+02,1.000000e+02,1.000000e+02,1.000000e+02,1.000000e+02,1.000000e+02,1.000000e+02,1.000000e+02,1.000000e+02,1.000000e+02,1.000000e+02,1.000000e+02,1.000000e+02,1.000000e+02,1.000000e+02,1.000000e+02,1.000000e+02,1.000000e+02,1.000000e+02,1.000000e+02,1.000000e+02,1.000000e+02,1.000000e+02,1.000000e+02,1.000000e+02,1.000000e+02,1.000000e+02,1.000000e+02,1.000000e+02,1.000000e+02,1.000000e+02,1.000000e+02,1.000000e+02,1.000000e+02,1.000000e+02,1.000000e+02,1.000000e+02,1.000000e+02,1.000000e+02,1.000000e+02,1.000000e+02,1.000000e+02,1.000000e+02,1.000000e+02,1.000000e+02,1.000000e+02,1.000000e+02,1.000000e+02,1.000000e+02,1.000000e+02,1.000000e+02,1.000000e+02,1.000000e+02,1.000000e+02,1.000000e+02,1.000000e+02,1.000000e+02,1.000000e+02,1.000000e+02,1.000000e+02,1.000000e+02,1.000000e+02,1.000000e+02,1.000000e+02,1.000000e+02,1.000000e+02,1.000000e+02,1.000000e+02,1.000000e+02,1.000000e+02,1.000000e+02,1.000000e+02,1.000000e+02,1.000000e+02,1.000000e+02,1.000000e+02,1.000000e+02,1.000000e+02,1.000000e+02,1.000000e+02,1.000000e+02,1.000000e+02,1.000000e+02,1.000000e+02,1.000000e+02,1.000000e+02,1.000000e+02,1.000000e+02,1.000000e+02,1.000000e+02,1.000000e+02,1.000000e+02,1.000000e+02,1.000000e+02,1.000000e+02,1.000000e+02,1.000000e+02,1.000000e+02,1.000000e+02,1.000000e+02,1.000000e+02,1.000000e+02,1.000000e+02,1.000000e+02,1.000000e+02,1.000000e+02,1.000000e+02,1.000000e+02,1.000000e+02,1.000000e+02,1.000000e+02,1.000000e+02,1.000000e+02,1.000000e+02,1.000000e+02,1.000000e+02,1.000000e+02,1.000000e+02,1.000000e+02,1.000000e+02,1.000000e+02,1.000000e+02,1.000000e+02,1.000000e+02,1.000000e+02,1.000000e+02,1.000000e+02,1.000000e+02,1.000000e+02,1.000000e+02,1.000000e+02,1.000000e+02,1.000000e+02,1.000000e+02,1.000000e+02,1.000000e+02,1.000000e+02,1.000000e+02,1.000000e+02,1.000000e+02,1.000000e+02,1.000000e+02,1.000000e+02,1.000000e+02,1.000000e+02,1.000000e+02,1.000000e+02,1.000000e+02,1.000000e+02,1.000000e+02,1.000000e+02,1.000000e+02,1.000000e+02,1.000000e+02,1.000000e+02,1.000000e+02,1.000000e+02,1.000000e+02,1.000000e+02,1.000000e+02,1.000000e+02,1.000000e+02,1.000000e+02,1.000000e+02,1.000000e+02,1.000000e+02,1.000000e+02,1.000000e+02,1.000000e+02,1.000000e+02,1.000000e+02,1.000000e+02,1.000000e+02,1.000000e+02,1.000000e+02,1.000000e+02,1.000000e+02,1.000000e+02,1.000000e+02,1.000000e+02,1.000000e+02,1.000000e+02,1.000000e+02,1.000000e+02,1.000000e+02,1.000000e+02,1.000000e+02,1.000000e+02,1.000000e+02,1.000000e+02,1.000000e+02,1.000000e+02,0.000000e+00,0.000000e+00,0.000000e+00,0.000000e+00,0.000000e+00,0.000000e+00,0.000000e+00,0.000000e+00,0.000000e+00,0.000000e+00,0.000000e+00,0.000000e+00,0.000000e+00,0.000000e+00,0.000000e+00,0.000000e+00,0.000000e+00,0.000000e+00,0.000000e+00,0.000000e+00,0.000000e+00,0.000000e+00,0.000000e+00,0.000000e+00,0.000000e+00,0.000000e+00,0.000000e+00,0.000000e+00,0.000000e+00,0.000000e+00,0.000000e+00,0.000000e+00,0.000000e+00,0.000000e+00,0.000000e+00,0.000000e+00,0.000000e+00,0.000000e+00,0.000000e+00,0.000000e+00,0.000000e+00,0.000000e+00,0.000000e+00,0.000000e+00,0.000000e+00,0.000000e+00,0.000000e+00,0.000000e+00,0.000000e+00,0.000000e+00,0.000000e+00,0.000000e+00,0.000000e+00,0.000000e+00,0.000000e+00,0.000000e+00,0.000000e+00,0.000000e+00,0.000000e+00,0.000000e+00,0.000000e+00,0.000000e+00,0.000000e+00,0.000000e+00,0.000000e+00,0.000000e+00,0.000000e+00,0.000000e+00,0.000000e+00,0.000000e+00,0.000000e+00,0.000000e+00,0.000000e+00,0.000000e+00,0.000000e+00,0.000000e+00,0.000000e+00,0.000000e+00,0.000000e+00,0.000000e+00,0.000000e+00,0.000000e+00,0.000000e+00,0.000000e+00,0.000000e+00,0.000000e+00,0.000000e+00,0.000000e+00,0.000000e+00,0.000000e+00,0.000000e+00,0.000000e+00,0.000000e+00,0.000000e+00,0.000000e+00,0.000000e+00,0.000000e+00,0.000000e+00,0.000000e+00,0.000000e+00,0.000000e+00,0.000000e+00,0.000000e+00,0.000000e+00,0.000000e+00,0.000000e+00,0.000000e+00,0.000000e+00,0.000000e+00,0.000000e+00,0.000000e+00,0.000000e+00,0.000000e+00,0.000000e+00,0.000000e+00,0.000000e+00,0.000000e+00,0.000000e+00,0.000000e+00,0.000000e+00,0.000000e+00,0.000000e+00,0.000000e+00,0.000000e+00,0.000000e+00,0.000000e+00,0.000000e+00,0.000000e+00,0.000000e+00,0.000000e+00,0.000000e+00,0.000000e+00,0.000000e+00,0.000000e+00,0.000000e+00,0.000000e+00,0.000000e+00,0.000000e+00,0.000000e+00,0.000000e+00,0.000000e+00,0.000000e+00,0.000000e+00,0.000000e+00,0.000000e+00,0.000000e+00,0.000000e+00,0.000000e+00,0.000000e+00,0.000000e+00,0.000000e+00,0.000000e+00,0.000000e+00,0.000000e+00,0.000000e+00,0.000000e+00,0.000000e+00,0.000000e+00,0.000000e+00,0.000000e+00,0.000000e+00,0.000000e+00,0.000000e+00,0.000000e+00,0.000000e+00,0.000000e+00,0.000000e+00,0.000000e+00,0.000000e+00,0.000000e+00,0.000000e+00,0.000000e+00,0.000000e+00,0.000000e+00,0.000000e+00,0.000000e+00,0.000000e+00,0.000000e+00,0.000000e+00,0.000000e+00,0.000000e+00,0.000000e+00,0.000000e+00,0.000000e+00,0.000000e+00,0.000000e+00,0.000000e+00,0.000000e+00,0.000000e+00,0.000000e+00,0.000000e+00,0.000000e+00,0.000000e+00,0.000000e+00,0.000000e+00,0.000000e+00,0.000000e+00,0.000000e+00,0.000000e+00,0.000000e+00,0.000000e+00,0.000000e+00,0.000000e+00,0.000000e+00,0.000000e+00,0.000000e+00,0.000000e+00,0.000000e+00,0.000000e+00,0.000000e+00,0.000000e+00,0.000000e+00,0.000000e+00,0.000000e+00,0.000000e+00,0.000000e+00,0.000000e+00,0.000000e+00,0.000000e+00,0.000000e+00,0.000000e+00,0.000000e+00,0.000000e+00,0.000000e+00,0.000000e+00,0.000000e+00,0.000000e+00,0.000000e+00,0.000000e+00,0.000000e+00,0.000000e+00,0.000000e+00,0.000000e+00,0.000000e+00,0.000000e+00,0.000000e+00,0.000000e+00,0.000000e+00,0.000000e+00,0.000000e+00,0.000000e+00,0.000000e+00,0.000000e+00,0.000000e+00,0.000000e+00,0.000000e+00,0.000000e+00,0.000000e+00,0.000000e+00,0.000000e+00,0.000000e+00,0.000000e+00,0.000000e+00,0.000000e+00,0.000000e+00,0.000000e+00,0.000000e+00,0.000000e+00,0.000000e+00,0.000000e+00,0.000000e+00,0.000000e+00,0.000000e+00,0.000000e+00,0.000000e+00,0.000000e+00,0.000000e+00,0.000000e+00,0.000000e+00,0.000000e+00,0.000000e+00,0.000000e+00,0.000000e+00,0.000000e+00,0.000000e+00,0.000000e+00,0.000000e+00,0.000000e+00,0.000000e+00,0.000000e+00,0.000000e+00,0.000000e+00,0.000000e+00,0.000000e+00,0.000000e+00,0.000000e+00,0.000000e+00,0.000000e+00,0.000000e+00,0.000000e+00,0.000000e+00,0.000000e+00,0.000000e+00,0.000000e+00,0.000000e+00,0.000000e+00,0.000000e+00,0.000000e+00,0.000000e+00,0.000000e+00,0.000000e+00,0.000000e+00,0.000000e+00,0.000000e+00,0.000000e+00,0.000000e+00,0.000000e+00,0.000000e+00,0.000000e+00,0.000000e+00,0.000000e+00,0.000000e+00,0.000000e+00,0.000000e+00,0.000000e+00,0.000000e+00,0.000000e+00,0.000000e+00,0.000000e+00,0.000000e+00,0.000000e+00,0.000000e+00,0.000000e+00,0.000000e+00,0.000000e+00,0.000000e+00,0.000000e+00,0.000000e+00,0.000000e+00,0.000000e+00,0.000000e+00,0.000000e+00,0.000000e+00,0.000000e+00,0.000000e+00,0.000000e+00,0.000000e+00,0.000000e+00,0.000000e+00,0.000000e+00,0.000000e+00,0.000000e+00,0.000000e+00,0.000000e+00,0.000000e+00,0.000000e+00,0.000000e+00,0.000000e+00,0.000000e+00,0.000000e+00,0.000000e+00,0.000000e+00,0.000000e+00,0.000000e+00,0.000000e+00,0.000000e+00,0.000000e+00,0.000000e+00,0.000000e+00,0.000000e+00,0.000000e+00,0.000000e+00,0.000000e+00,0.000000e+00,0.000000e+00,0.000000e+00,0.000000e+00,0.000000e+00,0.000000e+00,0.000000e+00,0.000000e+00,0.000000e+00,0.000000e+00,0.000000e+00,0.000000e+00,0.000000e+00,0.000000e+00,0.000000e+00,0.000000e+00,0.000000e+00,0.000000e+00,0.000000e+00,0.000000e+00,0.000000e+00,0.000000e+00,0.000000e+00,0.000000e+00,0.000000e+00,0.000000e+00,0.000000e+00,0.000000e+00,0.000000e+00,0.000000e+00,0.000000e+00,0.000000e+00,0.000000e+00,0.000000e+00,0.000000e+00,0.000000e+00,0.000000e+00,0.000000e+00,0.000000e+00,0.000000e+00,0.000000e+00,0.000000e+00,0.000000e+00,0.000000e+00,0.000000e+00,0.000000e+00,0.000000e+00,0.000000e+00,0.000000e+00,0.000000e+00,0.000000e+00,0.000000e+00,0.000000e+00,0.000000e+00,0.000000e+00,0.000000e+00,0.000000e+00,0.000000e+00,0.000000e+00,0.000000e+00,0.000000e+00,0.000000e+00,0.000000e+00,0.000000e+00,0.000000e+00,0.000000e+00,0.000000e+00,0.000000e+00,0.000000e+00,0.000000e+00,0.000000e+00,0.000000e+00,0.000000e+00,0.000000e+00,0.000000e+00,0.000000e+00,0.000000e+00,0.000000e+00,0.000000e+00,0.000000e+00,0.000000e+00,0.000000e+00,0.000000e+00,0.000000e+00,0.000000e+00,0.000000e+00,0.000000e+00,0.000000e+00,0.000000e+00,0.000000e+00,0.000000e+00,0.000000e+00,0.000000e+00,0.000000e+00,0.000000e+00,0.000000e+00,0.000000e+00,0.000000e+00,0.000000e+00,0.000000e+00,0.000000e+00,0.000000e+00,0.000000e+00,0.000000e+00,0.000000e+00,0.000000e+00,0.000000e+00,0.000000e+00,0.000000e+00,0.000000e+00,0.000000e+00,0.000000e+00,0.000000e+00,0.000000e+00,0.000000e+00,0.000000e+00,0.000000e+00,0.000000e+00,0.000000e+00,0.000000e+00,0.000000e+00,0.000000e+00,0.000000e+00,0.000000e+00,0.000000e+00,0.000000e+00,0.000000e+00,0.000000e+00,0.000000e+00,0.000000e+00,0.000000e+00,0.000000e+00,0.000000e+00,0.000000e+00,0.000000e+00,0.000000e+00,0.000000e+00,0.000000e+00,0.000000e+00,0.000000e+00,0.000000e+00,0.000000e+00,0.000000e+00,0.000000e+00,0.000000e+00,0.000000e+00,0.000000e+00,0.000000e+00,0.000000e+00,0.000000e+00,0.000000e+00,0.000000e+00,0.000000e+00,0.000000e+00,0.000000e+00,0.000000e+00,0.000000e+00,0.000000e+00,0.000000e+00,0.000000e+00,0.000000e+00,0.000000e+00,0.000000e+00,0.000000e+00,0.000000e+00,0.000000e+00,0.000000e+00,0.000000e+00,0.000000e+00,0.000000e+00,0.000000e+00,0.000000e+00,0.000000e+00,0.000000e+00,0.000000e+00,0.000000e+00,0.000000e+00,0.000000e+00,0.000000e+00,0.000000e+00,0.000000e+00,0.000000e+00,0.000000e+00,0.000000e+00,0.000000e+00,0.000000e+00,0.000000e+00,0.000000e+00,0.000000e+00,0.000000e+00,0.000000e+00,0.000000e+00,0.000000e+00,0.000000e+00,0.000000e+00,0.000000e+00,0.000000e+00,0.000000e+00,0.000000e+00,0.000000e+00,0.000000e+00,0.000000e+00,0.000000e+00,0.000000e+00,0.000000e+00,0.000000e+00,0.000000e+00,0.000000e+00,0.000000e+00,0.000000e+00,0.000000e+00,0.000000e+00,0.000000e+00,0.000000e+00,0.000000e+00,0.000000e+00,0.000000e+00,0.000000e+00,0.000000e+00,0.000000e+00,0.000000e+00,0.000000e+00,0.000000e+00,0.000000e+00,0.000000e+00,0.000000e+00,0.000000e+00,0.000000e+00,0.000000e+00,0.000000e+00,0.000000e+00,0.000000e+00,0.000000e+00,0.000000e+00,0.000000e+00,0.000000e+00,0.000000e+00,0.000000e+00,0.000000e+00,0.000000e+00,0.000000e+00,0.000000e+00,0.000000e+00,0.000000e+00,0.000000e+00,0.000000e+00,0.000000e+00,0.000000e+00,0.000000e+00,0.000000e+00,0.000000e+00,0.000000e+00,0.000000e+00,0.000000e+00,0.000000e+00,0.000000e+00,0.000000e+00,0.000000e+00,0.000000e+00,0.000000e+00,0.000000e+00,0.000000e+00,0.000000e+00,0.000000e+00,0.000000e+00,0.000000e+00,0.000000e+00,0.000000e+00,0.000000e+00,0.000000e+00,0.000000e+00,0.000000e+00,0.000000e+00,0.000000e+00,0.000000e+00,0.000000e+00,0.000000e+00,0.000000e+00,0.000000e+00,0.000000e+00,0.000000e+00,0.000000e+00,0.000000e+00,0.000000e+00,0.000000e+00,0.000000e+00,0.000000e+00,0.000000e+00,0.000000e+00,0.000000e+00,0.000000e+00,0.000000e+00,0.000000e+00,0.000000e+00,0.000000e+00,0.000000e+00,0.000000e+00,0.000000e+00,0.000000e+00,0.000000e+00,0.000000e+00,0.000000e+00,0.000000e+00,0.000000e+00,0.000000e+00,0.000000e+00,0.000000e+00,0.000000e+00,0.000000e+00,0.000000e+00,0.000000e+00,0.000000e+00,0.000000e+00,0.000000e+00,0.000000e+00,0.000000e+00,0.000000e+00,0.000000e+00,0.000000e+00,0.000000e+00,0.000000e+00,0.000000e+00,0.000000e+00,0.000000e+00,0.000000e+00,0.000000e+00,0.000000e+00,0.000000e+00,0.000000e+00,0.000000e+00,0.000000e+00,0.000000e+00,0.000000e+00,0.000000e+00,0.000000e+00,0.000000e+00,0.000000e+00,0.000000e+00,0.000000e+00,0.000000e+00,0.000000e+00,0.000000e+00,0.000000e+00,0.000000e+00,0.000000e+00,0.000000e+00,0.000000e+00,0.000000e+00,0.000000e+00,0.000000e+00,0.000000e+00,0.000000e+00,0.000000e+00,0.000000e+00,0.000000e+00,0.000000e+00,0.000000e+00,0.000000e+00,0.000000e+00,0.000000e+00,0.000000e+00,0.000000e+00,0.000000e+00,0.000000e+00,0.000000e+00,0.000000e+00,0.000000e+00,0.000000e+00,0.000000e+00,0.000000e+00,0.000000e+00,0.000000e+00,0.000000e+00,0.000000e+00,0.000000e+00,0.000000e+00,0.000000e+00,0.000000e+00,0.000000e+00,0.000000e+00,0.000000e+00,0.000000e+00,0.000000e+00,0.000000e+00,0.000000e+00,0.000000e+00,0.000000e+00,0.000000e+00,0.000000e+00,0.000000e+00,0.000000e+00,0.000000e+00,0.000000e+00,0.000000e+00,0.000000e+00,0.000000e+00,0.000000e+00,0.000000e+00,0.000000e+00,0.000000e+00,0.000000e+00,0.000000e+00,0.000000e+00,0.000000e+00,0.000000e+00,0.000000e+00,0.000000e+00,0.000000e+00,0.000000e+00,0.000000e+00,0.000000e+00,0.000000e+00,0.000000e+00,0.000000e+00,0.000000e+00,0.000000e+00,0.000000e+00,0.000000e+00,0.000000e+00,0.000000e+00,0.000000e+00,0.000000e+00,0.000000e+00,0.000000e+00,0.000000e+00,0.000000e+00,0.000000e+00,0.000000e+00,0.000000e+00,0.000000e+00,0.000000e+00,0.000000e+00,0.000000e+00,0.000000e+00,0.000000e+00,0.000000e+00,0.000000e+00,0.000000e+00,0.000000e+00,0.000000e+00,0.000000e+00,0.000000e+00,0.000000e+00,0.000000e+00,0.000000e+00,0.000000e+00,0.000000e+00,0.000000e+00,0.000000e+00,0.000000e+00,0.000000e+00,0.000000e+00,0.000000e+00,0.000000e+00,0.000000e+00,0.000000e+00,0.000000e+00,0.000000e+00,0.000000e+00,0.000000e+00,0.000000e+00,0.000000e+00,0.000000e+00,0.000000e+00,0.000000e+00,0.000000e+00,0.000000e+00,0.000000e+00,0.000000e+00,0.000000e+00,0.000000e+00,0.000000e+00,0.000000e+00,0.000000e+00,0.000000e+00,0.000000e+00,0.000000e+00,0.000000e+00,0.000000e+00,0.000000e+00,0.000000e+00,0.000000e+00,0.000000e+00,0.000000e+00,0.000000e+00,0.000000e+00,0.000000e+00,0.000000e+00,0.000000e+00,0.000000e+00,0.000000e+00,0.000000e+00,0.000000e+00,0.000000e+00,0.000000e+00,0.000000e+00,0.000000e+00,0.000000e+00,0.000000e+00,0.000000e+00,0.000000e+00,0.000000e+00,0.000000e+00,0.000000e+00,0.000000e+00,0.000000e+00,0.000000e+00,0.000000e+00,0.000000e+00,0.000000e+00,0.000000e+00,0.000000e+00,0.000000e+00,0.000000e+00,0.000000e+00,0.000000e+00,0.000000e+00,0.000000e+00,0.000000e+00,0.000000e+00,0.000000e+00,0.000000e+00,0.000000e+00,0.000000e+00,0.000000e+00,0.000000e+00,0.000000e+00,0.000000e+00,0.000000e+00,0.000000e+00,0.000000e+00,0.000000e+00,0.000000e+00,0.000000e+00,0.000000e+00,0.000000e+00,0.000000e+00,0.000000e+00,0.000000e+00,0.000000e+00,0.000000e+00,0.000000e+00,0.000000e+00,0.000000e+00,0.000000e+00,0.000000e+00,0.000000e+00,0.000000e+00,0.000000e+00,0.000000e+00,0.000000e+00,0.000000e+00,0.000000e+00,0.000000e+00,0.000000e+00,0.000000e+00,0.000000e+00,0.000000e+00,0.000000e+00,0.000000e+00,0.000000e+00,0.000000e+00,0.000000e+00,0.000000e+00,0.000000e+00,0.000000e+00,0.000000e+00,0.000000e+00,0.000000e+00,0.000000e+00,0.000000e+00,0.000000e+00,0.000000e+00,0.000000e+00,0.000000e+00,0.000000e+00,0.000000e+00,0.000000e+00,0.000000e+00,0.000000e+00,0.000000e+00,0.000000e+00,0.000000e+00,0.000000e+00,0.000000e+00,0.000000e+00,0.000000e+00,0.000000e+00,0.000000e+00,0.000000e+00,0.000000e+00,0.000000e+00,0.000000e+00,0.000000e+00,0.000000e+00,0.000000e+00,0.000000e+00,0.000000e+00,0.000000e+00,0.000000e+00,0.000000e+00,0.000000e+00,0.000000e+00,0.000000e+00,0.000000e+00,0.000000e+00,0.000000e+00,0.000000e+00,0.000000e+00,0.000000e+00,0.000000e+00,0.000000e+00,0.000000e+00,0.000000e+00,0.000000e+00,0.000000e+00,0.000000e+00,0.000000e+00,0.000000e+00,0.000000e+00,0.000000e+00,0.000000e+00,0.000000e+00,0.000000e+00,0.000000e+00,0.000000e+00,0.000000e+00,0.000000e+00,0.000000e+00,0.000000e+00,0.000000e+00,0.000000e+00,0.000000e+00,0.000000e+00,0.000000e+00,0.000000e+00,0.000000e+00,0.000000e+00,0.000000e+00,0.000000e+00,0.000000e+00,0.000000e+00,0.000000e+00,0.000000e+00,0.000000e+00,0.000000e+00,0.000000e+00,0.000000e+00,0.000000e+00,0.000000e+00,0.000000e+00,0.000000e+00,0.000000e+00,0.000000e+00,0.000000e+00,0.000000e+00,0.000000e+00,0.000000e+00,0.000000e+00,0.000000e+00,0.000000e+00,0.000000e+00,0.000000e+00,0.000000e+00,0.000000e+00,0.000000e+00,0.000000e+00,0.000000e+00,0.000000e+00,0.000000e+00,0.000000e+00,0.000000e+00,0.000000e+00,0.000000e+00,0.000000e+00,0.000000e+00,0.000000e+00,0.000000e+00,0.000000e+00,0.000000e+00,0.000000e+00,0.000000e+00,0.000000e+00,0.000000e+00,0.000000e+00,0.000000e+00,0.000000e+00,0.000000e+00,0.000000e+00,0.000000e+00,0.000000e+00,0.000000e+00,0.000000e+00,0.000000e+00,0.000000e+00,0.000000e+00,0.000000e+00,0.000000e+00,0.000000e+00,0.000000e+00,0.000000e+00,0.000000e+00,0.000000e+00,0.000000e+00,0.000000e+00,0.000000e+00,0.000000e+00,0.000000e+00,0.000000e+00,0.000000e+00,0.000000e+00,0.000000e+00,0.000000e+00,0.000000e+00,0.000000e+00,0.000000e+00,0.000000e+00,0.000000e+00,0.000000e+00,0.000000e+00,0.000000e+00,0.000000e+00,0.000000e+00,0.000000e+00,0.000000e+00,0.000000e+00,0.000000e+00,0.000000e+00,0.000000e+00,0.000000e+00,0.000000e+00,0.000000e+00,0.000000e+00,0.000000e+00,0.000000e+00,0.000000e+00,0.000000e+00,0.000000e+00,0.000000e+00,0.000000e+00,0.000000e+00,0.000000e+00,0.000000e+00,0.000000e+00,0.000000e+00,0.000000e+00,0.000000e+00,0.000000e+00,0.000000e+00,0.000000e+00,0.000000e+00,0.000000e+00,0.000000e+00,0.000000e+00,0.000000e+00,0.000000e+00,0.000000e+00,0.000000e+00,0.000000e+00,0.000000e+00,0.000000e+00,0.000000e+00,0.000000e+00,0.000000e+00,0.000000e+00,0.000000e+00,0.000000e+00,0.000000e+00,0.000000e+00,0.000000e+00,0.000000e+00,0.000000e+00,0.000000e+00,0.000000e+00,0.000000e+00,0.000000e+00,0.000000e+00,0.000000e+00,0.000000e+00,0.000000e+00,0.000000e+00,0.000000e+00,0.000000e+00,0.000000e+00,0.000000e+00,0.000000e+00,0.000000e+00,0.000000e+00,0.000000e+00,0.000000e+00,0.000000e+00,0.000000e+00,0.000000e+00,0.000000e+00,0.000000e+00,0.000000e+00,0.000000e+00,0.000000e+00,0.000000e+00,0.000000e+00,0.000000e+00,0.000000e+00,0.000000e+00,0.000000e+00,0.000000e+00,0.000000e+00,0.000000e+00,0.000000e+00,0.000000e+00,0.000000e+00,0.000000e+00,0.000000e+00,0.000000e+00,0.000000e+00,0.000000e+00,0.000000e+00,0.000000e+00,0.000000e+00,0.000000e+00,0.000000e+00,0.000000e+00,0.000000e+00,0.000000e+00,0.000000e+00,0.000000e+00,0.000000e+00,0.000000e+00,0.000000e+00,0.000000e+00,0.000000e+00,0.000000e+00,0.000000e+00,0.000000e+00,0.000000e+00,0.000000e+00,0.000000e+00,0.000000e+00,0.000000e+00,0.000000e+00,0.000000e+00,0.000000e+00,0.000000e+00,0.000000e+00,0.000000e+00,0.000000e+00,0.000000e+00,0.000000e+00,0.000000e+00,0.000000e+00,0.000000e+00,0.000000e+00,0.000000e+00,0.000000e+00,0.000000e+00,0.000000e+00,0.000000e+00,0.000000e+00,0.000000e+00,0.000000e+00,0.000000e+00,0.000000e+00,0.000000e+00,0.000000e+00,0.000000e+00,0.000000e+00,0.000000e+00,0.000000e+00,0.000000e+00,0.000000e+00,0.000000e+00,0.000000e+00,0.000000e+00,0.000000e+00,0.000000e+00,0.000000e+00,0.000000e+00,0.000000e+00,0.000000e+00,0.000000e+00,0.000000e+00,0.000000e+00,0.000000e+00,0.000000e+00,0.000000e+00,0.000000e+00,0.000000e+00,0.000000e+00,0.000000e+00,0.000000e+00,0.000000e+00,0.000000e+00,0.000000e+00,0.000000e+00,0.000000e+00,0.000000e+00,0.000000e+00,0.000000e+00,0.000000e+00,0.000000e+00,0.000000e+00,0.000000e+00,0.000000e+00,0.000000e+00,0.000000e+00,0.000000e+00,0.000000e+00,0.000000e+00,0.000000e+00,0.000000e+00,0.000000e+00,0.000000e+00,0.000000e+00,0.000000e+00,0.000000e+00,0.000000e+00,0.000000e+00,0.000000e+00,0.000000e+00,0.000000e+00,0.000000e+00,0.000000e+00,0.000000e+00,0.000000e+00,0.000000e+00,0.000000e+00,0.000000e+00,0.000000e+00,0.000000e+00,0.000000e+00,0.000000e+00,0.000000e+00,0.000000e+00,0.000000e+00,0.000000e+00,0.000000e+00,0.000000e+00,0.000000e+00,0.000000e+00,0.000000e+00,0.000000e+00,0.000000e+00,0.000000e+00,0.000000e+00,0.000000e+00,0.000000e+00,0.000000e+00,0.000000e+00,0.000000e+00,0.000000e+00,0.000000e+00,0.000000e+00,0.000000e+00,0.000000e+00,0.000000e+00,0.000000e+00,0.000000e+00,0.000000e+00,0.000000e+00,0.000000e+00,0.000000e+00,0.000000e+00,0.000000e+00,0.000000e+00,0.000000e+00,0.000000e+00,0.000000e+00,0.000000e+00,0.000000e+00,0.000000e+00,0.000000e+00,0.000000e+00,0.000000e+00,0.000000e+00,0.000000e+00,0.000000e+00,0.000000e+00,0.000000e+00,0.000000e+00,0.000000e+00,0.000000e+00,0.000000e+00,0.000000e+00,0.000000e+00,0.000000e+00,0.000000e+00,0.000000e+00,0.000000e+00,0.000000e+00,0.000000e+00,0.000000e+00,0.000000e+00,0.000000e+00,0.000000e+00,0.000000e+00,0.000000e+00,0.000000e+00,0.000000e+00,0.000000e+00,0.000000e+00,0.000000e+00,0.000000e+00,0.000000e+00,0.000000e+00,0.000000e+00,0.000000e+00,0.000000e+00,0.000000e+00,0.000000e+00,0.000000e+00,0.000000e+00,0.000000e+00,0.000000e+00,0.000000e+00,0.000000e+00,0.000000e+00,0.000000e+00,0.000000e+00,0.000000e+00,0.000000e+00,0.000000e+00,0.000000e+00,0.000000e+00,0.000000e+00,0.000000e+00,0.000000e+00,0.000000e+00,0.000000e+00,0.000000e+00,0.000000e+00,0.000000e+00,0.000000e+00,0.000000e+00,0.000000e+00,0.000000e+00,0.000000e+00,0.000000e+00,0.000000e+00,0.000000e+00,0.000000e+00,0.000000e+00,0.000000e+00,0.000000e+00,0.000000e+00,0.000000e+00,0.000000e+00,0.000000e+00,0.000000e+00,0.000000e+00,0.000000e+00,0.000000e+00,0.000000e+00,0.000000e+00,0.000000e+00,0.000000e+00,0.000000e+00,0.000000e+00,0.000000e+00,0.000000e+00,0.000000e+00,0.000000e+00,0.000000e+00,0.000000e+00,0.000000e+00,0.000000e+00,0.000000e+00,0.000000e+00,0.000000e+00,0.000000e+00,0.000000e+00,0.000000e+00,0.000000e+00,0.000000e+00,0.000000e+00,0.000000e+00,0.000000e+00,0.000000e+00,0.000000e+00,0.000000e+00,0.000000e+00,0.000000e+00,0.000000e+00,0.000000e+00,0.000000e+00,0.000000e+00,0.000000e+00,0.000000e+00,0.000000e+00,0.000000e+00,0.000000e+00,0.000000e+00,0.000000e+00,0.000000e+00,0.000000e+00,0.000000e+00,0.000000e+00,0.000000e+00,0.000000e+00,0.000000e+00,0.000000e+00,0.000000e+00,0.000000e+00,0.000000e+00,0.000000e+00,0.000000e+00,0.000000e+00,0.000000e+00,0.000000e+00,0.000000e+00,0.000000e+00,0.000000e+00,0.000000e+00,0.000000e+00,0.000000e+00,0.000000e+00,0.000000e+00,0.000000e+00,0.000000e+00,0.000000e+00,0.000000e+00,0.000000e+00,0.000000e+00,0.000000e+00,0.000000e+00,0.000000e+00,0.000000e+00,0.000000e+00,0.000000e+00,0.000000e+00,0.000000e+00,0.000000e+00,0.000000e+00,0.000000e+00,0.000000e+00,0.000000e+00,0.000000e+00,0.000000e+00,0.000000e+00,0.000000e+00,0.000000e+00,0.000000e+00,0.000000e+00,0.000000e+00,0.000000e+00,0.000000e+00,0.000000e+00,0.000000e+00,0.000000e+00,0.000000e+00,0.000000e+00,0.000000e+00,0.000000e+00,0.000000e+00,0.000000e+00,0.000000e+00,0.000000e+00,0.000000e+00,0.000000e+00,0.000000e+00,0.000000e+00,0.000000e+00,0.000000e+00,0.000000e+00,0.000000e+00,0.000000e+00,0.000000e+00,0.000000e+00,0.000000e+00,0.000000e+00,0.000000e+00,0.000000e+00,0.000000e+00,0.000000e+00,0.000000e+00,0.000000e+00,0.000000e+00,0.000000e+00,0.000000e+00,0.000000e+00,0.000000e+00,0.000000e+00,0.000000e+00,0.000000e+00,0.000000e+00,0.000000e+00,0.000000e+00,0.000000e+00,0.000000e+00,0.000000e+00,0.000000e+00,0.000000e+00,0.000000e+00,0.000000e+00,0.000000e+00,0.000000e+00,0.000000e+00,0.000000e+00,0.000000e+00,0.000000e+00,0.000000e+00,0.000000e+00,0.000000e+00,0.000000e+00,0.000000e+00,0.000000e+00,0.000000e+00,0.000000e+00,0.000000e+00,0.000000e+00,0.000000e+00,0.000000e+00,0.000000e+00,0.000000e+00,0.000000e+00,0.000000e+00,0.000000e+00,0.000000e+00,0.000000e+00,0.000000e+00,0.000000e+00,0.000000e+00,0.000000e+00,0.000000e+00,0.000000e+00,0.000000e+00,0.000000e+00,0.000000e+00,0.000000e+00,0.000000e+00,0.000000e+00,0.000000e+00,0.000000e+00,0.000000e+00,0.000000e+00,0.000000e+00,0.000000e+00,0.000000e+00,0.000000e+00,0.000000e+00,0.000000e+00,0.000000e+00,0.000000e+00,0.000000e+00,0.000000e+00,0.000000e+00,0.000000e+00,0.000000e+00,0.000000e+00,0.000000e+00,0.000000e+00,0.000000e+00,0.000000e+00,0.000000e+00,0.000000e+00,0.000000e+00,0.000000e+00,0.000000e+00,0.000000e+00,0.000000e+00,0.000000e+00,0.000000e+00,0.000000e+00,0.000000e+00,0.000000e+00,0.000000e+00,0.000000e+00,0.000000e+00,0.000000e+00,0.000000e+00,0.000000e+00,0.000000e+00,0.000000e+00,0.000000e+00,0.000000e+00,0.000000e+00,0.000000e+00,0.000000e+00,0.000000e+00,0.000000e+00,0.000000e+00,0.000000e+00,0.000000e+00,0.000000e+00,0.000000e+00,0.000000e+00,0.000000e+00,0.000000e+00,0.000000e+00,0.000000e+00,0.000000e+00,0.000000e+00,0.000000e+00,0.000000e+00,0.000000e+00,0.000000e+00,0.000000e+00,0.000000e+00,0.000000e+00,0.000000e+00,0.000000e+00,0.000000e+00,0.000000e+00,0.000000e+00,0.000000e+00,0.000000e+00,0.000000e+00,0.000000e+00,0.000000e+00,0.000000e+00,0.000000e+00,0.000000e+00,0.000000e+00,0.000000e+00,0.000000e+00,0.000000e+00,0.000000e+00,0.000000e+00,0.000000e+00,0.000000e+00,0.000000e+00,0.000000e+00,0.000000e+00,0.000000e+00,0.000000e+00,0.000000e+00,0.000000e+00,0.000000e+00,0.000000e+00,0.000000e+00,0.000000e+00,0.000000e+00,0.000000e+00,0.000000e+00,0.000000e+00,0.000000e+00,0.000000e+00,0.000000e+00,0.000000e+00,0.000000e+00,0.000000e+00,0.000000e+00,0.000000e+00,0.000000e+00,0.000000e+00,0.000000e+00,0.000000e+00,0.000000e+00,0.000000e+00,0.000000e+00,0.000000e+00,0.000000e+00,0.000000e+00,0.000000e+00,0.000000e+00,0.000000e+00,0.000000e+00,0.000000e+00,0.000000e+00,0.000000e+00,0.000000e+00,0.000000e+00,0.000000e+00,0.000000e+00,0.000000e+00,0.000000e+00,0.000000e+00,0.000000e+00,0.000000e+00,0.000000e+00,0.000000e+00,0.000000e+00,0.000000e+00,0.000000e+00,0.000000e+00,0.000000e+00,0.000000e+00,0.000000e+00,0.000000e+00,0.000000e+00,0.000000e+00,0.000000e+00,0.000000e+00,0.000000e+00,0.000000e+00,0.000000e+00,0.000000e+00,0.000000e+00,0.000000e+00,0.000000e+00,0.000000e+00,0.000000e+00,0.000000e+00,0.000000e+00,0.000000e+00,0.000000e+00,0.000000e+00,0.000000e+00,0.000000e+00,0.000000e+00,0.000000e+00,0.000000e+00,0.000000e+00,0.000000e+00,0.000000e+00,0.000000e+00,0.000000e+00,0.000000e+00,0.000000e+00,0.000000e+00,0.000000e+00,0.000000e+00,0.000000e+00,0.000000e+00,0.000000e+00,0.000000e+00,0.000000e+00,0.000000e+00,0.000000e+00,0.000000e+00,0.000000e+00,0.000000e+00,0.000000e+00,0.000000e+00,0.000000e+00,0.000000e+00,0.000000e+00,0.000000e+00,0.000000e+00,0.000000e+00,0.000000e+00,0.000000e+00,0.000000e+00,0.000000e+00,0.000000e+00,0.000000e+00,0.000000e+00,0.000000e+00,0.000000e+00,0.000000e+00,0.000000e+00,0.000000e+00,0.000000e+00,0.000000e+00,0.000000e+00,0.000000e+00,0.000000e+00,0.000000e+00,0.000000e+00,0.000000e+00,0.000000e+00,0.000000e+00,0.000000e+00,0.000000e+00,0.000000e+00,0.000000e+00,0.000000e+00,0.000000e+00,0.000000e+00,0.000000e+00,0.000000e+00,0.000000e+00,0.000000e+00,0.000000e+00,0.000000e+00,0.000000e+00,0.000000e+00,0.000000e+00,0.000000e+00,0.000000e+00,0.000000e+00,0.000000e+00,0.000000e+00,0.000000e+00,0.000000e+00,0.000000e+00,0.000000e+00,0.000000e+00,0.000000e+00,0.000000e+00,0.000000e+00,0.000000e+00,0.000000e+00,0.000000e+00,0.000000e+00,0.000000e+00,0.000000e+00,0.000000e+00,0.000000e+00,0.000000e+00,0.000000e+00,0.000000e+00,0.000000e+00,0.000000e+00,0.000000e+00,0.000000e+00,0.000000e+00,0.000000e+00,0.000000e+00,0.000000e+00,0.000000e+00,0.000000e+00,0.000000e+00,0.000000e+00,0.000000e+00,0.000000e+00,0.000000e+00,0.000000e+00,0.000000e+00,0.000000e+00,0.000000e+00,0.000000e+00,0.000000e+00,0.000000e+00,0.000000e+00,0.000000e+00,0.000000e+00,0.000000e+00,0.000000e+00,0.000000e+00,0.000000e+00,0.000000e+00,0.000000e+00,0.000000e+00,0.000000e+00,0.000000e+00,0.000000e+00,0.000000e+00,0.000000e+00,0.000000e+00,0.000000e+00,0.000000e+00,0.000000e+00,0.000000e+00,0.000000e+00,0.000000e+00,0.000000e+00,0.000000e+00,0.000000e+00,0.000000e+00,0.000000e+00,0.000000e+00,0.000000e+00,0.000000e+00,0.000000e+00,0.000000e+00,0.000000e+00,0.000000e+00,0.000000e+00,0.000000e+00,0.000000e+00,0.000000e+00,0.000000e+00,0.000000e+00,0.000000e+00,0.000000e+00,0.000000e+00,0.000000e+00,0.000000e+00,0.000000e+00,0.000000e+00,0.000000e+00,0.000000e+00,0.000000e+00,0.000000e+00,0.000000e+00,0.000000e+00,0.000000e+00,0.000000e+00,0.000000e+00,0.000000e+00,0.000000e+00,0.000000e+00,0.000000e+00,0.000000e+00,0.000000e+00,0.000000e+00,0.000000e+00,0.000000e+00,0.000000e+00,0.000000e+00,0.000000e+00,0.000000e+00,0.000000e+00,0.000000e+00,0.000000e+00,0.000000e+00,0.000000e+00,0.000000e+00,0.000000e+00,0.000000e+00,0.000000e+00,0.000000e+00,0.000000e+00,0.000000e+00,0.000000e+00,0.000000e+00,0.000000e+00,0.000000e+00,0.000000e+00,0.000000e+00,0.000000e+00,0.000000e+00,0.000000e+00,0.000000e+00,0.000000e+00,0.000000e+00,0.000000e+00,0.000000e+00,0.000000e+00,0.000000e+00,0.000000e+00,0.000000e+00,0.000000e+00,0.000000e+00,0.000000e+00,0.000000e+00,0.000000e+00,0.000000e+00,0.000000e+00,0.000000e+00,0.000000e+00,0.000000e+00,0.000000e+00,0.000000e+00,0.000000e+00,0.000000e+00,0.000000e+00,0.000000e+00,0.000000e+00,0.000000e+00,0.000000e+00,0.000000e+00,0.000000e+00,0.000000e+00,0.000000e+00,0.000000e+00,0.000000e+00,0.000000e+00,0.000000e+00,0.000000e+00,0.000000e+00,0.000000e+00,0.000000e+00,0.000000e+00,0.000000e+00,0.000000e+00,0.000000e+00,0.000000e+00,0.000000e+00,0.000000e+00,0.000000e+00,0.000000e+00,0.000000e+00,0.000000e+00,0.000000e+00,0.000000e+00,0.000000e+00,0.000000e+00,0.000000e+00,0.000000e+00,0.000000e+00,0.000000e+00,0.000000e+00,0.000000e+00,0.000000e+00,0.000000e+00,0.000000e+00,0.000000e+00,0.000000e+00,0.000000e+00,0.000000e+00,0.000000e+00,0.000000e+00,0.000000e+00,0.000000e+00,0.000000e+00,0.000000e+00,0.000000e+00,0.000000e+00,0.000000e+00,0.000000e+00,0.000000e+00,0.000000e+00,0.000000e+00,0.000000e+00,0.000000e+00,0.000000e+00,0.000000e+00,0.000000e+00,0.000000e+00,0.000000e+00,0.000000e+00,0.000000e+00,0.000000e+00,0.000000e+00,0.000000e+00,0.000000e+00,0.000000e+00,0.000000e+00,0.000000e+00,0.000000e+00,0.000000e+00,0.000000e+00,0.000000e+00,0.000000e+00,0.000000e+00,0.000000e+00,0.000000e+00,0.000000e+00,0.000000e+00,0.000000e+00,0.000000e+00,0.000000e+00,0.000000e+00,0.000000e+00,0.000000e+00,0.000000e+00,0.000000e+00,0.000000e+00,0.000000e+00,0.000000e+00,0.000000e+00,0.000000e+00,0.000000e+00,0.000000e+00,0.000000e+00,0.000000e+00,0.000000e+00,0.000000e+00,0.000000e+00,0.000000e+00,0.000000e+00,0.000000e+00,0.000000e+00,0.000000e+00,0.000000e+00,0.000000e+00,0.000000e+00,0.000000e+00,0.000000e+00,0.000000e+00,0.000000e+00,0.000000e+00,0.000000e+00,0.000000e+00,0.000000e+00,0.000000e+00,0.000000e+00,0.000000e+00,0.000000e+00,0.000000e+00,0.000000e+00,0.000000e+00,0.000000e+00,0.000000e+00,0.000000e+00,0.000000e+00,0.000000e+00,0.000000e+00,0.000000e+00,0.000000e+00,0.000000e+00,0.000000e+00,0.000000e+00,0.000000e+00,0.000000e+00,0.000000e+00,0.000000e+00,0.000000e+00,0.000000e+00,0.000000e+00,0.000000e+00,0.000000e+00,0.000000e+00,0.000000e+00,0.000000e+00,0.000000e+00,0.000000e+00,0.000000e+00,0.000000e+00,0.000000e+00,0.000000e+00,0.000000e+00,0.000000e+00,0.000000e+00,0.000000e+00,0.000000e+00,0.000000e+00,0.000000e+00,0.000000e+00,0.000000e+00,0.000000e+00,0.000000e+00,0.000000e+00,0.000000e+00,0.000000e+00,0.000000e+00,0.000000e+00,0.000000e+00,0.000000e+00,0.000000e+00,0.000000e+00,0.000000e+00,0.000000e+00,0.000000e+00,0.000000e+00,0.000000e+00,0.000000e+00,0.000000e+00,0.000000e+00,0.000000e+00,0.000000e+00,0.000000e+00,0.000000e+00,0.000000e+00,0.000000e+00,0.000000e+00,0.000000e+00,0.000000e+00,0.000000e+00,0.000000e+00,0.000000e+00,0.000000e+00,0.000000e+00,0.000000e+00,0.000000e+00,0.000000e+00,0.000000e+00,0.000000e+00,0.000000e+00,0.000000e+00,0.000000e+00,0.000000e+00,0.000000e+00,0.000000e+00,0.000000e+00,0.000000e+00,0.000000e+00,0.000000e+00,0.000000e+00,0.000000e+00,0.000000e+00,0.000000e+00,0.000000e+00,0.000000e+00,0.000000e+00,0.000000e+00,0.000000e+00,0.000000e+00,0.000000e+00,0.000000e+00,0.000000e+00,0.000000e+00,0.000000e+00,0.000000e+00,0.000000e+00,0.000000e+00,0.000000e+00,0.000000e+00,0.000000e+00,0.000000e+00,0.000000e+00,0.000000e+00,0.000000e+00,0.000000e+00,0.000000e+00,0.000000e+00,0.000000e+00,0.000000e+00,0.000000e+00,0.000000e+00,0.000000e+00,0.000000e+00,0.000000e+00,0.000000e+00,0.000000e+00,0.000000e+00,0.000000e+00,0.000000e+00,0.000000e+00,0.000000e+00,0.000000e+00,0.000000e+00,0.000000e+00,0.000000e+00,0.000000e+00,0.000000e+00,0.000000e+00,0.000000e+00,0.000000e+00,0.000000e+00,0.000000e+00,0.000000e+00,0.000000e+00,0.000000e+00,0.000000e+00,0.000000e+00,0.000000e+00,0.000000e+00,0.000000e+00,0.000000e+00,0.000000e+00,0.000000e+00,0.000000e+00,0.000000e+00,0.000000e+00,0.000000e+00,0.000000e+00,0.000000e+00,0.000000e+00,0.000000e+00,0.000000e+00,0.000000e+00,0.000000e+00,0.000000e+00,0.000000e+00,0.000000e+00,0.000000e+00,0.000000e+00,0.000000e+00,0.000000e+00,0.000000e+00,0.000000e+00,0.000000e+00,0.000000e+00,0.000000e+00,0.000000e+00,0.000000e+00,0.000000e+00,0.000000e+00,0.000000e+00,0.000000e+00,0.000000e+00,0.000000e+00,0.000000e+00,0.000000e+00,0.000000e+00,0.000000e+00,0.000000e+00,0.000000e+00,0.000000e+00,0.000000e+00,0.000000e+00,0.000000e+00,0.000000e+00,0.000000e+00,0.000000e+00,0.000000e+00,0.000000e+00,0.000000e+00,0.000000e+00,0.000000e+00,0.000000e+00,0.000000e+00,0.000000e+00,0.000000e+00,0.000000e+00,0.000000e+00,0.000000e+00,0.000000e+00,0.000000e+00,0.000000e+00,0.000000e+00,0.000000e+00,0.000000e+00,0.000000e+00,0.000000e+00,0.000000e+00,0.000000e+00,0.000000e+00,0.000000e+00,0.000000e+00,0.000000e+00,0.000000e+00,0.000000e+00,0.000000e+00,0.000000e+00,0.000000e+00,0.000000e+00,0.000000e+00,0.000000e+00,0.000000e+00,0.000000e+00,0.000000e+00,0.000000e+00,0.000000e+00,0.000000e+00,0.000000e+00,0.000000e+00,0.000000e+00,0.000000e+00,0.000000e+00,0.000000e+00,0.000000e+00,0.000000e+00,0.000000e+00,0.000000e+00,0.000000e+00,0.000000e+00,0.000000e+00,0.000000e+00,0.000000e+00,0.000000e+00,0.000000e+00,0.000000e+00,0.000000e+00,0.000000e+00,0.000000e+00,0.000000e+00,0.000000e+00,0.000000e+00,0.000000e+00,0.000000e+00,0.000000e+00,0.000000e+00,0.000000e+00,0.000000e+00,0.000000e+00,0.000000e+00,0.000000e+00,0.000000e+00,0.000000e+00,0.000000e+00,0.000000e+00,0.000000e+00,0.000000e+00,0.000000e+00,0.000000e+00,0.000000e+00,0.000000e+00,0.000000e+00,0.000000e+00,0.000000e+00,0.000000e+00,0.000000e+00,0.000000e+00,0.000000e+00,0.000000e+00,0.000000e+00,0.000000e+00,0.000000e+00,0.000000e+00,0.000000e+00,0.000000e+00,0.000000e+00,0.000000e+00,0.000000e+00,0.000000e+00,0.000000e+00,0.000000e+00,0.000000e+00,0.000000e+00,0.000000e+00,0.000000e+00,0.000000e+00,0.000000e+00,0.000000e+00,0.000000e+00,0.000000e+00,0.000000e+00,0.000000e+00,0.000000e+00,0.000000e+00,0.000000e+00,0.000000e+00,0.000000e+00,0.000000e+00,0.000000e+00,0.000000e+00,0.000000e+00,0.000000e+00,0.000000e+00,0.000000e+00,0.000000e+00,0.000000e+00,0.000000e+00,0.000000e+00,0.000000e+00,0.000000e+00,0.000000e+00,0.000000e+00,0.000000e+00,0.000000e+00,0.000000e+00,0.000000e+00,0.000000e+00,0.000000e+00,0.000000e+00,0.000000e+00,0.000000e+00,0.000000e+00,0.000000e+00,0.000000e+00,0.000000e+00,0.000000e+00,0.000000e+00,0.000000e+00,0.000000e+00,0.000000e+00,0.000000e+00,0.000000e+00,0.000000e+00,0.000000e+00,0.000000e+00,0.000000e+00,0.000000e+00,0.000000e+00,0.000000e+00,0.000000e+00,0.000000e+00,0.000000e+00,0.000000e+00,0.000000e+00,0.000000e+00,0.000000e+00,0.000000e+00,0.000000e+00,0.000000e+00,0.000000e+00,0.000000e+00,0.000000e+00,0.000000e+00,0.000000e+00,0.000000e+00,0.000000e+00,0.000000e+00,0.000000e+00,0.000000e+00,0.000000e+00,0.000000e+00,0.000000e+00,0.000000e+00,0.000000e+00,0.000000e+00,0.000000e+00,0.000000e+00,0.000000e+00,0.000000e+00,0.000000e+00,0.000000e+00,0.000000e+00,0.000000e+00,0.000000e+00,0.000000e+00,0.000000e+00,0.000000e+00,0.000000e+00,0.000000e+00,0.000000e+00,0.000000e+00,0.000000e+00,0.000000e+00,0.000000e+00,0.000000e+00,0.000000e+00,0.000000e+00,0.000000e+00,0.000000e+00,0.000000e+00,0.000000e+00,0.000000e+00,0.000000e+00,0.000000e+00,0.000000e+00,0.000000e+00,0.000000e+00,0.000000e+00,0.000000e+00,0.000000e+00,0.000000e+00,0.000000e+00,0.000000e+00,0.000000e+00,0.000000e+00,0.000000e+00,0.000000e+00,0.000000e+00,0.000000e+00,0.000000e+00,0.000000e+00,0.000000e+00,0.000000e+00,0.000000e+00,0.000000e+00,0.000000e+00,0.000000e+00,0.000000e+00,0.000000e+00,0.000000e+00,0.000000e+00,0.000000e+00,0.000000e+00,0.000000e+00,0.000000e+00,0.000000e+00,0.000000e+00,0.000000e+00,0.000000e+00,0.000000e+00,0.000000e+00,0.000000e+00,0.000000e+00,0.000000e+00,0.000000e+00,0.000000e+00,0.000000e+00,0.000000e+00,0.000000e+00,0.000000e+00,0.000000e+00,0.000000e+00,0.000000e+00,0.000000e+00,0.000000e+00,0.000000e+00,0.000000e+00,0.000000e+00,0.000000e+00,0.000000e+00,0.000000e+00,0.000000e+00,0.000000e+00,0.000000e+00,0.000000e+00,0.000000e+00,0.000000e+00,0.000000e+00,0.000000e+00,0.000000e+00,0.000000e+00,0.000000e+00,0.000000e+00,0.000000e+00,0.000000e+00,0.000000e+00,0.000000e+00,0.000000e+00,0.000000e+00,0.000000e+00,0.000000e+00,0.000000e+00,0.000000e+00,0.000000e+00,0.000000e+00,0.000000e+00,0.000000e+00,0.000000e+00,0.000000e+00,0.000000e+00,0.000000e+00,0.000000e+00,0.000000e+00,0.000000e+00,0.000000e+00,0.000000e+00,0.000000e+00,0.000000e+00,0.000000e+00,0.000000e+00,0.000000e+00,0.000000e+00,0.000000e+00,0.000000e+00,0.000000e+00,0.000000e+00,0.000000e+00,0.000000e+00,0.000000e+00,0.000000e+00,0.000000e+00,0.000000e+00,0.000000e+00,0.000000e+00,0.000000e+00,0.000000e+00,0.000000e+00,0.000000e+00,0.000000e+00,0.000000e+00,0.000000e+00,0.000000e+00,0.000000e+00,0.000000e+00,0.000000e+00,0.000000e+00,0.000000e+00,0.000000e+00,0.000000e+00,0.000000e+00,0.000000e+00,0.000000e+00,0.000000e+00,0.000000e+00,0.000000e+00,0.000000e+00,0.000000e+00,0.000000e+00,0.000000e+00,0.000000e+00,0.000000e+00,0.000000e+00,0.000000e+00,0.000000e+00,0.000000e+00,0.000000e+00,0.000000e+00,0.000000e+00,0.000000e+00,0.000000e+00,0.000000e+00,0.000000e+00,0.000000e+00,0.000000e+00,0.000000e+00,0.000000e+00,0.000000e+00,0.000000e+00,0.000000e+00,0.000000e+00,0.000000e+00,0.000000e+00,0.000000e+00,0.000000e+00,0.000000e+00,0.000000e+00,0.000000e+00,0.000000e+00,0.000000e+00,0.000000e+00,0.000000e+00,0.000000e+00,0.000000e+00,0.000000e+00,0.000000e+00,0.000000e+00,0.000000e+00,0.000000e+00,0.000000e+00,0.000000e+00,0.000000e+00,0.000000e+00,0.000000e+00,0.000000e+00,0.000000e+00,0.000000e+00,0.000000e+00,0.000000e+00,0.000000e+00,0.000000e+00,0.000000e+00,0.000000e+00,0.000000e+00,0.000000e+00,0.000000e+00,0.000000e+00,0.000000e+00,0.000000e+00,0.000000e+00,0.000000e+00,0.000000e+00,0.000000e+00,0.000000e+00,0.000000e+00,0.000000e+00,0.000000e+00,0.000000e+00,0.000000e+00,0.000000e+00,0.000000e+00,0.000000e+00,0.000000e+00,0.000000e+00,0.000000e+00,0.000000e+00,0.000000e+00,0.000000e+00,0.000000e+00,0.000000e+00,0.000000e+00,0.000000e+00,0.000000e+00,0.000000e+00,0.000000e+00,0.000000e+00,0.000000e+00,0.000000e+00,0.000000e+00,0.000000e+00,0.000000e+00,0.000000e+00,0.000000e+00,0.000000e+00,0.000000e+00,0.000000e+00,0.000000e+00,0.000000e+00,0.000000e+00,0.000000e+00,0.000000e+00,0.000000e+00,0.000000e+00,0.000000e+00,0.000000e+00,0.000000e+00,0.000000e+00,0.000000e+00,0.000000e+00,0.000000e+00,0.000000e+00,0.000000e+00,0.000000e+00,0.000000e+00,0.000000e+00,0.000000e+00,0.000000e+00,0.000000e+00,0.000000e+00,0.000000e+00,0.000000e+00,0.000000e+00,0.000000e+00,0.000000e+00,0.000000e+00,0.000000e+00,0.000000e+00,0.000000e+00,0.000000e+00,0.000000e+00,0.000000e+00,0.000000e+00,0.000000e+00,0.000000e+00,0.000000e+00,0.000000e+00,0.000000e+00,0.000000e+00,0.000000e+00,0.000000e+00,1.000000e+02,1.000000e+02,1.000000e+02,1.000000e+02,1.000000e+02,1.000000e+02,1.000000e+02,1.000000e+02,1.000000e+02,1.000000e+02,1.000000e+02,1.000000e+02,1.000000e+02,1.000000e+02,1.000000e+02,1.000000e+02,1.000000e+02,1.000000e+02,1.000000e+02,1.000000e+02,1.000000e+02,1.000000e+02,1.000000e+02,1.000000e+02,1.000000e+02,1.000000e+02,1.000000e+02,1.000000e+02,1.000000e+02,1.000000e+02,1.000000e+02,1.000000e+02,1.000000e+02,1.000000e+02,1.000000e+02,1.000000e+02,1.000000e+02,1.000000e+02,1.000000e+02,1.000000e+02,1.000000e+02,1.000000e+02,1.000000e+02,1.000000e+02,1.000000e+02,1.000000e+02,1.000000e+02,1.000000e+02,1.000000e+02,1.000000e+02,1.000000e+02,1.000000e+02,1.000000e+02,1.000000e+02,1.000000e+02,1.000000e+02,1.000000e+02,1.000000e+02,1.000000e+02,1.000000e+02,1.000000e+02,1.000000e+02,1.000000e+02,1.000000e+02,1.000000e+02,1.000000e+02,1.000000e+02,1.000000e+02,1.000000e+02,1.000000e+02,1.000000e+02,1.000000e+02,1.000000e+02,1.000000e+02,1.000000e+02,1.000000e+02,1.000000e+02,1.000000e+02,1.000000e+02,1.000000e+02,1.000000e+02,1.000000e+02,1.000000e+02,1.000000e+02,1.000000e+02,1.000000e+02,1.000000e+02,1.000000e+02,1.000000e+02,1.000000e+02,1.000000e+02,1.000000e+02,1.000000e+02,1.000000e+02,1.000000e+02,1.000000e+02,1.000000e+02,1.000000e+02,1.000000e+02,1.000000e+02,1.000000e+02,1.000000e+02,1.000000e+02,1.000000e+02,1.000000e+02,1.000000e+02,1.000000e+02,1.000000e+02,1.000000e+02,1.000000e+02,1.000000e+02,1.000000e+02,1.000000e+02,1.000000e+02,1.000000e+02,1.000000e+02,1.000000e+02,1.000000e+02,1.000000e+02,1.000000e+02,1.000000e+02,1.000000e+02,1.000000e+02,1.000000e+02,1.000000e+02,1.000000e+02,1.000000e+02,1.000000e+02,1.000000e+02,1.000000e+02,1.000000e+02,1.000000e+02,1.000000e+02,1.000000e+02,1.000000e+02,1.000000e+02,1.000000e+02,1.000000e+02,1.000000e+02,1.000000e+02,1.000000e+02,1.000000e+02,1.000000e+02,1.000000e+02,1.000000e+02,1.000000e+02,1.000000e+02,1.000000e+02,1.000000e+02,1.000000e+02,1.000000e+02,1.000000e+02,1.000000e+02,1.000000e+02,1.000000e+02,1.000000e+02,1.000000e+02,1.000000e+02,1.000000e+02,1.000000e+02,1.000000e+02,1.000000e+02,1.000000e+02,1.000000e+02,1.000000e+02,1.000000e+02,1.000000e+02,1.000000e+02,1.000000e+02,1.000000e+02,1.000000e+02,1.000000e+02,1.000000e+02,1.000000e+02,1.000000e+02,1.000000e+02,1.000000e+02,1.000000e+02,1.000000e+02,1.000000e+02,1.000000e+02,1.000000e+02,1.000000e+02,1.000000e+02,1.000000e+02,1.000000e+02,1.000000e+02,1.000000e+02,1.000000e+02,1.000000e+02,1.000000e+02,1.000000e+02,1.000000e+02,1.000000e+02,1.000000e+02,1.000000e+02,1.000000e+02,1.000000e+02,1.000000e+02,1.000000e+02,1.000000e+02,1.000000e+02,1.000000e+02,1.000000e+02,1.000000e+02,1.000000e+02,1.000000e+02,1.000000e+02,1.000000e+02,1.000000e+02,1.000000e+02,1.000000e+02,1.000000e+02,1.000000e+02,1.000000e+02,1.000000e+02,1.000000e+02,1.000000e+02,1.000000e+02,1.000000e+02,1.000000e+02,1.000000e+02,1.000000e+02,1.000000e+02,1.000000e+02,1.000000e+02,1.000000e+02,1.000000e+02,1.000000e+02,1.000000e+02,1.000000e+02,1.000000e+02,1.000000e+02,1.000000e+02,1.000000e+02,1.000000e+02,1.000000e+02,1.000000e+02,1.000000e+02,1.000000e+02,1.000000e+02,1.000000e+02,1.000000e+02,1.000000e+02,1.000000e+02,1.000000e+02,1.000000e+02,1.000000e+02,1.000000e+02,1.000000e+02,1.000000e+02,1.000000e+02,1.000000e+02,1.000000e+02,1.000000e+02,1.000000e+02,1.000000e+02,1.000000e+02,1.000000e+02,1.000000e+02,1.000000e+02,1.000000e+02,1.000000e+02,1.000000e+02,1.000000e+02,1.000000e+02,1.000000e+02,1.000000e+02,1.000000e+02,1.000000e+02,1.000000e+02,1.000000e+02,1.000000e+02,1.000000e+02,1.000000e+02,1.000000e+02,1.000000e+02,1.000000e+02,1.000000e+02,1.000000e+02,1.000000e+02,1.000000e+02,1.000000e+02,1.000000e+02,1.000000e+02,1.000000e+02,1.000000e+02,1.000000e+02,1.000000e+02,1.000000e+02,1.000000e+02,1.000000e+02,1.000000e+02,1.000000e+02,1.000000e+02,1.000000e+02,1.000000e+02,1.000000e+02,1.000000e+02,1.000000e+02,1.000000e+02,1.000000e+02,1.000000e+02,1.000000e+02,1.000000e+02,1.000000e+02,1.000000e+02,1.000000e+02,1.000000e+02,1.000000e+02,1.000000e+02,1.000000e+02,1.000000e+02,1.000000e+02,1.000000e+02,1.000000e+02,1.000000e+02,1.000000e+02,1.000000e+02,1.000000e+02,1.000000e+02,1.000000e+02,1.000000e+02,1.000000e+02,1.000000e+02,1.000000e+02,1.000000e+02,1.000000e+02,1.000000e+02,1.000000e+02,1.000000e+02,1.000000e+02,1.000000e+02,1.000000e+02,1.000000e+02,1.000000e+02,1.000000e+02,1.000000e+02,1.000000e+02,1.000000e+02,1.000000e+02,1.000000e+02,1.000000e+02,1.000000e+02,1.000000e+02,1.000000e+02,1.000000e+02,1.000000e+02,1.000000e+02,1.000000e+02,1.000000e+02,1.000000e+02,1.000000e+02,1.000000e+02,1.000000e+02,1.000000e+02,1.000000e+02,1.000000e+02,1.000000e+02,1.000000e+02,1.000000e+02,1.000000e+02,1.000000e+02,1.000000e+02,1.000000e+02,1.000000e+02,1.000000e+02,1.000000e+02,1.000000e+02,1.000000e+02,1.000000e+02,1.000000e+02,1.000000e+02,1.000000e+02,1.000000e+02,1.000000e+02,1.000000e+02,1.000000e+02,1.000000e+02,1.000000e+02,1.000000e+02,1.000000e+02,1.000000e+02,1.000000e+02,1.000000e+02,1.000000e+02,1.000000e+02,1.000000e+02,1.000000e+02,1.000000e+02,1.000000e+02,1.000000e+02,1.000000e+02,1.000000e+02,1.000000e+02,1.000000e+02,1.000000e+02,1.000000e+02,1.000000e+02,1.000000e+02,0.000000e+00,0.000000e+00,0.000000e+00,0.000000e+00,0.000000e+00,0.000000e+00,0.000000e+00,0.000000e+00,0.000000e+00,0.000000e+00,0.000000e+00,0.000000e+00,0.000000e+00,0.000000e+00,0.000000e+00,0.000000e+00,0.000000e+00,0.000000e+00,0.000000e+00,0.000000e+00,0.000000e+00,0.000000e+00,0.000000e+00,0.000000e+00,0.000000e+00,0.000000e+00,0.000000e+00,0.000000e+00,0.000000e+00,0.000000e+00,0.000000e+00,0.000000e+00,0.000000e+00,0.000000e+00,0.000000e+00,0.000000e+00,0.000000e+00,0.000000e+00,0.000000e+00,0.000000e+00,0.000000e+00,0.000000e+00,0.000000e+00,0.000000e+00,0.000000e+00,0.000000e+00,0.000000e+00,0.000000e+00,0.000000e+00,0.000000e+00,0.000000e+00,0.000000e+00,0.000000e+00,0.000000e+00,0.000000e+00,0.000000e+00,0.000000e+00,0.000000e+00,0.000000e+00,0.000000e+00,0.000000e+00,0.000000e+00,0.000000e+00,0.000000e+00,0.000000e+00,0.000000e+00,0.000000e+00,0.000000e+00,0.000000e+00,0.000000e+00,0.000000e+00,0.000000e+00,0.000000e+00,0.000000e+00,0.000000e+00,0.000000e+00,0.000000e+00,0.000000e+00,0.000000e+00,0.000000e+00,0.000000e+00,0.000000e+00,0.000000e+00,0.000000e+00,0.000000e+00,0.000000e+00,0.000000e+00,0.000000e+00,0.000000e+00,0.000000e+00,0.000000e+00,0.000000e+00,0.000000e+00,0.000000e+00,0.000000e+00,0.000000e+00,0.000000e+00,0.000000e+00,0.000000e+00,0.000000e+00,0.000000e+00,0.000000e+00,0.000000e+00,0.000000e+00,0.000000e+00,0.000000e+00,0.000000e+00,0.000000e+00,0.000000e+00,0.000000e+00,0.000000e+00,0.000000e+00,0.000000e+00,0.000000e+00,0.000000e+00,0.000000e+00,0.000000e+00,0.000000e+00,0.000000e+00,0.000000e+00,0.000000e+00,0.000000e+00,0.000000e+00,0.000000e+00,0.000000e+00,0.000000e+00,0.000000e+00,0.000000e+00,0.000000e+00,0.000000e+00,0.000000e+00,0.000000e+00,0.000000e+00,0.000000e+00,0.000000e+00,0.000000e+00,0.000000e+00,0.000000e+00,0.000000e+00,0.000000e+00,0.000000e+00,0.000000e+00,0.000000e+00,0.000000e+00,0.000000e+00,0.000000e+00,0.000000e+00,0.000000e+00,0.000000e+00,0.000000e+00,0.000000e+00,0.000000e+00,0.000000e+00,0.000000e+00,0.000000e+00,0.000000e+00,0.000000e+00,0.000000e+00,0.000000e+00,0.000000e+00,0.000000e+00,0.000000e+00,0.000000e+00,0.000000e+00,0.000000e+00,0.000000e+00,0.000000e+00,0.000000e+00,0.000000e+00,0.000000e+00,0.000000e+00,0.000000e+00,0.000000e+00,0.000000e+00,0.000000e+00,0.000000e+00,0.000000e+00,0.000000e+00,0.000000e+00,0.000000e+00,0.000000e+00,0.000000e+00,0.000000e+00,0.000000e+00,0.000000e+00,0.000000e+00,0.000000e+00,0.000000e+00,0.000000e+00,0.000000e+00,0.000000e+00,0.000000e+00,0.000000e+00,0.000000e+00,0.000000e+00,0.000000e+00,0.000000e+00,0.000000e+00,0.000000e+00,0.000000e+00,0.000000e+00,0.000000e+00,0.000000e+00,0.000000e+00,0.000000e+00,0.000000e+00,0.000000e+00,0.000000e+00,0.000000e+00,0.000000e+00,0.000000e+00,0.000000e+00,0.000000e+00,0.000000e+00,0.000000e+00,0.000000e+00,0.000000e+00,0.000000e+00,0.000000e+00,0.000000e+00,0.000000e+00,0.000000e+00,0.000000e+00,0.000000e+00,0.000000e+00,0.000000e+00,0.000000e+00,0.000000e+00,0.000000e+00,0.000000e+00,0.000000e+00,0.000000e+00,0.000000e+00,0.000000e+00,0.000000e+00,0.000000e+00,0.000000e+00,0.000000e+00,0.000000e+00,0.000000e+00,0.000000e+00,0.000000e+00,0.000000e+00,0.000000e+00,0.000000e+00,0.000000e+00,0.000000e+00,0.000000e+00,0.000000e+00,0.000000e+00,0.000000e+00,0.000000e+00,0.000000e+00,0.000000e+00,0.000000e+00,0.000000e+00,0.000000e+00,0.000000e+00,0.000000e+00,0.000000e+00,0.000000e+00,0.000000e+00,0.000000e+00,0.000000e+00,0.000000e+00,0.000000e+00,0.000000e+00,0.000000e+00,0.000000e+00,0.000000e+00,0.000000e+00,0.000000e+00,0.000000e+00,0.000000e+00,0.000000e+00,0.000000e+00,0.000000e+00,0.000000e+00,0.000000e+00,0.000000e+00,0.000000e+00,0.000000e+00,0.000000e+00,0.000000e+00,0.000000e+00,0.000000e+00,0.000000e+00,0.000000e+00,0.000000e+00,0.000000e+00,0.000000e+00,0.000000e+00,0.000000e+00,0.000000e+00,0.000000e+00,0.000000e+00,0.000000e+00,0.000000e+00,0.000000e+00,0.000000e+00,0.000000e+00,0.000000e+00,0.000000e+00,0.000000e+00,0.000000e+00,0.000000e+00,0.000000e+00,0.000000e+00,0.000000e+00,0.000000e+00,0.000000e+00,0.000000e+00,0.000000e+00,0.000000e+00,0.000000e+00,0.000000e+00,0.000000e+00,0.000000e+00,0.000000e+00,0.000000e+00,0.000000e+00,0.000000e+00,0.000000e+00,0.000000e+00,0.000000e+00,0.000000e+00,0.000000e+00,0.000000e+00,0.000000e+00,0.000000e+00,0.000000e+00,0.000000e+00,0.000000e+00,0.000000e+00,0.000000e+00,0.000000e+00,0.000000e+00,0.000000e+00,0.000000e+00,0.000000e+00,0.000000e+00,0.000000e+00,0.000000e+00,0.000000e+00,0.000000e+00,0.000000e+00,0.000000e+00,0.000000e+00,0.000000e+00,0.000000e+00,0.000000e+00,0.000000e+00,0.000000e+00,0.000000e+00,0.000000e+00,0.000000e+00,0.000000e+00,0.000000e+00,0.000000e+00,0.000000e+00,0.000000e+00,0.000000e+00,0.000000e+00,0.000000e+00,0.000000e+00,0.000000e+00,0.000000e+00,0.000000e+00,0.000000e+00,0.000000e+00,0.000000e+00,0.000000e+00,0.000000e+00,0.000000e+00,0.000000e+00,0.000000e+00,0.000000e+00,0.000000e+00,0.000000e+00,0.000000e+00,0.000000e+00,0.000000e+00,0.000000e+00,0.000000e+00,0.000000e+00,0.000000e+00,0.000000e+00,0.000000e+00,0.000000e+00,0.000000e+00,0.000000e+00,0.000000e+00,0.000000e+00,0.000000e+00,0.000000e+00,0.000000e+00,0.000000e+00,0.000000e+00,0.000000e+00,0.000000e+00,0.000000e+00,0.000000e+00,0.000000e+00,0.000000e+00,0.000000e+00,0.000000e+00,0.000000e+00,0.000000e+00,0.000000e+00,0.000000e+00,0.000000e+00,0.000000e+00,0.000000e+00,0.000000e+00,0.000000e+00,0.000000e+00,0.000000e+00,0.000000e+00,0.000000e+00,0.000000e+00,0.000000e+00,0.000000e+00,0.000000e+00,0.000000e+00,0.000000e+00,0.000000e+00,0.000000e+00,0.000000e+00,0.000000e+00,0.000000e+00,0.000000e+00,0.000000e+00,0.000000e+00,0.000000e+00,0.000000e+00,0.000000e+00,0.000000e+00,0.000000e+00,0.000000e+00,0.000000e+00,0.000000e+00,0.000000e+00,0.000000e+00,0.000000e+00,0.000000e+00,0.000000e+00,0.000000e+00,0.000000e+00,0.000000e+00,0.000000e+00,0.000000e+00,0.000000e+00,0.000000e+00,0.000000e+00,0.000000e+00,0.000000e+00,0.000000e+00,0.000000e+00,0.000000e+00,0.000000e+00,0.000000e+00,0.000000e+00,0.000000e+00,0.000000e+00,0.000000e+00,0.000000e+00,0.000000e+00,0.000000e+00,0.000000e+00,0.000000e+00,0.000000e+00,0.000000e+00,0.000000e+00,0.000000e+00,0.000000e+00,0.000000e+00,0.000000e+00,0.000000e+00,0.000000e+00,0.000000e+00,0.000000e+00,0.000000e+00,0.000000e+00,0.000000e+00,0.000000e+00,0.000000e+00,0.000000e+00,0.000000e+00,0.000000e+00,0.000000e+00,0.000000e+00,0.000000e+00,0.000000e+00,0.000000e+00,0.000000e+00,0.000000e+00,0.000000e+00,0.000000e+00,0.000000e+00,0.000000e+00,0.000000e+00,0.000000e+00,0.000000e+00,0.000000e+00,0.000000e+00,0.000000e+00,0.000000e+00,0.000000e+00,0.000000e+00,0.000000e+00,0.000000e+00,0.000000e+00,0.000000e+00,0.000000e+00,0.000000e+00,0.000000e+00,0.000000e+00,0.000000e+00,0.000000e+00,0.000000e+00,0.000000e+00,0.000000e+00,0.000000e+00,0.000000e+00,0.000000e+00,0.000000e+00,0.000000e+00,0.000000e+00,0.000000e+00,0.000000e+00,0.000000e+00,0.000000e+00,0.000000e+00,0.000000e+00,0.000000e+00,0.000000e+00,0.000000e+00,0.000000e+00,0.000000e+00,0.000000e+00,0.000000e+00,0.000000e+00,0.000000e+00,0.000000e+00,0.000000e+00,0.000000e+00,0.000000e+00,0.000000e+00,0.000000e+00,0.000000e+00,0.000000e+00,0.000000e+00,0.000000e+00,0.000000e+00,0.000000e+00,0.000000e+00,0.000000e+00,0.000000e+00,0.000000e+00,0.000000e+00,0.000000e+00,0.000000e+00,0.000000e+00,0.000000e+00,0.000000e+00,0.000000e+00,0.000000e+00,0.000000e+00,0.000000e+00,0.000000e+00,0.000000e+00,0.000000e+00,0.000000e+00,0.000000e+00,0.000000e+00,0.000000e+00,0.000000e+00,0.000000e+00,0.000000e+00,0.000000e+00,0.000000e+00,0.000000e+00,0.000000e+00,0.000000e+00,0.000000e+00,0.000000e+00,0.000000e+00,0.000000e+00,0.000000e+00,0.000000e+00,0.000000e+00,0.000000e+00,0.000000e+00,0.000000e+00,0.000000e+00,0.000000e+00,0.000000e+00,0.000000e+00,0.000000e+00,0.000000e+00,0.000000e+00,0.000000e+00,0.000000e+00,0.000000e+00,0.000000e+00,0.000000e+00,0.000000e+00,0.000000e+00,0.000000e+00,0.000000e+00,0.000000e+00,0.000000e+00,0.000000e+00,0.000000e+00,0.000000e+00,0.000000e+00,0.000000e+00,0.000000e+00,0.000000e+00,0.000000e+00,0.000000e+00,0.000000e+00,0.000000e+00,0.000000e+00,0.000000e+00,0.000000e+00,0.000000e+00,0.000000e+00,0.000000e+00,0.000000e+00,0.000000e+00,0.000000e+00,0.000000e+00,0.000000e+00,0.000000e+00,0.000000e+00,0.000000e+00,0.000000e+00,0.000000e+00,0.000000e+00,0.000000e+00,0.000000e+00,0.000000e+00,0.000000e+00,0.000000e+00,0.000000e+00,0.000000e+00,0.000000e+00,0.000000e+00,0.000000e+00,0.000000e+00,0.000000e+00,0.000000e+00,0.000000e+00,0.000000e+00,0.000000e+00,0.000000e+00,0.000000e+00,0.000000e+00,0.000000e+00,0.000000e+00,0.000000e+00,0.000000e+00,0.000000e+00,0.000000e+00,0.000000e+00,0.000000e+00,0.000000e+00,0.000000e+00,0.000000e+00,0.000000e+00,0.000000e+00,0.000000e+00,0.000000e+00,0.000000e+00,0.000000e+00,0.000000e+00,0.000000e+00,0.000000e+00,0.000000e+00,0.000000e+00,0.000000e+00,0.000000e+00,0.000000e+00,0.000000e+00,0.000000e+00,0.000000e+00,0.000000e+00,0.000000e+00,0.000000e+00,0.000000e+00,0.000000e+00,0.000000e+00,0.000000e+00,0.000000e+00,0.000000e+00,0.000000e+00,0.000000e+00,0.000000e+00,0.000000e+00,0.000000e+00,0.000000e+00,0.000000e+00,0.000000e+00,0.000000e+00,0.000000e+00,0.000000e+00,0.000000e+00,0.000000e+00,0.000000e+00,0.000000e+00,0.000000e+00,0.000000e+00,0.000000e+00,0.000000e+00,0.000000e+00,0.000000e+00,0.000000e+00,0.000000e+00,0.000000e+00,0.000000e+00,0.000000e+00,0.000000e+00,0.000000e+00,0.000000e+00,0.000000e+00,0.000000e+00,0.000000e+00,0.000000e+00,0.000000e+00,0.000000e+00,0.000000e+00,0.000000e+00,0.000000e+00,0.000000e+00,0.000000e+00,0.000000e+00,0.000000e+00,0.000000e+00,0.000000e+00,0.000000e+00,0.000000e+00,0.000000e+00,0.000000e+00,0.000000e+00,0.000000e+00,0.000000e+00,0.000000e+00,0.000000e+00,0.000000e+00,0.000000e+00,0.000000e+00,0.000000e+00,0.000000e+00,0.000000e+00,0.000000e+00,0.000000e+00,0.000000e+00,0.000000e+00,0.000000e+00,0.000000e+00,0.000000e+00,0.000000e+00,0.000000e+00,0.000000e+00,0.000000e+00,0.000000e+00,0.000000e+00,0.000000e+00,0.000000e+00,0.000000e+00,0.000000e+00,0.000000e+00,0.000000e+00,0.000000e+00,0.000000e+00,0.000000e+00,0.000000e+00,0.000000e+00,0.000000e+00,0.000000e+00,0.000000e+00,0.000000e+00,0.000000e+00,0.000000e+00,0.000000e+00,0.000000e+00,0.000000e+00,0.000000e+00,0.000000e+00,0.000000e+00,0.000000e+00,0.000000e+00,0.000000e+00,0.000000e+00,0.000000e+00,0.000000e+00,0.000000e+00,0.000000e+00,0.000000e+00,0.000000e+00,0.000000e+00,0.000000e+00,0.000000e+00,0.000000e+00,0.000000e+00,0.000000e+00,0.000000e+00,0.000000e+00,0.000000e+00,0.000000e+00,0.000000e+00,0.000000e+00,0.000000e+00,0.000000e+00,0.000000e+00,0.000000e+00,0.000000e+00,0.000000e+00,0.000000e+00,0.000000e+00,0.000000e+00,0.000000e+00,0.000000e+00,0.000000e+00,0.000000e+00,0.000000e+00,0.000000e+00,0.000000e+00,0.000000e+00,0.000000e+00,0.000000e+00,0.000000e+00,0.000000e+00,0.000000e+00,0.000000e+00,0.000000e+00,0.000000e+00,0.000000e+00,0.000000e+00,0.000000e+00,0.000000e+00,0.000000e+00,0.000000e+00,0.000000e+00,0.000000e+00,0.000000e+00,0.000000e+00,0.000000e+00,0.000000e+00,0.000000e+00,0.000000e+00,0.000000e+00,0.000000e+00,0.000000e+00,0.000000e+00,0.000000e+00,0.000000e+00,0.000000e+00,0.000000e+00,0.000000e+00,0.000000e+00,0.000000e+00,0.000000e+00,0.000000e+00,0.000000e+00,0.000000e+00,0.000000e+00,0.000000e+00,0.000000e+00,0.000000e+00,0.000000e+00,0.000000e+00,0.000000e+00,0.000000e+00,0.000000e+00,0.000000e+00,0.000000e+00,0.000000e+00,0.000000e+00,0.000000e+00,0.000000e+00,0.000000e+00,0.000000e+00,0.000000e+00,0.000000e+00,0.000000e+00,0.000000e+00,0.000000e+00,0.000000e+00,0.000000e+00,0.000000e+00,0.000000e+00,0.000000e+00,0.000000e+00,0.000000e+00,0.000000e+00,0.000000e+00,0.000000e+00,0.000000e+00,0.000000e+00,0.000000e+00,0.000000e+00,0.000000e+00,0.000000e+00,0.000000e+00,0.000000e+00,0.000000e+00,0.000000e+00,0.000000e+00,0.000000e+00,0.000000e+00,0.000000e+00,0.000000e+00,0.000000e+00,0.000000e+00,0.000000e+00,0.000000e+00,0.000000e+00,0.000000e+00,0.000000e+00,0.000000e+00,0.000000e+00,0.000000e+00,0.000000e+00,0.000000e+00,0.000000e+00,0.000000e+00,0.000000e+00,0.000000e+00,0.000000e+00,0.000000e+00,0.000000e+00,0.000000e+00,0.000000e+00,0.000000e+00,0.000000e+00,0.000000e+00,0.000000e+00,0.000000e+00,0.000000e+00,0.000000e+00,0.000000e+00,0.000000e+00,0.000000e+00,0.000000e+00,0.000000e+00,0.000000e+00,0.000000e+00,0.000000e+00,0.000000e+00,0.000000e+00,0.000000e+00,0.000000e+00,0.000000e+00,0.000000e+00,0.000000e+00,0.000000e+00,0.000000e+00,0.000000e+00,0.000000e+00,0.000000e+00,0.000000e+00,0.000000e+00,0.000000e+00,0.000000e+00,0.000000e+00,0.000000e+00,0.000000e+00,0.000000e+00,0.000000e+00,0.000000e+00,0.000000e+00,0.000000e+00,0.000000e+00,0.000000e+00,0.000000e+00,0.000000e+00,0.000000e+00,0.000000e+00,0.000000e+00,0.000000e+00,0.000000e+00,0.000000e+00,0.000000e+00,0.000000e+00,0.000000e+00,0.000000e+00,0.000000e+00,0.000000e+00,0.000000e+00,0.000000e+00,0.000000e+00,0.000000e+00,0.000000e+00,0.000000e+00,0.000000e+00,0.000000e+00,0.000000e+00,0.000000e+00,0.000000e+00,0.000000e+00,0.000000e+00,0.000000e+00,0.000000e+00,0.000000e+00,0.000000e+00,0.000000e+00,0.000000e+00,0.000000e+00,0.000000e+00,0.000000e+00,0.000000e+00,0.000000e+00,0.000000e+00,0.000000e+00,0.000000e+00,0.000000e+00,0.000000e+00,0.000000e+00,0.000000e+00,0.000000e+00,0.000000e+00,0.000000e+00,0.000000e+00,0.000000e+00,0.000000e+00,0.000000e+00,0.000000e+00,0.000000e+00,0.000000e+00,0.000000e+00,0.000000e+00,0.000000e+00,0.000000e+00,0.000000e+00,0.000000e+00,0.000000e+00,0.000000e+00,0.000000e+00,0.000000e+00,0.000000e+00,0.000000e+00,0.000000e+00,0.000000e+00,0.000000e+00,0.000000e+00,0.000000e+00,0.000000e+00,0.000000e+00,0.000000e+00,0.000000e+00,0.000000e+00,0.000000e+00,0.000000e+00,0.000000e+00,0.000000e+00,0.000000e+00,0.000000e+00,0.000000e+00,0.000000e+00,0.000000e+00,0.000000e+00,0.000000e+00,0.000000e+00,0.000000e+00,0.000000e+00,0.000000e+00,0.000000e+00,0.000000e+00,0.000000e+00,0.000000e+00,0.000000e+00,0.000000e+00,0.000000e+00,0.000000e+00,0.000000e+00,0.000000e+00,0.000000e+00,0.000000e+00,0.000000e+00,0.000000e+00,0.000000e+00,0.000000e+00,0.000000e+00,0.000000e+00,0.000000e+00,0.000000e+00,0.000000e+00,0.000000e+00,0.000000e+00,0.000000e+00,0.000000e+00,0.000000e+00,0.000000e+00,0.000000e+00,0.000000e+00,0.000000e+00,0.000000e+00,0.000000e+00,0.000000e+00,0.000000e+00,0.000000e+00,0.000000e+00,0.000000e+00,0.000000e+00,0.000000e+00,0.000000e+00,0.000000e+00,0.000000e+00,0.000000e+00,0.000000e+00,0.000000e+00,0.000000e+00,0.000000e+00,0.000000e+00,0.000000e+00,0.000000e+00,0.000000e+00,0.000000e+00,0.000000e+00,0.000000e+00,0.000000e+00,0.000000e+00,0.000000e+00,0.000000e+00,0.000000e+00,0.000000e+00,0.000000e+00,0.000000e+00,0.000000e+00,0.000000e+00,0.000000e+00,0.000000e+00,0.000000e+00,0.000000e+00,0.000000e+00,0.000000e+00,0.000000e+00,0.000000e+00,0.000000e+00,0.000000e+00,0.000000e+00,0.000000e+00,0.000000e+00,0.000000e+00,0.000000e+00,0.000000e+00,0.000000e+00,0.000000e+00,0.000000e+00,0.000000e+00,0.000000e+00,0.000000e+00,0.000000e+00,0.000000e+00,0.000000e+00,0.000000e+00,0.000000e+00,0.000000e+00,0.000000e+00,0.000000e+00,0.000000e+00,0.000000e+00,0.000000e+00,0.000000e+00,0.000000e+00,0.000000e+00,0.000000e+00,0.000000e+00,0.000000e+00,0.000000e+00,0.000000e+00,0.000000e+00,0.000000e+00,0.000000e+00,0.000000e+00,0.000000e+00,0.000000e+00,0.000000e+00,0.000000e+00,0.000000e+00,0.000000e+00,0.000000e+00,0.000000e+00,0.000000e+00,0.000000e+00,0.000000e+00,0.000000e+00,0.000000e+00,0.000000e+00,0.000000e+00,0.000000e+00,0.000000e+00,0.000000e+00,0.000000e+00,0.000000e+00,0.000000e+00,0.000000e+00,0.000000e+00,0.000000e+00,0.000000e+00,0.000000e+00,0.000000e+00,0.000000e+00,0.000000e+00,0.000000e+00,0.000000e+00,0.000000e+00,0.000000e+00,0.000000e+00,0.000000e+00,0.000000e+00,0.000000e+00,0.000000e+00,0.000000e+00,0.000000e+00,0.000000e+00,0.000000e+00,0.000000e+00,0.000000e+00,0.000000e+00,0.000000e+00,0.000000e+00,0.000000e+00,0.000000e+00,0.000000e+00,0.000000e+00,0.000000e+00,0.000000e+00,0.000000e+00,0.000000e+00,0.000000e+00,0.000000e+00,0.000000e+00,0.000000e+00,0.000000e+00,0.000000e+00,0.000000e+00,0.000000e+00,0.000000e+00,0.000000e+00,0.000000e+00,0.000000e+00,0.000000e+00,0.000000e+00,0.000000e+00,0.000000e+00,0.000000e+00,0.000000e+00,0.000000e+00,0.000000e+00,0.000000e+00,0.000000e+00,0.000000e+00,0.000000e+00,0.000000e+00,0.000000e+00,0.000000e+00,0.000000e+00,0.000000e+00,0.000000e+00,0.000000e+00,0.000000e+00,0.000000e+00,0.000000e+00,0.000000e+00,0.000000e+00,0.000000e+00,0.000000e+00,0.000000e+00,0.000000e+00,0.000000e+00,0.000000e+00,0.000000e+00,0.000000e+00,0.000000e+00,0.000000e+00,0.000000e+00,0.000000e+00,0.000000e+00,0.000000e+00,0.000000e+00,0.000000e+00,0.000000e+00,0.000000e+00,0.000000e+00,0.000000e+00,0.000000e+00,0.000000e+00,0.000000e+00,0.000000e+00,0.000000e+00,0.000000e+00,0.000000e+00,0.000000e+00,0.000000e+00,0.000000e+00,0.000000e+00,0.000000e+00,0.000000e+00,0.000000e+00,0.000000e+00,0.000000e+00,0.000000e+00,0.000000e+00,0.000000e+00,0.000000e+00,0.000000e+00,0.000000e+00,0.000000e+00,0.000000e+00,0.000000e+00,0.000000e+00,0.000000e+00,0.000000e+00,0.000000e+00,0.000000e+00,0.000000e+00,0.000000e+00,0.000000e+00,0.000000e+00,0.000000e+00,0.000000e+00,0.000000e+00,0.000000e+00,0.000000e+00,0.000000e+00,0.000000e+00,0.000000e+00,0.000000e+00,0.000000e+00,0.000000e+00,0.000000e+00,0.000000e+00,0.000000e+00,0.000000e+00,0.000000e+00,0.000000e+00,0.000000e+00,0.000000e+00,0.000000e+00,0.000000e+00,0.000000e+00,0.000000e+00,0.000000e+00,0.000000e+00,0.000000e+00,0.000000e+00,0.000000e+00,0.000000e+00,0.000000e+00,0.000000e+00,0.000000e+00,0.000000e+00,0.000000e+00,0.000000e+00,0.000000e+00,0.000000e+00,0.000000e+00,0.000000e+00,0.000000e+00,0.000000e+00,0.000000e+00,0.000000e+00,0.000000e+00,0.000000e+00,0.000000e+00,0.000000e+00,0.000000e+00,0.000000e+00,0.000000e+00,0.000000e+00,0.000000e+00,0.000000e+00,0.000000e+00,0.000000e+00,0.000000e+00,0.000000e+00,0.000000e+00,0.000000e+00,0.000000e+00,0.000000e+00,0.000000e+00,0.000000e+00,0.000000e+00,0.000000e+00,0.000000e+00,0.000000e+00,0.000000e+00,0.000000e+00,0.000000e+00,0.000000e+00,0.000000e+00,0.000000e+00,0.000000e+00,0.000000e+00,0.000000e+00,0.000000e+00,0.000000e+00,0.000000e+00,0.000000e+00,0.000000e+00,0.000000e+00,0.000000e+00,0.000000e+00,0.000000e+00,0.000000e+00,0.000000e+00,0.000000e+00,0.000000e+00,0.000000e+00,0.000000e+00,0.000000e+00,0.000000e+00,0.000000e+00,0.000000e+00,0.000000e+00,0.000000e+00,0.000000e+00,0.000000e+00,0.000000e+00,0.000000e+00,0.000000e+00,0.000000e+00,0.000000e+00,0.000000e+00,0.000000e+00,0.000000e+00,0.000000e+00,0.000000e+00,0.000000e+00,0.000000e+00,0.000000e+00,0.000000e+00,0.000000e+00,0.000000e+00,0.000000e+00,0.000000e+00,0.000000e+00,0.000000e+00,0.000000e+00,0.000000e+00,0.000000e+00,0.000000e+00,0.000000e+00,0.000000e+00,0.000000e+00,0.000000e+00,0.000000e+00,0.000000e+00,0.000000e+00,0.000000e+00,0.000000e+00,0.000000e+00,0.000000e+00,0.000000e+00,0.000000e+00,0.000000e+00,0.000000e+00,0.000000e+00,0.000000e+00,0.000000e+00,0.000000e+00,0.000000e+00,0.000000e+00,0.000000e+00,0.000000e+00,0.000000e+00,0.000000e+00,0.000000e+00,0.000000e+00,0.000000e+00,0.000000e+00,0.000000e+00,0.000000e+00,0.000000e+00,0.000000e+00,0.000000e+00,0.000000e+00,0.000000e+00,0.000000e+00,0.000000e+00,0.000000e+00,0.000000e+00,0.000000e+00,0.000000e+00,0.000000e+00,0.000000e+00,0.000000e+00,0.000000e+00,0.000000e+00,0.000000e+00,0.000000e+00,0.000000e+00,0.000000e+00,0.000000e+00,0.000000e+00,0.000000e+00,0.000000e+00,0.000000e+00,0.000000e+00,0.000000e+00,0.000000e+00,0.000000e+00,0.000000e+00,0.000000e+00,0.000000e+00,0.000000e+00,0.000000e+00,0.000000e+00,0.000000e+00,0.000000e+00,0.000000e+00,0.000000e+00,0.000000e+00,0.000000e+00,0.000000e+00,0.000000e+00,0.000000e+00,0.000000e+00,0.000000e+00,0.000000e+00,0.000000e+00,0.000000e+00,0.000000e+00,0.000000e+00,0.000000e+00,0.000000e+00,0.000000e+00,0.000000e+00,0.000000e+00,0.000000e+00,0.000000e+00,0.000000e+00,0.000000e+00,0.000000e+00,0.000000e+00,0.000000e+00,0.000000e+00,0.000000e+00,0.000000e+00,0.000000e+00,0.000000e+00,0.000000e+00,0.000000e+00,0.000000e+00,0.000000e+00,0.000000e+00,0.000000e+00,0.000000e+00,0.000000e+00,0.000000e+00,0.000000e+00,0.000000e+00,0.000000e+00,0.000000e+00,0.000000e+00,0.000000e+00,0.000000e+00,0.000000e+00,0.000000e+00,0.000000e+00,0.000000e+00,0.000000e+00,0.000000e+00,0.000000e+00,0.000000e+00,0.000000e+00,0.000000e+00,0.000000e+00,0.000000e+00,0.000000e+00,0.000000e+00,0.000000e+00,0.000000e+00,0.000000e+00,0.000000e+00,0.000000e+00,0.000000e+00,0.000000e+00,0.000000e+00,0.000000e+00,0.000000e+00,0.000000e+00,0.000000e+00,0.000000e+00,0.000000e+00,0.000000e+00,0.000000e+00,0.000000e+00,0.000000e+00,0.000000e+00,0.000000e+00,0.000000e+00,0.000000e+00,0.000000e+00,0.000000e+00,0.000000e+00,0.000000e+00,0.000000e+00,0.000000e+00,0.000000e+00,0.000000e+00,0.000000e+00,0.000000e+00,0.000000e+00,0.000000e+00,0.000000e+00,0.000000e+00,0.000000e+00,0.000000e+00,0.000000e+00,0.000000e+00,0.000000e+00,0.000000e+00,0.000000e+00,0.000000e+00,0.000000e+00,0.000000e+00,0.000000e+00,0.000000e+00,0.000000e+00,0.000000e+00,0.000000e+00,0.000000e+00,0.000000e+00,0.000000e+00,0.000000e+00,0.000000e+00,0.000000e+00,0.000000e+00,0.000000e+00,0.000000e+00,0.000000e+00,0.000000e+00,0.000000e+00,0.000000e+00,0.000000e+00,0.000000e+00,0.000000e+00,0.000000e+00,0.000000e+00,0.000000e+00,0.000000e+00,0.000000e+00,0.000000e+00,0.000000e+00,0.000000e+00,0.000000e+00,0.000000e+00,0.000000e+00,0.000000e+00,0.000000e+00,0.000000e+00,0.000000e+00,0.000000e+00,0.000000e+00,0.000000e+00,0.000000e+00,0.000000e+00,0.000000e+00,0.000000e+00,0.000000e+00,0.000000e+00,0.000000e+00,0.000000e+00,0.000000e+00,0.000000e+00,0.000000e+00,0.000000e+00,0.000000e+00,0.000000e+00,0.000000e+00,0.000000e+00,0.000000e+00,0.000000e+00,0.000000e+00,0.000000e+00,0.000000e+00,0.000000e+00,0.000000e+00,0.000000e+00,0.000000e+00,0.000000e+00,0.000000e+00,0.000000e+00,0.000000e+00,0.000000e+00,0.000000e+00,0.000000e+00,0.000000e+00,0.000000e+00,0.000000e+00,0.000000e+00,0.000000e+00,0.000000e+00,0.000000e+00,0.000000e+00,0.000000e+00,0.000000e+00,0.000000e+00,0.000000e+00,0.000000e+00,0.000000e+00,0.000000e+00,0.000000e+00,0.000000e+00,0.000000e+00,0.000000e+00,0.000000e+00,0.000000e+00,0.000000e+00,0.000000e+00,0.000000e+00,0.000000e+00,0.000000e+00,0.000000e+00,0.000000e+00,0.000000e+00,0.000000e+00,0.000000e+00,0.000000e+00,0.000000e+00,0.000000e+00,0.000000e+00,0.000000e+00,0.000000e+00,0.000000e+00,0.000000e+00,0.000000e+00,0.000000e+00,0.000000e+00,0.000000e+00,0.000000e+00,0.000000e+00,0.000000e+00,0.000000e+00,0.000000e+00,0.000000e+00,0.000000e+00,0.000000e+00,0.000000e+00,0.000000e+00,0.000000e+00,0.000000e+00,0.000000e+00,0.000000e+00,0.000000e+00,0.000000e+00,0.000000e+00,0.000000e+00,0.000000e+00,0.000000e+00,0.000000e+00,0.000000e+00,0.000000e+00,0.000000e+00,0.000000e+00,0.000000e+00,0.000000e+00,0.000000e+00,0.000000e+00,0.000000e+00,0.000000e+00,0.000000e+00,0.000000e+00,0.000000e+00,0.000000e+00,0.000000e+00,0.000000e+00,0.000000e+00,0.000000e+00,0.000000e+00,0.000000e+00,0.000000e+00,0.000000e+00,0.000000e+00,0.000000e+00,0.000000e+00,0.000000e+00,0.000000e+00,0.000000e+00,0.000000e+00,0.000000e+00,0.000000e+00,0.000000e+00,0.000000e+00,0.000000e+00,0.000000e+00,0.000000e+00,0.000000e+00,0.000000e+00,0.000000e+00,0.000000e+00,0.000000e+00,0.000000e+00,0.000000e+00,0.000000e+00,0.000000e+00,0.000000e+00,0.000000e+00,0.000000e+00,0.000000e+00,0.000000e+00,0.000000e+00,0.000000e+00,0.000000e+00,0.000000e+00,0.000000e+00,0.000000e+00,0.000000e+00,0.000000e+00,0.000000e+00,0.000000e+00,0.000000e+00,0.000000e+00,0.000000e+00,0.000000e+00,0.000000e+00,0.000000e+00,0.000000e+00,0.000000e+00,0.000000e+00,0.000000e+00,0.000000e+00,0.000000e+00,0.000000e+00,0.000000e+00,0.000000e+00,0.000000e+00,0.000000e+00,0.000000e+00,0.000000e+00,0.000000e+00,0.000000e+00,0.000000e+00,0.000000e+00,0.000000e+00,0.000000e+00,0.000000e+00,0.000000e+00,0.000000e+00,0.000000e+00,0.000000e+00,0.000000e+00,0.000000e+00,0.000000e+00,0.000000e+00,0.000000e+00,0.000000e+00,0.000000e+00,0.000000e+00,0.000000e+00,0.000000e+00,0.000000e+00,0.000000e+00,0.000000e+00,0.000000e+00,0.000000e+00,0.000000e+00,0.000000e+00,0.000000e+00,0.000000e+00,0.000000e+00,0.000000e+00,0.000000e+00,0.000000e+00,0.000000e+00,0.000000e+00,0.000000e+00,0.000000e+00,0.000000e+00,0.000000e+00,0.000000e+00,0.000000e+00,0.000000e+00,0.000000e+00,0.000000e+00,0.000000e+00,0.000000e+00,0.000000e+00,0.000000e+00,0.000000e+00,0.000000e+00,0.000000e+00,0.000000e+00,0.000000e+00,0.000000e+00,0.000000e+00,0.000000e+00,0.000000e+00,0.000000e+00,0.000000e+00,0.000000e+00,0.000000e+00,0.000000e+00,0.000000e+00,0.000000e+00,0.000000e+00,0.000000e+00,0.000000e+00,0.000000e+00,0.000000e+00,0.000000e+00,0.000000e+00,0.000000e+00,0.000000e+00,0.000000e+00,0.000000e+00,0.000000e+00,0.000000e+00,0.000000e+00,0.000000e+00,0.000000e+00,0.000000e+00,0.000000e+00,0.000000e+00,0.000000e+00,0.000000e+00,0.000000e+00,0.000000e+00,0.000000e+00,0.000000e+00,0.000000e+00,0.000000e+00,0.000000e+00,0.000000e+00,0.000000e+00,0.000000e+00,0.000000e+00,0.000000e+00,0.000000e+00,0.000000e+00,0.000000e+00,0.000000e+00,0.000000e+00,0.000000e+00,0.000000e+00,0.000000e+00,0.000000e+00,0.000000e+00,0.000000e+00,0.000000e+00,0.000000e+00,0.000000e+00,0.000000e+00,0.000000e+00,0.000000e+00,0.000000e+00,0.000000e+00,0.000000e+00,0.000000e+00,0.000000e+00,0.000000e+00,0.000000e+00,0.000000e+00,0.000000e+00,0.000000e+00,0.000000e+00,0.000000e+00,0.000000e+00,0.000000e+00,0.000000e+00,0.000000e+00,0.000000e+00,0.000000e+00,0.000000e+00,0.000000e+00,0.000000e+00,0.000000e+00,0.000000e+00,0.000000e+00,0.000000e+00,0.000000e+00,0.000000e+00,0.000000e+00,0.000000e+00,0.000000e+00,0.000000e+00,0.000000e+00,0.000000e+00,0.000000e+00,0.000000e+00,0.000000e+00,0.000000e+00,0.000000e+00,0.000000e+00,0.000000e+00,0.000000e+00,0.000000e+00,0.000000e+00,0.000000e+00,0.000000e+00,0.000000e+00,0.000000e+00,0.000000e+00,0.000000e+00,0.000000e+00,0.000000e+00,0.000000e+00,0.000000e+00,0.000000e+00,0.000000e+00,0.000000e+00,0.000000e+00,0.000000e+00,0.000000e+00,0.000000e+00,0.000000e+00,0.000000e+00,0.000000e+00,0.000000e+00,0.000000e+00,0.000000e+00,0.000000e+00,0.000000e+00,0.000000e+00,0.000000e+00,0.000000e+00,0.000000e+00,0.000000e+00,0.000000e+00,0.000000e+00,0.000000e+00,0.000000e+00,0.000000e+00,0.000000e+00,0.000000e+00,0.000000e+00,0.000000e+00,0.000000e+00,0.000000e+00,0.000000e+00,0.000000e+00,0.000000e+00,0.000000e+00,0.000000e+00,0.000000e+00,0.000000e+00,0.000000e+00,0.000000e+00,0.000000e+00,0.000000e+00,0.000000e+00,0.000000e+00,0.000000e+00,0.000000e+00,0.000000e+00,0.000000e+00,0.000000e+00,0.000000e+00,0.000000e+00,0.000000e+00,0.000000e+00,0.000000e+00,0.000000e+00,0.000000e+00,0.000000e+00,0.000000e+00,0.000000e+00,0.000000e+00,0.000000e+00,0.000000e+00,0.000000e+00,0.000000e+00,0.000000e+00,0.000000e+00,0.000000e+00,0.000000e+00,0.000000e+00,0.000000e+00,0.000000e+00,0.000000e+00,0.000000e+00,0.000000e+00,0.000000e+00,0.000000e+00,0.000000e+00,0.000000e+00,0.000000e+00,0.000000e+00,0.000000e+00,0.000000e+00,0.000000e+00,0.000000e+00,0.000000e+00,0.000000e+00,0.000000e+00,0.000000e+00,0.000000e+00,0.000000e+00,0.000000e+00,0.000000e+00,0.000000e+00,0.000000e+00,0.000000e+00,0.000000e+00,0.000000e+00,0.000000e+00,0.000000e+00,0.000000e+00,0.000000e+00,0.000000e+00,0.000000e+00,0.000000e+00,0.000000e+00,0.000000e+00,0.000000e+00,0.000000e+00,0.000000e+00,0.000000e+00,0.000000e+00,0.000000e+00,0.000000e+00,0.000000e+00,0.000000e+00,0.000000e+00,0.000000e+00,0.000000e+00,0.000000e+00,0.000000e+00,0.000000e+00,0.000000e+00,0.000000e+00,0.000000e+00,0.000000e+00,0.000000e+00,0.000000e+00,0.000000e+00,0.000000e+00,0.000000e+00,0.000000e+00,0.000000e+00,0.000000e+00,0.000000e+00,0.000000e+00,0.000000e+00,0.000000e+00,0.000000e+00,0.000000e+00,0.000000e+00,0.000000e+00,0.000000e+00,0.000000e+00,0.000000e+00,0.000000e+00,0.000000e+00,0.000000e+00,0.000000e+00,0.000000e+00,0.000000e+00,0.000000e+00,0.000000e+00,0.000000e+00,0.000000e+00,0.000000e+00,0.000000e+00,0.000000e+00,0.000000e+00,0.000000e+00,0.000000e+00,0.000000e+00,0.000000e+00,0.000000e+00,0.000000e+00,0.000000e+00,0.000000e+00,0.000000e+00,0.000000e+00,0.000000e+00,0.000000e+00,0.000000e+00,0.000000e+00,0.000000e+00,0.000000e+00,0.000000e+00,0.000000e+00,0.000000e+00,0.000000e+00,0.000000e+00,0.000000e+00,0.000000e+00,0.000000e+00,0.000000e+00,0.000000e+00,0.000000e+00,0.000000e+00,0.000000e+00,0.000000e+00,0.000000e+00,0.000000e+00,0.000000e+00,0.000000e+00,0.000000e+00,0.000000e+00,0.000000e+00,0.000000e+00,0.000000e+00,0.000000e+00,0.000000e+00,0.000000e+00,0.000000e+00,0.000000e+00,0.000000e+00,0.000000e+00,0.000000e+00,0.000000e+00,0.000000e+00,0.000000e+00,0.000000e+00,0.000000e+00,0.000000e+00,0.000000e+00,0.000000e+00,0.000000e+00,0.000000e+00,0.000000e+00,0.000000e+00,0.000000e+00,0.000000e+00,0.000000e+00,0.000000e+00,0.000000e+00,0.000000e+00,0.000000e+00,0.000000e+00,0.000000e+00,0.000000e+00,0.000000e+00,0.000000e+00,0.000000e+00,0.000000e+00,0.000000e+00,0.000000e+00,0.000000e+00,0.000000e+00,0.000000e+00,0.000000e+00,0.000000e+00,0.000000e+00,0.000000e+00,0.000000e+00,0.000000e+00,0.000000e+00,0.000000e+00,0.000000e+00,0.000000e+00,0.000000e+00,0.000000e+00,0.000000e+00,0.000000e+00,0.000000e+00,0.000000e+00,0.000000e+00,0.000000e+00,0.000000e+00,0.000000e+00,0.000000e+00,0.000000e+00,0.000000e+00,0.000000e+00,0.000000e+00,0.000000e+00,0.000000e+00,0.000000e+00,0.000000e+00,0.000000e+00,0.000000e+00,0.000000e+00,0.000000e+00,0.000000e+00,0.000000e+00,0.000000e+00,0.000000e+00,0.000000e+00,0.000000e+00,0.000000e+00,0.000000e+00,0.000000e+00,0.000000e+00,0.000000e+00,0.000000e+00,0.000000e+00,0.000000e+00,0.000000e+00,0.000000e+00,0.000000e+00,0.000000e+00,0.000000e+00,0.000000e+00,0.000000e+00,0.000000e+00,0.000000e+00,0.000000e+00,0.000000e+00,0.000000e+00,0.000000e+00,0.000000e+00,0.000000e+00,0.000000e+00,0.000000e+00,0.000000e+00,0.000000e+00,0.000000e+00,0.000000e+00,0.000000e+00,0.000000e+00,0.000000e+00,0.000000e+00,0.000000e+00,0.000000e+00,0.000000e+00,0.000000e+00,0.000000e+00,0.000000e+00,0.000000e+00,0.000000e+00,0.000000e+00,0.000000e+00,0.000000e+00,0.000000e+00,0.000000e+00,0.000000e+00,0.000000e+00,0.000000e+00,0.000000e+00,0.000000e+00,0.000000e+00,0.000000e+00,0.000000e+00,0.000000e+00,0.000000e+00,0.000000e+00,0.000000e+00,0.000000e+00,0.000000e+00,0.000000e+00,0.000000e+00,0.000000e+00,0.000000e+00,0.000000e+00,0.000000e+00,0.000000e+00,0.000000e+00,0.000000e+00,0.000000e+00,0.000000e+00,0.000000e+00,0.000000e+00,0.000000e+00,0.000000e+00,0.000000e+00,0.000000e+00,0.000000e+00,0.000000e+00,0.000000e+00,0.000000e+00,0.000000e+00,0.000000e+00,0.000000e+00,0.000000e+00,0.000000e+00,0.000000e+00,0.000000e+00,0.000000e+00,0.000000e+00,0.000000e+00,0.000000e+00,0.000000e+00,0.000000e+00,0.000000e+00,0.000000e+00,0.000000e+00,0.000000e+00,0.000000e+00,0.000000e+00,0.000000e+00,0.000000e+00,0.000000e+00,0.000000e+00,0.000000e+00,0.000000e+00,0.000000e+00,0.000000e+00,0.000000e+00,0.000000e+00,0.000000e+00,0.000000e+00,0.000000e+00,0.000000e+00,0.000000e+00,0.000000e+00,0.000000e+00,0.000000e+00,0.000000e+00,0.000000e+00,0.000000e+00,0.000000e+00,0.000000e+00,0.000000e+00,0.000000e+00,0.000000e+00,0.000000e+00,0.000000e+00,0.000000e+00,0.000000e+00,0.000000e+00,0.000000e+00,0.000000e+00,0.000000e+00,0.000000e+00,0.000000e+00,0.000000e+00,0.000000e+00,0.000000e+00,0.000000e+00,0.000000e+00,0.000000e+00,0.000000e+00,0.000000e+00,0.000000e+00,0.000000e+00,0.000000e+00,0.000000e+00,0.000000e+00,0.000000e+00,0.000000e+00,0.000000e+00,0.000000e+00,0.000000e+00,0.000000e+00,0.000000e+00,0.000000e+00,0.000000e+00,0.000000e+00,0.000000e+00,0.000000e+00,0.000000e+00,0.000000e+00,0.000000e+00,0.000000e+00,0.000000e+00,0.000000e+00,0.000000e+00,0.000000e+00,0.000000e+00,0.000000e+00,0.000000e+00,0.000000e+00,0.000000e+00,0.000000e+00,0.000000e+00,0.000000e+00,0.000000e+00,0.000000e+00,0.000000e+00,0.000000e+00,0.000000e+00,0.000000e+00,0.000000e+00,0.000000e+00,0.000000e+00,0.000000e+00,0.000000e+00,0.000000e+00,0.000000e+00,0.000000e+00,0.000000e+00,0.000000e+00,0.000000e+00,0.000000e+00,0.000000e+00,0.000000e+00,0.000000e+00,0.000000e+00,0.000000e+00,0.000000e+00,0.000000e+00,0.000000e+00,0.000000e+00,0.000000e+00,0.000000e+00,0.000000e+00,0.000000e+00,0.000000e+00,0.000000e+00,0.000000e+00,0.000000e+00,0.000000e+00,0.000000e+00,0.000000e+00,0.000000e+00,0.000000e+00,0.000000e+00,0.000000e+00,0.000000e+00,0.000000e+00,0.000000e+00,0.000000e+00,0.000000e+00,0.000000e+00,0.000000e+00,0.000000e+00,0.000000e+00,0.000000e+00,0.000000e+00,0.000000e+00,0.000000e+00,0.000000e+00,0.000000e+00,0.000000e+00,0.000000e+00,0.000000e+00,0.000000e+00,0.000000e+00,0.000000e+00,0.000000e+00,0.000000e+00,0.000000e+00,0.000000e+00,0.000000e+00,0.000000e+00,0.000000e+00,0.000000e+00,0.000000e+00,0.000000e+00,0.000000e+00,0.000000e+00,0.000000e+00,0.000000e+00,0.000000e+00,0.000000e+00,0.000000e+00,0.000000e+00,0.000000e+00,0.000000e+00,0.000000e+00,0.000000e+00,0.000000e+00,0.000000e+00,0.000000e+00,0.000000e+00,0.000000e+00,0.000000e+00,0.000000e+00,0.000000e+00,0.000000e+00,0.000000e+00,0.000000e+00,0.000000e+00,0.000000e+00,0.000000e+00,0.000000e+00,0.000000e+00,0.000000e+00,0.000000e+00,0.000000e+00,0.000000e+00,0.000000e+00,0.000000e+00,0.000000e+00,0.000000e+00,0.000000e+00,0.000000e+00,0.000000e+00,0.000000e+00,0.000000e+00,0.000000e+00,0.000000e+00,0.000000e+00,0.000000e+00,0.000000e+00,0.000000e+00,0.000000e+00,0.000000e+00,0.000000e+00,0.000000e+00,0.000000e+00,0.000000e+00,0.000000e+00,0.000000e+00,0.000000e+00,0.000000e+00,0.000000e+00,0.000000e+00,0.000000e+00,0.000000e+00,0.000000e+00,0.000000e+00,0.000000e+00,0.000000e+00,0.000000e+00,0.000000e+00,0.000000e+00,0.000000e+00,0.000000e+00,0.000000e+00,0.000000e+00,0.000000e+00,0.000000e+00,0.000000e+00,0.000000e+00,0.000000e+00,0.000000e+00,0.000000e+00,0.000000e+00,0.000000e+00,0.000000e+00,0.000000e+00,0.000000e+00,0.000000e+00,0.000000e+00,0.000000e+00,0.000000e+00,0.000000e+00,0.000000e+00,0.000000e+00,0.000000e+00,0.000000e+00,0.000000e+00,0.000000e+00,0.000000e+00,0.000000e+00,0.000000e+00,0.000000e+00,0.000000e+00,0.000000e+00,0.000000e+00,0.000000e+00,0.000000e+00,0.000000e+00,0.000000e+00,0.000000e+00,0.000000e+00,0.000000e+00,0.000000e+00,0.000000e+00,0.000000e+00,0.000000e+00,0.000000e+00,0.000000e+00,0.000000e+00,0.000000e+00,0.000000e+00,0.000000e+00,0.000000e+00,0.000000e+00,0.000000e+00,0.000000e+00,0.000000e+00,0.000000e+00,0.000000e+00,0.000000e+00,0.000000e+00,0.000000e+00,0.000000e+00,0.000000e+00,0.000000e+00,0.000000e+00,0.000000e+00,0.000000e+00,0.000000e+00,0.000000e+00,0.000000e+00,0.000000e+00,0.000000e+00,0.000000e+00,0.000000e+00,0.000000e+00,0.000000e+00,0.000000e+00,0.000000e+00,0.000000e+00,0.000000e+00,0.000000e+00,0.000000e+00,0.000000e+00,0.000000e+00,0.000000e+00,0.000000e+00,0.000000e+00,0.000000e+00,0.000000e+00,0.000000e+00,0.000000e+00,0.000000e+00,0.000000e+00,0.000000e+00,0.000000e+00,0.000000e+00,0.000000e+00,0.000000e+00,0.000000e+00,0.000000e+00,0.000000e+00,0.000000e+00,0.000000e+00,0.000000e+00,0.000000e+00,0.000000e+00,0.000000e+00,0.000000e+00,0.000000e+00,0.000000e+00,0.000000e+00,0.000000e+00,0.000000e+00,0.000000e+00,0.000000e+00,0.000000e+00,0.000000e+00,0.000000e+00,0.000000e+00,0.000000e+00,0.000000e+00,0.000000e+00,0.000000e+00,0.000000e+00,0.000000e+00,0.000000e+00,0.000000e+00,0.000000e+00,0.000000e+00,0.000000e+00,0.000000e+00,0.000000e+00,0.000000e+00,0.000000e+00,0.000000e+00,0.000000e+00,0.000000e+00,0.000000e+00,0.000000e+00,0.000000e+00,0.000000e+00,0.000000e+00,0.000000e+00,0.000000e+00,0.000000e+00,0.000000e+00,0.000000e+00,0.000000e+00,0.000000e+00,0.000000e+00,0.000000e+00,0.000000e+00,0.000000e+00,0.000000e+00,0.000000e+00,0.000000e+00,0.000000e+00,0.000000e+00,0.000000e+00,0.000000e+00,0.000000e+00,0.000000e+00,0.000000e+00,0.000000e+00,0.000000e+00,0.000000e+00,0.000000e+00,0.000000e+00,0.000000e+00,0.000000e+00,0.000000e+00,0.000000e+00,0.000000e+00,0.000000e+00,0.000000e+00,0.000000e+00,0.000000e+00,0.000000e+00,0.000000e+00,0.000000e+00,0.000000e+00,0.000000e+00,0.000000e+00,0.000000e+00,0.000000e+00,0.000000e+00,0.000000e+00,0.000000e+00,0.000000e+00,0.000000e+00,0.000000e+00,0.000000e+00,0.000000e+00,0.000000e+00,0.000000e+00,0.000000e+00,0.000000e+00,0.000000e+00,0.000000e+00,0.000000e+00,0.000000e+00,0.000000e+00,0.000000e+00,0.000000e+00,0.000000e+00,1.000000e+02,1.000000e+02,1.000000e+02,1.000000e+02,1.000000e+02,1.000000e+02,1.000000e+02,1.000000e+02,1.000000e+02,1.000000e+02,1.000000e+02,1.000000e+02,1.000000e+02,1.000000e+02,1.000000e+02,1.000000e+02,1.000000e+02,1.000000e+02,1.000000e+02,1.000000e+02,1.000000e+02,1.000000e+02,1.000000e+02,1.000000e+02,1.000000e+02,1.000000e+02,1.000000e+02,1.000000e+02,1.000000e+02,1.000000e+02,1.000000e+02,1.000000e+02,1.000000e+02,1.000000e+02,1.000000e+02,1.000000e+02,1.000000e+02,1.000000e+02,1.000000e+02,1.000000e+02,1.000000e+02,1.000000e+02,1.000000e+02,1.000000e+02,1.000000e+02,1.000000e+02,1.000000e+02,1.000000e+02,1.000000e+02,1.000000e+02,1.000000e+02,1.000000e+02,1.000000e+02,1.000000e+02,1.000000e+02,1.000000e+02,1.000000e+02,1.000000e+02,1.000000e+02,1.000000e+02,1.000000e+02,1.000000e+02,1.000000e+02,1.000000e+02,1.000000e+02,1.000000e+02,1.000000e+02,1.000000e+02,1.000000e+02,1.000000e+02,1.000000e+02,1.000000e+02,1.000000e+02,1.000000e+02,1.000000e+02,1.000000e+02,1.000000e+02,1.000000e+02,1.000000e+02,1.000000e+02,1.000000e+02,1.000000e+02,1.000000e+02,1.000000e+02,1.000000e+02,1.000000e+02,1.000000e+02,1.000000e+02,1.000000e+02,1.000000e+02,1.000000e+02,1.000000e+02,1.000000e+02,1.000000e+02,1.000000e+02,1.000000e+02,1.000000e+02,1.000000e+02,1.000000e+02,1.000000e+02,1.000000e+02,1.000000e+02,1.000000e+02,1.000000e+02,1.000000e+02,1.000000e+02,1.000000e+02,1.000000e+02,1.000000e+02,1.000000e+02,1.000000e+02,1.000000e+02,1.000000e+02,1.000000e+02,1.000000e+02,1.000000e+02,1.000000e+02,1.000000e+02,1.000000e+02,1.000000e+02,1.000000e+02,1.000000e+02,1.000000e+02,1.000000e+02,1.000000e+02,1.000000e+02,1.000000e+02,1.000000e+02,1.000000e+02,1.000000e+02,1.000000e+02,1.000000e+02,1.000000e+02,1.000000e+02,1.000000e+02,1.000000e+02,1.000000e+02,1.000000e+02,1.000000e+02,1.000000e+02,1.000000e+02,1.000000e+02,1.000000e+02,1.000000e+02,1.000000e+02,1.000000e+02,1.000000e+02,1.000000e+02,1.000000e+02,1.000000e+02,1.000000e+02,1.000000e+02,1.000000e+02,1.000000e+02,1.000000e+02,1.000000e+02,1.000000e+02,1.000000e+02,1.000000e+02,1.000000e+02,1.000000e+02,1.000000e+02,1.000000e+02,1.000000e+02,1.000000e+02,1.000000e+02,1.000000e+02,1.000000e+02,1.000000e+02,1.000000e+02,1.000000e+02,1.000000e+02,1.000000e+02,1.000000e+02,1.000000e+02,1.000000e+02,1.000000e+02,1.000000e+02,1.000000e+02,1.000000e+02,1.000000e+02,1.000000e+02,1.000000e+02,1.000000e+02,1.000000e+02,1.000000e+02,1.000000e+02,1.000000e+02,1.000000e+02,1.000000e+02,1.000000e+02,1.000000e+02,1.000000e+02,1.000000e+02,1.000000e+02,1.000000e+02,1.000000e+02,1.000000e+02,1.000000e+02,1.000000e+02,1.000000e+02,1.000000e+02,1.000000e+02,1.000000e+02,1.000000e+02,1.000000e+02,1.000000e+02,1.000000e+02,1.000000e+02,1.000000e+02,1.000000e+02,1.000000e+02,1.000000e+02,1.000000e+02,1.000000e+02,1.000000e+02,1.000000e+02,1.000000e+02,1.000000e+02,1.000000e+02,1.000000e+02,1.000000e+02,1.000000e+02,1.000000e+02,1.000000e+02,1.000000e+02,1.000000e+02,1.000000e+02,1.000000e+02,1.000000e+02,1.000000e+02,1.000000e+02,1.000000e+02,1.000000e+02,1.000000e+02,1.000000e+02,1.000000e+02,1.000000e+02,1.000000e+02,1.000000e+02,1.000000e+02,1.000000e+02,1.000000e+02,1.000000e+02,1.000000e+02,1.000000e+02,1.000000e+02,1.000000e+02,1.000000e+02,1.000000e+02,1.000000e+02,1.000000e+02,1.000000e+02,1.000000e+02,1.000000e+02,1.000000e+02,1.000000e+02,1.000000e+02,1.000000e+02,1.000000e+02,1.000000e+02,1.000000e+02,1.000000e+02,1.000000e+02,1.000000e+02,1.000000e+02,1.000000e+02,1.000000e+02,1.000000e+02,1.000000e+02,1.000000e+02,1.000000e+02,1.000000e+02,1.000000e+02,1.000000e+02,1.000000e+02,1.000000e+02,1.000000e+02,1.000000e+02,1.000000e+02,1.000000e+02,1.000000e+02,1.000000e+02,1.000000e+02,1.000000e+02,1.000000e+02,1.000000e+02,1.000000e+02,1.000000e+02,1.000000e+02,1.000000e+02,1.000000e+02,1.000000e+02,1.000000e+02,1.000000e+02,1.000000e+02,1.000000e+02,1.000000e+02,1.000000e+02,1.000000e+02,1.000000e+02,1.000000e+02,1.000000e+02,1.000000e+02,1.000000e+02,1.000000e+02,1.000000e+02,1.000000e+02,1.000000e+02,1.000000e+02,1.000000e+02,1.000000e+02,1.000000e+02,1.000000e+02,1.000000e+02,1.000000e+02,1.000000e+02,1.000000e+02,1.000000e+02,1.000000e+02,1.000000e+02,1.000000e+02,1.000000e+02,1.000000e+02,1.000000e+02,1.000000e+02,1.000000e+02,1.000000e+02,1.000000e+02,1.000000e+02,1.000000e+02,1.000000e+02,1.000000e+02,1.000000e+02,1.000000e+02,1.000000e+02,1.000000e+02,1.000000e+02,1.000000e+02,1.000000e+02,1.000000e+02,1.000000e+02,1.000000e+02,1.000000e+02,1.000000e+02,1.000000e+02,1.000000e+02,1.000000e+02,1.000000e+02,1.000000e+02,1.000000e+02,1.000000e+02,1.000000e+02,1.000000e+02,1.000000e+02,1.000000e+02,1.000000e+02,1.000000e+02,1.000000e+02,1.000000e+02,1.000000e+02,1.000000e+02,1.000000e+02,1.000000e+02,1.000000e+02,1.000000e+02,1.000000e+02,1.000000e+02,1.000000e+02,1.000000e+02,1.000000e+02,1.000000e+02,1.000000e+02,1.000000e+02,1.000000e+02,1.000000e+02,1.000000e+02,1.000000e+02,1.000000e+02,1.000000e+02,1.000000e+02,1.000000e+02,1.000000e+02,1.000000e+02,1.000000e+02,1.000000e+02,1.000000e+02,1.000000e+02,1.000000e+02,1.000000e+02,1.000000e+02,1.000000e+02,1.000000e+02,1.000000e+02,1.000000e+02,1.000000e+02,1.000000e+02,1.000000e+02,1.000000e+02,1.000000e+02,0.000000e+00,0.000000e+00,0.000000e+00,0.000000e+00,0.000000e+00,0.000000e+00,0.000000e+00,0.000000e+00,0.000000e+00,0.000000e+00,0.000000e+00,0.000000e+00,0.000000e+00,0.000000e+00,0.000000e+00,0.000000e+00,0.000000e+00,0.000000e+00,0.000000e+00,0.000000e+00,0.000000e+00,0.000000e+00,0.000000e+00,0.000000e+00,0.000000e+00,0.000000e+00,0.000000e+00,0.000000e+00,0.000000e+00,0.000000e+00,0.000000e+00,0.000000e+00,0.000000e+00,0.000000e+00,0.000000e+00,0.000000e+00,0.000000e+00,0.000000e+00,0.000000e+00,0.000000e+00,0.000000e+00,0.000000e+00,0.000000e+00,0.000000e+00,0.000000e+00,0.000000e+00,0.000000e+00,0.000000e+00,0.000000e+00,0.000000e+00,0.000000e+00,0.000000e+00,0.000000e+00,0.000000e+00,0.000000e+00,0.000000e+00,0.000000e+00,0.000000e+00,0.000000e+00,0.000000e+00,0.000000e+00,0.000000e+00,0.000000e+00,0.000000e+00,0.000000e+00,0.000000e+00,0.000000e+00,0.000000e+00,0.000000e+00,0.000000e+00,0.000000e+00,0.000000e+00,0.000000e+00,0.000000e+00,0.000000e+00,0.000000e+00,0.000000e+00,0.000000e+00,0.000000e+00,0.000000e+00,0.000000e+00,0.000000e+00,0.000000e+00,0.000000e+00,0.000000e+00,0.000000e+00,0.000000e+00,0.000000e+00,0.000000e+00,0.000000e+00,0.000000e+00,0.000000e+00,0.000000e+00,0.000000e+00,0.000000e+00,0.000000e+00,0.000000e+00,0.000000e+00,0.000000e+00,0.000000e+00,0.000000e+00,0.000000e+00,0.000000e+00,0.000000e+00,0.000000e+00,0.000000e+00,0.000000e+00,0.000000e+00,0.000000e+00,0.000000e+00,0.000000e+00,0.000000e+00,0.000000e+00,0.000000e+00,0.000000e+00,0.000000e+00,0.000000e+00,0.000000e+00,0.000000e+00,0.000000e+00,0.000000e+00,0.000000e+00,0.000000e+00,0.000000e+00,0.000000e+00,0.000000e+00,0.000000e+00,0.000000e+00,0.000000e+00,0.000000e+00,0.000000e+00,0.000000e+00,0.000000e+00,0.000000e+00,0.000000e+00,0.000000e+00,0.000000e+00,0.000000e+00,0.000000e+00,0.000000e+00,0.000000e+00,0.000000e+00,0.000000e+00,0.000000e+00,0.000000e+00,0.000000e+00,0.000000e+00,0.000000e+00,0.000000e+00,0.000000e+00,0.000000e+00,0.000000e+00,0.000000e+00,0.000000e+00,0.000000e+00,0.000000e+00,0.000000e+00,0.000000e+00,0.000000e+00,0.000000e+00,0.000000e+00,0.000000e+00,0.000000e+00,0.000000e+00,0.000000e+00,0.000000e+00,0.000000e+00,0.000000e+00,0.000000e+00,0.000000e+00,0.000000e+00,0.000000e+00,0.000000e+00,0.000000e+00,0.000000e+00,0.000000e+00,0.000000e+00,0.000000e+00,0.000000e+00,0.000000e+00,0.000000e+00,0.000000e+00,0.000000e+00,0.000000e+00,0.000000e+00,0.000000e+00,0.000000e+00,0.000000e+00,0.000000e+00,0.000000e+00,0.000000e+00,0.000000e+00,0.000000e+00,0.000000e+00,0.000000e+00,0.000000e+00,0.000000e+00,0.000000e+00,0.000000e+00,0.000000e+00,0.000000e+00,0.000000e+00,0.000000e+00,0.000000e+00,0.000000e+00,0.000000e+00,0.000000e+00,0.000000e+00,0.000000e+00,0.000000e+00,0.000000e+00,0.000000e+00,0.000000e+00,0.000000e+00,0.000000e+00,0.000000e+00,0.000000e+00,0.000000e+00,0.000000e+00,0.000000e+00,0.000000e+00,0.000000e+00,0.000000e+00,0.000000e+00,0.000000e+00,0.000000e+00,0.000000e+00,0.000000e+00,0.000000e+00,0.000000e+00,0.000000e+00,0.000000e+00,0.000000e+00,0.000000e+00,0.000000e+00,0.000000e+00,0.000000e+00,0.000000e+00,0.000000e+00,0.000000e+00,0.000000e+00,0.000000e+00,0.000000e+00,0.000000e+00,0.000000e+00,0.000000e+00,0.000000e+00,0.000000e+00,0.000000e+00,0.000000e+00,0.000000e+00,0.000000e+00,0.000000e+00,0.000000e+00,0.000000e+00,0.000000e+00,0.000000e+00,0.000000e+00,0.000000e+00,0.000000e+00,0.000000e+00,0.000000e+00,0.000000e+00,0.000000e+00,0.000000e+00,0.000000e+00,0.000000e+00,0.000000e+00,0.000000e+00,0.000000e+00,0.000000e+00,0.000000e+00,0.000000e+00,0.000000e+00,0.000000e+00,0.000000e+00,0.000000e+00,0.000000e+00,0.000000e+00,0.000000e+00,0.000000e+00,0.000000e+00,0.000000e+00,0.000000e+00,0.000000e+00,0.000000e+00,0.000000e+00,0.000000e+00,0.000000e+00,0.000000e+00,0.000000e+00,0.000000e+00,0.000000e+00,0.000000e+00,0.000000e+00,0.000000e+00,0.000000e+00,0.000000e+00,0.000000e+00,0.000000e+00,0.000000e+00,0.000000e+00,0.000000e+00,0.000000e+00,0.000000e+00,0.000000e+00,0.000000e+00,0.000000e+00,0.000000e+00,0.000000e+00,0.000000e+00,0.000000e+00,0.000000e+00,0.000000e+00,0.000000e+00,0.000000e+00,0.000000e+00,0.000000e+00,0.000000e+00,0.000000e+00,0.000000e+00,0.000000e+00,0.000000e+00,0.000000e+00,0.000000e+00,0.000000e+00,0.000000e+00,0.000000e+00,0.000000e+00,0.000000e+00,0.000000e+00,0.000000e+00,0.000000e+00,0.000000e+00,0.000000e+00,0.000000e+00,0.000000e+00,0.000000e+00,0.000000e+00,0.000000e+00,0.000000e+00,0.000000e+00,0.000000e+00,0.000000e+00,0.000000e+00,0.000000e+00,0.000000e+00,0.000000e+00,0.000000e+00,0.000000e+00,0.000000e+00,0.000000e+00,0.000000e+00,0.000000e+00,0.000000e+00,0.000000e+00,0.000000e+00,0.000000e+00,0.000000e+00,0.000000e+00,0.000000e+00,0.000000e+00,0.000000e+00,0.000000e+00,0.000000e+00,0.000000e+00,0.000000e+00,0.000000e+00,0.000000e+00,0.000000e+00,0.000000e+00,0.000000e+00,0.000000e+00,0.000000e+00,0.000000e+00,0.000000e+00,0.000000e+00,0.000000e+00,0.000000e+00,0.000000e+00,0.000000e+00,0.000000e+00,0.000000e+00,0.000000e+00,0.000000e+00,0.000000e+00,0.000000e+00,0.000000e+00,0.000000e+00,0.000000e+00,0.000000e+00,0.000000e+00,0.000000e+00,0.000000e+00,0.000000e+00,0.000000e+00,0.000000e+00,0.000000e+00,0.000000e+00,0.000000e+00,0.000000e+00,0.000000e+00,0.000000e+00,0.000000e+00,0.000000e+00,0.000000e+00,0.000000e+00,0.000000e+00,0.000000e+00,0.000000e+00,0.000000e+00,0.000000e+00,0.000000e+00,0.000000e+00,0.000000e+00,0.000000e+00,0.000000e+00,0.000000e+00,0.000000e+00,0.000000e+00,0.000000e+00,0.000000e+00,0.000000e+00,0.000000e+00,0.000000e+00,0.000000e+00,0.000000e+00,0.000000e+00,0.000000e+00,0.000000e+00,0.000000e+00,0.000000e+00,0.000000e+00,0.000000e+00,0.000000e+00,0.000000e+00,0.000000e+00,0.000000e+00,0.000000e+00,0.000000e+00,0.000000e+00,0.000000e+00,0.000000e+00,0.000000e+00,0.000000e+00,0.000000e+00,0.000000e+00,0.000000e+00,0.000000e+00,0.000000e+00,0.000000e+00,0.000000e+00,0.000000e+00,0.000000e+00,0.000000e+00,0.000000e+00,0.000000e+00,0.000000e+00,0.000000e+00,0.000000e+00,0.000000e+00,0.000000e+00,0.000000e+00,0.000000e+00,0.000000e+00,0.000000e+00,0.000000e+00,0.000000e+00,0.000000e+00,0.000000e+00,0.000000e+00,0.000000e+00,0.000000e+00,0.000000e+00,0.000000e+00,0.000000e+00,0.000000e+00,0.000000e+00,0.000000e+00,0.000000e+00,0.000000e+00,0.000000e+00,0.000000e+00,0.000000e+00,0.000000e+00,0.000000e+00,0.000000e+00,0.000000e+00,0.000000e+00,0.000000e+00,0.000000e+00,0.000000e+00,0.000000e+00,0.000000e+00,0.000000e+00,0.000000e+00,0.000000e+00,0.000000e+00,0.000000e+00,0.000000e+00,0.000000e+00,0.000000e+00,0.000000e+00,0.000000e+00,0.000000e+00,0.000000e+00,0.000000e+00,0.000000e+00,0.000000e+00,0.000000e+00,0.000000e+00,0.000000e+00,0.000000e+00,0.000000e+00,0.000000e+00,0.000000e+00,0.000000e+00,0.000000e+00,0.000000e+00,0.000000e+00,0.000000e+00,0.000000e+00,0.000000e+00,0.000000e+00,0.000000e+00,0.000000e+00,0.000000e+00,0.000000e+00,0.000000e+00,0.000000e+00,0.000000e+00,0.000000e+00,0.000000e+00,0.000000e+00,0.000000e+00,0.000000e+00,0.000000e+00,0.000000e+00,0.000000e+00,0.000000e+00,0.000000e+00,0.000000e+00,0.000000e+00,0.000000e+00,0.000000e+00,0.000000e+00,0.000000e+00,0.000000e+00,0.000000e+00,0.000000e+00,0.000000e+00,0.000000e+00,0.000000e+00,0.000000e+00,0.000000e+00,0.000000e+00,0.000000e+00,0.000000e+00,0.000000e+00,0.000000e+00,0.000000e+00,0.000000e+00,0.000000e+00,0.000000e+00,0.000000e+00,0.000000e+00,0.000000e+00,0.000000e+00,0.000000e+00,0.000000e+00,0.000000e+00,0.000000e+00,0.000000e+00,0.000000e+00,0.000000e+00,0.000000e+00,0.000000e+00,0.000000e+00,0.000000e+00,0.000000e+00,0.000000e+00,0.000000e+00,0.000000e+00,0.000000e+00,0.000000e+00,0.000000e+00,0.000000e+00,0.000000e+00,0.000000e+00,0.000000e+00,0.000000e+00,0.000000e+00,0.000000e+00,0.000000e+00,0.000000e+00,0.000000e+00,0.000000e+00,0.000000e+00,0.000000e+00,0.000000e+00,0.000000e+00,0.000000e+00,0.000000e+00,0.000000e+00,0.000000e+00,0.000000e+00,0.000000e+00,0.000000e+00,0.000000e+00,0.000000e+00,0.000000e+00,0.000000e+00,0.000000e+00,0.000000e+00,0.000000e+00,0.000000e+00,0.000000e+00,0.000000e+00,0.000000e+00,0.000000e+00,0.000000e+00,0.000000e+00,0.000000e+00,0.000000e+00,0.000000e+00,0.000000e+00,0.000000e+00,0.000000e+00,0.000000e+00,0.000000e+00,0.000000e+00,0.000000e+00,0.000000e+00,0.000000e+00,0.000000e+00,0.000000e+00,0.000000e+00,0.000000e+00,0.000000e+00,0.000000e+00,0.000000e+00,0.000000e+00,0.000000e+00,0.000000e+00,0.000000e+00,0.000000e+00,0.000000e+00,0.000000e+00,0.000000e+00,0.000000e+00,0.000000e+00,0.000000e+00,0.000000e+00,0.000000e+00,0.000000e+00,0.000000e+00,0.000000e+00,0.000000e+00,0.000000e+00,0.000000e+00,0.000000e+00,0.000000e+00,0.000000e+00,0.000000e+00,0.000000e+00,0.000000e+00,0.000000e+00,0.000000e+00,0.000000e+00,0.000000e+00,0.000000e+00,0.000000e+00,0.000000e+00,0.000000e+00,0.000000e+00,0.000000e+00,0.000000e+00,0.000000e+00,0.000000e+00,0.000000e+00,0.000000e+00,0.000000e+00,0.000000e+00,0.000000e+00,0.000000e+00,0.000000e+00,0.000000e+00,0.000000e+00,0.000000e+00,0.000000e+00,0.000000e+00,0.000000e+00,0.000000e+00,0.000000e+00,0.000000e+00,0.000000e+00,0.000000e+00,0.000000e+00,0.000000e+00,0.000000e+00,0.000000e+00,0.000000e+00,0.000000e+00,0.000000e+00,0.000000e+00,0.000000e+00,0.000000e+00,0.000000e+00,0.000000e+00,0.000000e+00,0.000000e+00,0.000000e+00,0.000000e+00,0.000000e+00,0.000000e+00,0.000000e+00,0.000000e+00,0.000000e+00,0.000000e+00,0.000000e+00,0.000000e+00,0.000000e+00,0.000000e+00,0.000000e+00,0.000000e+00,0.000000e+00,0.000000e+00,0.000000e+00,0.000000e+00,0.000000e+00,0.000000e+00,0.000000e+00,0.000000e+00,0.000000e+00,0.000000e+00,0.000000e+00,0.000000e+00,0.000000e+00,0.000000e+00,0.000000e+00,0.000000e+00,0.000000e+00,0.000000e+00,0.000000e+00,0.000000e+00,0.000000e+00,0.000000e+00,0.000000e+00,0.000000e+00,0.000000e+00,0.000000e+00,0.000000e+00,0.000000e+00,0.000000e+00,0.000000e+00,0.000000e+00,0.000000e+00,0.000000e+00,0.000000e+00,0.000000e+00,0.000000e+00,0.000000e+00,0.000000e+00,0.000000e+00,0.000000e+00,0.000000e+00,0.000000e+00,0.000000e+00,0.000000e+00,0.000000e+00,0.000000e+00,0.000000e+00,0.000000e+00,0.000000e+00,0.000000e+00,0.000000e+00,0.000000e+00,0.000000e+00,0.000000e+00,0.000000e+00,0.000000e+00,0.000000e+00,0.000000e+00,0.000000e+00,0.000000e+00,0.000000e+00,0.000000e+00,0.000000e+00,0.000000e+00,0.000000e+00,0.000000e+00,0.000000e+00,0.000000e+00,0.000000e+00,0.000000e+00,0.000000e+00,0.000000e+00,0.000000e+00,0.000000e+00,0.000000e+00,0.000000e+00,0.000000e+00,0.000000e+00,0.000000e+00,0.000000e+00,0.000000e+00,0.000000e+00,0.000000e+00,0.000000e+00,0.000000e+00,0.000000e+00,0.000000e+00,0.000000e+00,0.000000e+00,0.000000e+00,0.000000e+00,0.000000e+00,0.000000e+00,0.000000e+00,0.000000e+00,0.000000e+00,0.000000e+00,0.000000e+00,0.000000e+00,0.000000e+00,0.000000e+00,0.000000e+00,0.000000e+00,0.000000e+00,0.000000e+00,0.000000e+00,0.000000e+00,0.000000e+00,0.000000e+00,0.000000e+00,0.000000e+00,0.000000e+00,0.000000e+00,0.000000e+00,0.000000e+00,0.000000e+00,0.000000e+00,0.000000e+00,0.000000e+00,0.000000e+00,0.000000e+00,0.000000e+00,0.000000e+00,0.000000e+00,0.000000e+00,0.000000e+00,0.000000e+00,0.000000e+00,0.000000e+00,0.000000e+00,0.000000e+00,0.000000e+00,0.000000e+00,0.000000e+00,0.000000e+00,0.000000e+00,0.000000e+00,0.000000e+00,0.000000e+00,0.000000e+00,0.000000e+00,0.000000e+00,0.000000e+00,0.000000e+00,0.000000e+00,0.000000e+00,0.000000e+00,0.000000e+00,0.000000e+00,0.000000e+00,0.000000e+00,0.000000e+00,0.000000e+00,0.000000e+00,0.000000e+00,0.000000e+00,0.000000e+00,0.000000e+00,0.000000e+00,0.000000e+00,0.000000e+00,0.000000e+00,0.000000e+00,0.000000e+00,0.000000e+00,0.000000e+00,0.000000e+00,0.000000e+00,0.000000e+00,0.000000e+00,0.000000e+00,0.000000e+00,0.000000e+00,0.000000e+00,0.000000e+00,0.000000e+00,0.000000e+00,0.000000e+00,0.000000e+00,0.000000e+00,0.000000e+00,0.000000e+00,0.000000e+00,0.000000e+00,0.000000e+00,0.000000e+00,0.000000e+00,0.000000e+00,0.000000e+00,0.000000e+00,0.000000e+00,0.000000e+00,0.000000e+00,0.000000e+00,0.000000e+00,0.000000e+00,0.000000e+00,0.000000e+00,0.000000e+00,0.000000e+00,0.000000e+00,0.000000e+00,0.000000e+00,0.000000e+00,0.000000e+00,0.000000e+00,0.000000e+00,0.000000e+00,0.000000e+00,0.000000e+00,0.000000e+00,0.000000e+00,0.000000e+00,0.000000e+00,0.000000e+00,0.000000e+00,0.000000e+00,0.000000e+00,0.000000e+00,0.000000e+00,0.000000e+00,0.000000e+00,0.000000e+00,0.000000e+00,0.000000e+00,0.000000e+00,0.000000e+00,0.000000e+00,0.000000e+00,0.000000e+00,0.000000e+00,0.000000e+00,0.000000e+00,0.000000e+00,0.000000e+00,0.000000e+00,0.000000e+00,0.000000e+00,0.000000e+00,0.000000e+00,0.000000e+00,0.000000e+00,0.000000e+00,0.000000e+00,0.000000e+00,0.000000e+00,0.000000e+00,0.000000e+00,0.000000e+00,0.000000e+00,0.000000e+00,0.000000e+00,0.000000e+00,0.000000e+00,0.000000e+00,0.000000e+00,0.000000e+00,0.000000e+00,0.000000e+00,0.000000e+00,0.000000e+00,0.000000e+00,0.000000e+00,0.000000e+00,0.000000e+00,0.000000e+00,0.000000e+00,0.000000e+00,0.000000e+00,0.000000e+00,0.000000e+00,0.000000e+00,0.000000e+00,0.000000e+00,0.000000e+00,0.000000e+00,0.000000e+00,0.000000e+00,0.000000e+00,0.000000e+00,0.000000e+00,0.000000e+00,0.000000e+00,0.000000e+00,0.000000e+00,0.000000e+00,0.000000e+00,0.000000e+00,0.000000e+00,0.000000e+00,0.000000e+00,0.000000e+00,0.000000e+00,0.000000e+00,0.000000e+00,0.000000e+00,0.000000e+00,0.000000e+00,0.000000e+00,0.000000e+00,0.000000e+00,0.000000e+00,0.000000e+00,0.000000e+00,0.000000e+00,0.000000e+00,0.000000e+00,0.000000e+00,0.000000e+00,0.000000e+00,0.000000e+00,0.000000e+00,0.000000e+00,0.000000e+00,0.000000e+00,0.000000e+00,0.000000e+00,0.000000e+00,0.000000e+00,0.000000e+00,0.000000e+00,0.000000e+00,0.000000e+00,0.000000e+00,0.000000e+00,0.000000e+00,0.000000e+00,0.000000e+00,0.000000e+00,0.000000e+00,0.000000e+00,0.000000e+00,0.000000e+00,0.000000e+00,0.000000e+00,0.000000e+00,0.000000e+00,0.000000e+00,0.000000e+00,0.000000e+00,0.000000e+00,0.000000e+00,0.000000e+00,0.000000e+00,0.000000e+00,0.000000e+00,0.000000e+00,0.000000e+00,0.000000e+00,0.000000e+00,0.000000e+00,0.000000e+00,0.000000e+00,0.000000e+00,0.000000e+00,0.000000e+00,0.000000e+00,0.000000e+00,0.000000e+00,0.000000e+00,0.000000e+00,0.000000e+00,0.000000e+00,0.000000e+00,0.000000e+00,0.000000e+00,0.000000e+00,0.000000e+00,0.000000e+00,0.000000e+00,0.000000e+00,0.000000e+00,0.000000e+00,0.000000e+00,0.000000e+00,0.000000e+00,0.000000e+00,0.000000e+00,0.000000e+00,0.000000e+00,0.000000e+00,0.000000e+00,0.000000e+00,0.000000e+00,0.000000e+00,0.000000e+00,0.000000e+00,0.000000e+00,0.000000e+00,0.000000e+00,0.000000e+00,0.000000e+00,0.000000e+00,0.000000e+00,0.000000e+00,0.000000e+00,0.000000e+00,0.000000e+00,0.000000e+00,0.000000e+00,0.000000e+00,0.000000e+00,0.000000e+00,0.000000e+00,0.000000e+00,0.000000e+00,0.000000e+00,0.000000e+00,0.000000e+00,0.000000e+00,0.000000e+00,0.000000e+00,0.000000e+00,0.000000e+00,0.000000e+00,0.000000e+00,0.000000e+00,0.000000e+00,0.000000e+00,0.000000e+00,0.000000e+00,0.000000e+00,0.000000e+00,0.000000e+00,0.000000e+00,0.000000e+00,0.000000e+00,0.000000e+00,0.000000e+00,0.000000e+00,0.000000e+00,0.000000e+00,0.000000e+00,0.000000e+00,0.000000e+00,0.000000e+00,0.000000e+00,0.000000e+00,0.000000e+00,0.000000e+00,0.000000e+00,0.000000e+00,0.000000e+00,0.000000e+00,0.000000e+00,0.000000e+00,0.000000e+00,0.000000e+00,0.000000e+00,0.000000e+00,0.000000e+00,0.000000e+00,0.000000e+00,0.000000e+00,0.000000e+00,0.000000e+00,0.000000e+00,0.000000e+00,0.000000e+00,0.000000e+00,0.000000e+00,0.000000e+00,0.000000e+00,0.000000e+00,0.000000e+00,0.000000e+00,0.000000e+00,0.000000e+00,0.000000e+00,0.000000e+00,0.000000e+00,0.000000e+00,0.000000e+00,0.000000e+00,0.000000e+00,0.000000e+00,0.000000e+00,0.000000e+00,0.000000e+00,0.000000e+00,0.000000e+00,0.000000e+00,0.000000e+00,0.000000e+00,0.000000e+00,0.000000e+00,0.000000e+00,0.000000e+00,0.000000e+00,0.000000e+00,0.000000e+00,0.000000e+00,0.000000e+00,0.000000e+00,0.000000e+00,0.000000e+00,0.000000e+00,0.000000e+00,0.000000e+00,0.000000e+00,0.000000e+00,0.000000e+00,0.000000e+00,0.000000e+00,0.000000e+00,0.000000e+00,0.000000e+00,0.000000e+00,0.000000e+00,0.000000e+00,0.000000e+00,0.000000e+00,0.000000e+00,0.000000e+00,0.000000e+00,0.000000e+00,0.000000e+00,0.000000e+00,0.000000e+00,0.000000e+00,0.000000e+00,0.000000e+00,0.000000e+00,0.000000e+00,0.000000e+00,0.000000e+00,0.000000e+00,0.000000e+00,0.000000e+00,0.000000e+00,0.000000e+00,0.000000e+00,0.000000e+00,0.000000e+00,0.000000e+00,0.000000e+00,0.000000e+00,0.000000e+00,0.000000e+00,0.000000e+00,0.000000e+00,0.000000e+00,0.000000e+00,0.000000e+00,0.000000e+00,0.000000e+00,0.000000e+00,0.000000e+00,0.000000e+00,0.000000e+00,0.000000e+00,0.000000e+00,0.000000e+00,0.000000e+00,0.000000e+00,0.000000e+00,0.000000e+00,0.000000e+00,0.000000e+00,0.000000e+00,0.000000e+00,0.000000e+00,0.000000e+00,0.000000e+00,0.000000e+00,0.000000e+00,0.000000e+00,0.000000e+00,0.000000e+00,0.000000e+00,0.000000e+00,0.000000e+00,0.000000e+00,0.000000e+00,0.000000e+00,0.000000e+00,0.000000e+00,0.000000e+00,0.000000e+00,0.000000e+00,0.000000e+00,0.000000e+00,0.000000e+00,0.000000e+00,0.000000e+00,0.000000e+00,0.000000e+00,0.000000e+00,0.000000e+00,0.000000e+00,0.000000e+00,0.000000e+00,0.000000e+00,0.000000e+00,0.000000e+00,0.000000e+00,0.000000e+00,0.000000e+00,0.000000e+00,0.000000e+00,0.000000e+00,0.000000e+00,0.000000e+00,0.000000e+00,0.000000e+00,0.000000e+00,0.000000e+00,0.000000e+00,0.000000e+00,0.000000e+00,0.000000e+00,0.000000e+00,0.000000e+00,0.000000e+00,0.000000e+00,0.000000e+00,0.000000e+00,0.000000e+00,0.000000e+00,0.000000e+00,0.000000e+00,0.000000e+00,0.000000e+00,0.000000e+00,0.000000e+00,0.000000e+00,0.000000e+00,0.000000e+00,0.000000e+00,0.000000e+00,0.000000e+00,0.000000e+00,0.000000e+00,0.000000e+00,0.000000e+00,0.000000e+00,0.000000e+00,0.000000e+00,0.000000e+00,0.000000e+00,0.000000e+00,0.000000e+00,0.000000e+00,0.000000e+00,0.000000e+00,0.000000e+00,0.000000e+00,0.000000e+00,0.000000e+00,0.000000e+00,0.000000e+00,0.000000e+00,0.000000e+00,0.000000e+00,0.000000e+00,0.000000e+00,0.000000e+00,0.000000e+00,0.000000e+00,0.000000e+00,0.000000e+00,0.000000e+00,0.000000e+00,0.000000e+00,0.000000e+00,0.000000e+00,0.000000e+00,0.000000e+00,0.000000e+00,0.000000e+00,0.000000e+00,0.000000e+00,0.000000e+00,0.000000e+00,0.000000e+00,0.000000e+00,0.000000e+00,0.000000e+00,0.000000e+00,0.000000e+00,0.000000e+00,0.000000e+00,0.000000e+00,0.000000e+00,0.000000e+00,0.000000e+00,0.000000e+00,0.000000e+00,0.000000e+00,0.000000e+00,0.000000e+00,0.000000e+00,0.000000e+00,0.000000e+00,0.000000e+00,0.000000e+00,0.000000e+00,0.000000e+00,0.000000e+00,0.000000e+00,0.000000e+00,0.000000e+00,0.000000e+00,0.000000e+00,0.000000e+00,0.000000e+00,0.000000e+00,0.000000e+00,0.000000e+00,0.000000e+00,0.000000e+00,0.000000e+00,0.000000e+00,0.000000e+00,0.000000e+00,0.000000e+00,0.000000e+00,0.000000e+00,0.000000e+00,0.000000e+00,0.000000e+00,0.000000e+00,0.000000e+00,0.000000e+00,0.000000e+00,0.000000e+00,0.000000e+00,0.000000e+00,0.000000e+00,0.000000e+00,0.000000e+00,0.000000e+00,0.000000e+00,0.000000e+00,0.000000e+00,0.000000e+00,0.000000e+00,0.000000e+00,0.000000e+00,0.000000e+00,0.000000e+00,0.000000e+00,0.000000e+00,0.000000e+00,0.000000e+00,0.000000e+00,0.000000e+00,0.000000e+00,0.000000e+00,0.000000e+00,0.000000e+00,0.000000e+00,0.000000e+00,0.000000e+00,0.000000e+00,0.000000e+00,0.000000e+00,0.000000e+00,0.000000e+00,0.000000e+00,0.000000e+00,0.000000e+00,0.000000e+00,0.000000e+00,0.000000e+00,0.000000e+00,0.000000e+00,0.000000e+00,0.000000e+00,0.000000e+00,0.000000e+00,0.000000e+00,0.000000e+00,0.000000e+00,0.000000e+00,0.000000e+00,0.000000e+00,0.000000e+00,0.000000e+00,0.000000e+00,0.000000e+00,0.000000e+00,0.000000e+00,0.000000e+00,0.000000e+00,0.000000e+00,0.000000e+00,0.000000e+00,0.000000e+00,0.000000e+00,0.000000e+00,0.000000e+00,0.000000e+00,0.000000e+00,0.000000e+00,0.000000e+00,0.000000e+00,0.000000e+00,0.000000e+00,0.000000e+00,0.000000e+00,0.000000e+00,0.000000e+00,0.000000e+00,0.000000e+00,0.000000e+00,0.000000e+00,0.000000e+00,0.000000e+00,0.000000e+00,0.000000e+00,0.000000e+00,0.000000e+00,0.000000e+00,0.000000e+00,0.000000e+00,0.000000e+00,0.000000e+00,0.000000e+00,0.000000e+00,0.000000e+00,0.000000e+00,0.000000e+00,0.000000e+00,0.000000e+00,0.000000e+00,0.000000e+00,0.000000e+00,0.000000e+00,0.000000e+00,0.000000e+00,0.000000e+00,0.000000e+00,0.000000e+00,0.000000e+00,0.000000e+00,0.000000e+00,0.000000e+00,0.000000e+00,0.000000e+00,0.000000e+00,0.000000e+00,0.000000e+00,0.000000e+00,0.000000e+00,0.000000e+00,0.000000e+00,0.000000e+00,0.000000e+00,0.000000e+00,0.000000e+00,0.000000e+00,0.000000e+00,0.000000e+00,0.000000e+00,0.000000e+00,0.000000e+00,0.000000e+00,0.000000e+00,0.000000e+00,0.000000e+00,0.000000e+00,0.000000e+00,0.000000e+00,0.000000e+00,0.000000e+00,0.000000e+00,0.000000e+00,0.000000e+00,0.000000e+00,0.000000e+00,0.000000e+00,0.000000e+00,0.000000e+00,0.000000e+00,0.000000e+00,0.000000e+00,0.000000e+00,0.000000e+00,0.000000e+00,0.000000e+00,0.000000e+00,0.000000e+00,0.000000e+00,0.000000e+00,0.000000e+00,0.000000e+00,0.000000e+00,0.000000e+00,0.000000e+00,0.000000e+00,0.000000e+00,0.000000e+00,0.000000e+00,0.000000e+00,0.000000e+00,0.000000e+00,0.000000e+00,0.000000e+00,0.000000e+00,0.000000e+00,0.000000e+00,0.000000e+00,0.000000e+00,0.000000e+00,0.000000e+00,0.000000e+00,0.000000e+00,0.000000e+00,0.000000e+00,0.000000e+00,0.000000e+00,0.000000e+00,0.000000e+00,0.000000e+00,0.000000e+00,0.000000e+00,0.000000e+00,0.000000e+00,0.000000e+00,0.000000e+00,0.000000e+00,0.000000e+00,0.000000e+00,0.000000e+00,0.000000e+00,0.000000e+00,0.000000e+00,0.000000e+00,0.000000e+00,0.000000e+00,0.000000e+00,0.000000e+00,0.000000e+00,0.000000e+00,0.000000e+00,0.000000e+00,0.000000e+00,0.000000e+00,0.000000e+00,0.000000e+00,0.000000e+00,0.000000e+00,0.000000e+00,0.000000e+00,0.000000e+00,0.000000e+00,0.000000e+00,0.000000e+00,0.000000e+00,0.000000e+00,0.000000e+00,0.000000e+00,0.000000e+00,0.000000e+00,0.000000e+00,0.000000e+00,0.000000e+00,0.000000e+00,0.000000e+00,0.000000e+00,0.000000e+00,0.000000e+00,0.000000e+00,0.000000e+00,0.000000e+00,0.000000e+00,0.000000e+00,0.000000e+00,0.000000e+00,0.000000e+00,0.000000e+00,0.000000e+00,0.000000e+00,0.000000e+00,0.000000e+00,0.000000e+00,0.000000e+00,0.000000e+00,0.000000e+00,0.000000e+00,0.000000e+00,0.000000e+00,0.000000e+00,0.000000e+00,0.000000e+00,0.000000e+00,0.000000e+00,0.000000e+00,0.000000e+00,0.000000e+00,0.000000e+00,0.000000e+00,0.000000e+00,0.000000e+00,0.000000e+00,0.000000e+00,0.000000e+00,0.000000e+00,0.000000e+00,0.000000e+00,0.000000e+00,0.000000e+00,0.000000e+00,0.000000e+00,0.000000e+00,0.000000e+00,0.000000e+00,0.000000e+00,0.000000e+00,0.000000e+00,0.000000e+00,0.000000e+00,0.000000e+00,0.000000e+00,0.000000e+00,0.000000e+00,0.000000e+00,0.000000e+00,0.000000e+00,0.000000e+00,0.000000e+00,0.000000e+00,0.000000e+00,0.000000e+00,0.000000e+00,0.000000e+00,0.000000e+00,0.000000e+00,0.000000e+00,0.000000e+00,0.000000e+00,0.000000e+00,0.000000e+00,0.000000e+00,0.000000e+00,0.000000e+00,0.000000e+00,0.000000e+00,0.000000e+00,0.000000e+00,0.000000e+00,0.000000e+00,0.000000e+00,0.000000e+00,0.000000e+00,0.000000e+00,0.000000e+00,0.000000e+00,0.000000e+00,0.000000e+00,0.000000e+00,0.000000e+00,0.000000e+00,0.000000e+00,0.000000e+00,0.000000e+00,0.000000e+00,0.000000e+00,0.000000e+00,0.000000e+00,0.000000e+00,0.000000e+00,0.000000e+00,0.000000e+00,0.000000e+00,0.000000e+00,0.000000e+00,0.000000e+00,0.000000e+00,0.000000e+00,0.000000e+00,0.000000e+00,0.000000e+00,0.000000e+00,0.000000e+00,0.000000e+00,0.000000e+00,0.000000e+00,0.000000e+00,0.000000e+00,0.000000e+00,0.000000e+00,0.000000e+00,0.000000e+00,0.000000e+00,0.000000e+00,0.000000e+00,0.000000e+00,0.000000e+00,0.000000e+00,0.000000e+00,0.000000e+00,0.000000e+00,0.000000e+00,0.000000e+00,0.000000e+00,0.000000e+00,0.000000e+00,0.000000e+00,0.000000e+00,0.000000e+00,0.000000e+00,0.000000e+00,0.000000e+00,0.000000e+00,0.000000e+00,0.000000e+00,0.000000e+00,0.000000e+00,0.000000e+00,0.000000e+00,0.000000e+00,0.000000e+00,0.000000e+00,0.000000e+00,0.000000e+00,0.000000e+00,0.000000e+00,0.000000e+00,0.000000e+00,0.000000e+00,0.000000e+00,0.000000e+00,0.000000e+00,0.000000e+00,0.000000e+00,0.000000e+00,0.000000e+00,0.000000e+00,0.000000e+00,0.000000e+00,0.000000e+00,0.000000e+00,0.000000e+00,0.000000e+00,0.000000e+00,0.000000e+00,0.000000e+00,0.000000e+00,0.000000e+00,0.000000e+00,0.000000e+00,0.000000e+00,0.000000e+00,0.000000e+00,0.000000e+00,0.000000e+00,0.000000e+00,0.000000e+00,0.000000e+00,0.000000e+00,0.000000e+00,0.000000e+00,0.000000e+00,0.000000e+00,0.000000e+00,0.000000e+00,0.000000e+00,0.000000e+00,0.000000e+00,0.000000e+00,0.000000e+00,0.000000e+00,0.000000e+00,0.000000e+00,0.000000e+00,0.000000e+00,0.000000e+00,0.000000e+00,0.000000e+00,0.000000e+00,0.000000e+00,0.000000e+00,0.000000e+00,0.000000e+00,0.000000e+00,0.000000e+00,0.000000e+00,0.000000e+00,0.000000e+00,0.000000e+00,0.000000e+00,0.000000e+00,0.000000e+00,0.000000e+00,0.000000e+00,0.000000e+00,0.000000e+00,0.000000e+00,0.000000e+00,0.000000e+00,0.000000e+00,0.000000e+00,0.000000e+00,0.000000e+00,0.000000e+00,0.000000e+00,0.000000e+00,0.000000e+00,0.000000e+00,0.000000e+00,0.000000e+00,0.000000e+00,0.000000e+00,0.000000e+00,0.000000e+00,0.000000e+00,0.000000e+00,0.000000e+00,0.000000e+00,0.000000e+00,0.000000e+00,0.000000e+00,0.000000e+00,0.000000e+00,0.000000e+00,0.000000e+00,0.000000e+00,0.000000e+00,0.000000e+00,0.000000e+00,0.000000e+00,0.000000e+00,0.000000e+00,0.000000e+00,0.000000e+00,0.000000e+00,0.000000e+00,0.000000e+00,0.000000e+00,0.000000e+00,0.000000e+00,0.000000e+00,0.000000e+00,0.000000e+00,0.000000e+00,0.000000e+00,0.000000e+00,0.000000e+00,0.000000e+00,0.000000e+00,0.000000e+00,0.000000e+00,0.000000e+00,0.000000e+00,0.000000e+00,0.000000e+00,0.000000e+00,0.000000e+00,0.000000e+00,0.000000e+00,0.000000e+00,0.000000e+00,0.000000e+00,0.000000e+00,0.000000e+00,0.000000e+00,0.000000e+00,0.000000e+00,0.000000e+00,0.000000e+00,0.000000e+00,0.000000e+00,0.000000e+00,0.000000e+00,0.000000e+00,0.000000e+00,0.000000e+00,0.000000e+00,0.000000e+00,0.000000e+00,0.000000e+00,0.000000e+00,0.000000e+00,0.000000e+00,0.000000e+00,0.000000e+00,0.000000e+00,0.000000e+00,0.000000e+00,0.000000e+00,0.000000e+00,0.000000e+00,0.000000e+00,0.000000e+00,0.000000e+00,0.000000e+00,0.000000e+00,0.000000e+00,0.000000e+00,0.000000e+00,0.000000e+00,0.000000e+00,0.000000e+00,0.000000e+00,0.000000e+00,0.000000e+00,0.000000e+00,0.000000e+00,0.000000e+00,0.000000e+00,0.000000e+00,0.000000e+00,0.000000e+00,0.000000e+00,0.000000e+00,0.000000e+00,0.000000e+00,0.000000e+00,0.000000e+00,0.000000e+00,0.000000e+00,0.000000e+00,0.000000e+00,0.000000e+00,0.000000e+00,0.000000e+00,0.000000e+00,0.000000e+00,0.000000e+00,0.000000e+00,0.000000e+00,0.000000e+00,0.000000e+00,0.000000e+00,0.000000e+00,0.000000e+00,0.000000e+00,0.000000e+00,0.000000e+00,0.000000e+00,0.000000e+00,0.000000e+00,0.000000e+00,0.000000e+00,0.000000e+00,0.000000e+00,0.000000e+00,0.000000e+00,0.000000e+00,0.000000e+00,0.000000e+00,0.000000e+00,0.000000e+00,0.000000e+00,0.000000e+00,0.000000e+00,0.000000e+00,0.000000e+00,0.000000e+00,0.000000e+00,0.000000e+00,0.000000e+00,0.000000e+00,0.000000e+00,0.000000e+00,0.000000e+00,0.000000e+00,0.000000e+00,0.000000e+00,0.000000e+00,0.000000e+00,0.000000e+00,0.000000e+00,0.000000e+00,0.000000e+00,0.000000e+00,0.000000e+00,0.000000e+00,0.000000e+00,0.000000e+00,0.000000e+00,0.000000e+00,0.000000e+00,0.000000e+00,0.000000e+00,0.000000e+00,0.000000e+00,0.000000e+00,0.000000e+00,0.000000e+00,0.000000e+00,0.000000e+00,0.000000e+00,0.000000e+00,0.000000e+00,0.000000e+00,0.000000e+00,0.000000e+00,0.000000e+00,0.000000e+00,0.000000e+00,0.000000e+00,0.000000e+00,0.000000e+00,0.000000e+00,0.000000e+00,0.000000e+00,0.000000e+00,0.000000e+00,0.000000e+00,0.000000e+00,0.000000e+00,0.000000e+00,0.000000e+00,0.000000e+00,0.000000e+00,0.000000e+00,0.000000e+00,0.000000e+00,0.000000e+00,0.000000e+00,0.000000e+00,0.000000e+00,0.000000e+00,0.000000e+00,0.000000e+00,0.000000e+00,0.000000e+00,0.000000e+00,0.000000e+00,0.000000e+00,0.000000e+00,0.000000e+00,0.000000e+00,0.000000e+00,0.000000e+00,0.000000e+00,0.000000e+00,0.000000e+00,0.000000e+00,0.000000e+00,0.000000e+00,0.000000e+00,0.000000e+00,0.000000e+00,0.000000e+00,0.000000e+00,0.000000e+00,0.000000e+00,0.000000e+00,0.000000e+00,0.000000e+00,0.000000e+00,0.000000e+00,0.000000e+00,0.000000e+00,0.000000e+00,0.000000e+00,0.000000e+00,0.000000e+00,0.000000e+00,0.000000e+00,0.000000e+00,0.000000e+00,0.000000e+00,0.000000e+00,0.000000e+00,0.000000e+00,0.000000e+00,0.000000e+00,0.000000e+00,0.000000e+00,0.000000e+00,0.000000e+00,0.000000e+00,0.000000e+00,0.000000e+00,0.000000e+00,0.000000e+00,0.000000e+00,0.000000e+00,0.000000e+00,0.000000e+00,0.000000e+00,0.000000e+00,0.000000e+00,0.000000e+00,0.000000e+00,0.000000e+00,0.000000e+00,0.000000e+00,0.000000e+00,0.000000e+00,0.000000e+00,0.000000e+00,0.000000e+00,0.000000e+00,0.000000e+00,0.000000e+00,0.000000e+00,0.000000e+00,0.000000e+00,0.000000e+00,0.000000e+00,0.000000e+00,0.000000e+00,0.000000e+00,0.000000e+00,0.000000e+00,0.000000e+00,0.000000e+00,0.000000e+00,0.000000e+00,0.000000e+00,0.000000e+00,0.000000e+00,0.000000e+00,0.000000e+00,0.000000e+00,0.000000e+00,0.000000e+00,0.000000e+00,0.000000e+00,0.000000e+00,0.000000e+00,0.000000e+00,0.000000e+00,0.000000e+00,0.000000e+00,0.000000e+00,0.000000e+00,0.000000e+00,0.000000e+00,0.000000e+00,0.000000e+00,0.000000e+00,0.000000e+00,0.000000e+00,0.000000e+00,0.000000e+00,0.000000e+00,0.000000e+00,0.000000e+00,0.000000e+00,0.000000e+00,0.000000e+00,0.000000e+00,0.000000e+00,0.000000e+00,0.000000e+00,0.000000e+00,0.000000e+00,0.000000e+00,0.000000e+00,0.000000e+00,0.000000e+00,0.000000e+00,0.000000e+00,0.000000e+00,0.000000e+00,0.000000e+00,0.000000e+00,0.000000e+00,0.000000e+00,0.000000e+00,0.000000e+00,0.000000e+00,0.000000e+00,0.000000e+00,0.000000e+00,0.000000e+00,0.000000e+00,0.000000e+00,0.000000e+00,0.000000e+00,0.000000e+00,0.000000e+00,0.000000e+00,0.000000e+00,0.000000e+00,0.000000e+00,0.000000e+00,0.000000e+00,0.000000e+00,0.000000e+00,0.000000e+00,0.000000e+00,0.000000e+00,0.000000e+00,0.000000e+00,0.000000e+00,0.000000e+00,0.000000e+00,0.000000e+00,0.000000e+00,0.000000e+00,0.000000e+00,0.000000e+00,0.000000e+00,0.000000e+00,0.000000e+00,0.000000e+00,0.000000e+00,0.000000e+00,0.000000e+00,0.000000e+00,0.000000e+00,0.000000e+00,0.000000e+00,0.000000e+00,0.000000e+00,0.000000e+00,0.000000e+00,0.000000e+00,0.000000e+00,0.000000e+00,0.000000e+00,0.000000e+00,0.000000e+00,0.000000e+00,0.000000e+00,0.000000e+00,0.000000e+00,0.000000e+00,0.000000e+00,0.000000e+00,0.000000e+00,0.000000e+00,0.000000e+00,0.000000e+00,0.000000e+00,0.000000e+00,0.000000e+00,0.000000e+00,0.000000e+00,0.000000e+00,0.000000e+00,0.000000e+00,0.000000e+00,0.000000e+00,0.000000e+00,0.000000e+00,0.000000e+00,0.000000e+00,0.000000e+00,0.000000e+00,0.000000e+00,0.000000e+00,0.000000e+00,0.000000e+00,0.000000e+00,0.000000e+00,0.000000e+00,0.000000e+00,0.000000e+00,0.000000e+00,0.000000e+00,0.000000e+00,0.000000e+00,0.000000e+00,0.000000e+00,0.000000e+00,0.000000e+00,0.000000e+00,0.000000e+00,0.000000e+00,0.000000e+00,0.000000e+00,0.000000e+00,0.000000e+00,0.000000e+00,0.000000e+00,0.000000e+00,0.000000e+00,0.000000e+00,0.000000e+00,0.000000e+00,0.000000e+00,0.000000e+00,0.000000e+00,0.000000e+00,0.000000e+00,0.000000e+00,0.000000e+00,0.000000e+00,0.000000e+00,0.000000e+00,0.000000e+00,0.000000e+00,0.000000e+00,0.000000e+00,0.000000e+00,0.000000e+00,0.000000e+00,0.000000e+00,0.000000e+00,0.000000e+00,0.000000e+00,0.000000e+00,0.000000e+00,0.000000e+00,0.000000e+00,0.000000e+00,0.000000e+00,0.000000e+00,0.000000e+00,0.000000e+00,0.000000e+00,0.000000e+00,0.000000e+00,0.000000e+00,0.000000e+00,0.000000e+00,0.000000e+00,0.000000e+00,0.000000e+00,0.000000e+00,0.000000e+00,0.000000e+00,0.000000e+00,0.000000e+00,0.000000e+00,0.000000e+00,0.000000e+00,0.000000e+00,0.000000e+00,0.000000e+00,0.000000e+00,0.000000e+00,0.000000e+00,0.000000e+00,0.000000e+00,0.000000e+00,0.000000e+00,0.000000e+00,0.000000e+00,0.000000e+00,0.000000e+00,0.000000e+00,0.000000e+00,0.000000e+00,0.000000e+00,0.000000e+00,0.000000e+00,0.000000e+00,0.000000e+00,0.000000e+00,0.000000e+00,0.000000e+00,0.000000e+00,0.000000e+00,0.000000e+00,0.000000e+00,0.000000e+00,0.000000e+00,0.000000e+00,0.000000e+00,0.000000e+00,0.000000e+00,0.000000e+00,0.000000e+00,0.000000e+00,0.000000e+00,0.000000e+00,0.000000e+00,0.000000e+00,0.000000e+00,0.000000e+00,0.000000e+00,0.000000e+00,0.000000e+00,0.000000e+00,0.000000e+00,0.000000e+00,0.000000e+00,0.000000e+00,0.000000e+00,0.000000e+00,0.000000e+00,0.000000e+00,0.000000e+00,0.000000e+00,0.000000e+00,0.000000e+00,0.000000e+00,0.000000e+00,0.000000e+00,0.000000e+00,0.000000e+00,0.000000e+00,0.000000e+00,0.000000e+00,0.000000e+00,0.000000e+00,0.000000e+00,0.000000e+00,0.000000e+00,0.000000e+00,0.000000e+00,0.000000e+00,0.000000e+00,0.000000e+00,0.000000e+00,0.000000e+00,0.000000e+00,0.000000e+00,0.000000e+00,0.000000e+00,0.000000e+00,0.000000e+00,0.000000e+00,0.000000e+00,0.000000e+00,0.000000e+00,0.000000e+00,0.000000e+00,0.000000e+00,0.000000e+00,0.000000e+00,0.000000e+00,0.000000e+00,0.000000e+00,0.000000e+00,0.000000e+00,0.000000e+00,0.000000e+00,0.000000e+00,0.000000e+00,0.000000e+00,0.000000e+00,0.000000e+00,0.000000e+00,0.000000e+00,0.000000e+00,0.000000e+00,0.000000e+00,0.000000e+00,0.000000e+00,0.000000e+00,0.000000e+00,0.000000e+00,0.000000e+00,0.000000e+00,0.000000e+00,0.000000e+00,0.000000e+00,0.000000e+00,0.000000e+00,0.000000e+00,0.000000e+00,0.000000e+00,0.000000e+00,0.000000e+00,0.000000e+00,0.000000e+00,0.000000e+00,0.000000e+00,0.000000e+00,0.000000e+00,0.000000e+00,0.000000e+00,0.000000e+00,0.000000e+00,0.000000e+00,0.000000e+00,0.000000e+00,0.000000e+00,0.000000e+00,0.000000e+00,0.000000e+00,0.000000e+00,0.000000e+00,0.000000e+00,0.000000e+00,0.000000e+00,0.000000e+00,0.000000e+00,0.000000e+00,0.000000e+00,0.000000e+00,0.000000e+00,0.000000e+00,0.000000e+00,0.000000e+00,0.000000e+00,0.000000e+00,0.000000e+00,0.000000e+00,0.000000e+00,0.000000e+00,0.000000e+00,0.000000e+00,0.000000e+00,0.000000e+00,0.000000e+00,0.000000e+00,0.000000e+00,0.000000e+00,0.000000e+00,0.000000e+00,0.000000e+00,0.000000e+00,0.000000e+00,0.000000e+00,0.000000e+00,0.000000e+00,0.000000e+00,0.000000e+00,0.000000e+00,0.000000e+00,0.000000e+00,0.000000e+00,0.000000e+00,0.000000e+00,0.000000e+00,0.000000e+00,0.000000e+00,0.000000e+00,0.000000e+00,0.000000e+00,0.000000e+00,0.000000e+00,0.000000e+00,0.000000e+00,0.000000e+00,0.000000e+00,0.000000e+00,0.000000e+00,0.000000e+00,0.000000e+00,0.000000e+00,0.000000e+00,0.000000e+00,0.000000e+00,0.000000e+00,0.000000e+00,0.000000e+00,0.000000e+00,0.000000e+00,0.000000e+00,0.000000e+00,0.000000e+00,0.000000e+00,0.000000e+00,0.000000e+00,0.000000e+00,0.000000e+00,0.000000e+00,0.000000e+00,0.000000e+00,0.000000e+00,0.000000e+00,0.000000e+00,0.000000e+00,0.000000e+00,0.000000e+00,0.000000e+00,0.000000e+00,0.000000e+00,0.000000e+00,0.000000e+00,0.000000e+00,0.000000e+00,0.000000e+00,0.000000e+00,0.000000e+00,0.000000e+00,0.000000e+00,0.000000e+00,0.000000e+00,0.000000e+00,0.000000e+00,0.000000e+00,0.000000e+00,0.000000e+00,0.000000e+00,0.000000e+00,0.000000e+00,0.000000e+00,0.000000e+00,0.000000e+00,0.000000e+00,0.000000e+00,0.000000e+00,0.000000e+00,0.000000e+00,0.000000e+00,0.000000e+00,0.000000e+00,0.000000e+00,0.000000e+00,0.000000e+00,0.000000e+00,0.000000e+00,0.000000e+00,0.000000e+00,0.000000e+00,0.000000e+00,0.000000e+00,0.000000e+00,0.000000e+00,0.000000e+00,0.000000e+00,0.000000e+00,0.000000e+00,0.000000e+00,0.000000e+00,0.000000e+00,0.000000e+00,0.000000e+00,0.000000e+00,0.000000e+00,0.000000e+00,0.000000e+00,0.000000e+00,0.000000e+00,0.000000e+00,0.000000e+00,0.000000e+00,0.000000e+00,0.000000e+00,0.000000e+00,0.000000e+00,0.000000e+00,0.000000e+00,0.000000e+00,0.000000e+00,0.000000e+00,0.000000e+00,0.000000e+00,0.000000e+00,0.000000e+00,0.000000e+00,0.000000e+00,0.000000e+00,0.000000e+00,0.000000e+00,0.000000e+00,0.000000e+00,0.000000e+00,0.000000e+00,0.000000e+00,0.000000e+00,0.000000e+00,0.000000e+00,0.000000e+00,0.000000e+00,0.000000e+00,0.000000e+00,0.000000e+00,0.000000e+00,0.000000e+00,0.000000e+00,0.000000e+00,0.000000e+00,0.000000e+00,0.000000e+00,0.000000e+00,0.000000e+00,0.000000e+00,0.000000e+00,0.000000e+00,0.000000e+00,0.000000e+00,0.000000e+00,0.000000e+00,0.000000e+00,0.000000e+00,0.000000e+00,0.000000e+00,0.000000e+00,0.000000e+00,0.000000e+00,0.000000e+00,0.000000e+00,0.000000e+00,0.000000e+00,0.000000e+00,0.000000e+00,0.000000e+00,0.000000e+00,0.000000e+00,0.000000e+00,1.000000e+02,1.000000e+02,1.000000e+02,1.000000e+02,1.000000e+02,1.000000e+02,1.000000e+02,1.000000e+02,1.000000e+02,1.000000e+02,1.000000e+02,1.000000e+02,1.000000e+02,1.000000e+02,1.000000e+02,1.000000e+02,1.000000e+02,1.000000e+02,1.000000e+02,1.000000e+02,1.000000e+02,1.000000e+02,1.000000e+02,1.000000e+02,1.000000e+02,1.000000e+02,1.000000e+02,1.000000e+02,1.000000e+02,1.000000e+02,1.000000e+02,1.000000e+02,1.000000e+02,1.000000e+02,1.000000e+02,1.000000e+02,1.000000e+02,1.000000e+02,1.000000e+02,1.000000e+02,1.000000e+02,1.000000e+02,1.000000e+02,1.000000e+02,1.000000e+02,1.000000e+02,1.000000e+02,1.000000e+02,1.000000e+02,1.000000e+02,1.000000e+02,1.000000e+02,1.000000e+02,1.000000e+02,1.000000e+02,1.000000e+02,1.000000e+02,1.000000e+02,1.000000e+02,1.000000e+02,1.000000e+02,1.000000e+02,1.000000e+02,1.000000e+02,1.000000e+02,1.000000e+02,1.000000e+02,1.000000e+02,1.000000e+02,1.000000e+02,1.000000e+02,1.000000e+02,1.000000e+02,1.000000e+02,1.000000e+02,1.000000e+02,1.000000e+02,1.000000e+02,1.000000e+02,1.000000e+02,1.000000e+02,1.000000e+02,1.000000e+02,1.000000e+02,1.000000e+02,1.000000e+02,1.000000e+02,1.000000e+02,1.000000e+02,1.000000e+02,1.000000e+02,1.000000e+02,1.000000e+02,1.000000e+02,1.000000e+02,1.000000e+02,1.000000e+02,1.000000e+02,1.000000e+02,1.000000e+02,1.000000e+02,1.000000e+02,1.000000e+02,1.000000e+02,1.000000e+02,1.000000e+02,1.000000e+02,1.000000e+02,1.000000e+02,1.000000e+02,1.000000e+02,1.000000e+02,1.000000e+02,1.000000e+02,1.000000e+02,1.000000e+02,1.000000e+02,1.000000e+02,1.000000e+02,1.000000e+02,1.000000e+02,1.000000e+02,1.000000e+02,1.000000e+02,1.000000e+02,1.000000e+02,1.000000e+02,1.000000e+02,1.000000e+02,1.000000e+02,1.000000e+02,1.000000e+02,1.000000e+02,1.000000e+02,1.000000e+02,1.000000e+02,1.000000e+02,1.000000e+02,1.000000e+02,1.000000e+02,1.000000e+02,1.000000e+02,1.000000e+02,1.000000e+02,1.000000e+02,1.000000e+02,1.000000e+02,1.000000e+02,1.000000e+02,1.000000e+02,1.000000e+02,1.000000e+02,1.000000e+02,1.000000e+02,1.000000e+02,1.000000e+02,1.000000e+02,1.000000e+02,1.000000e+02,1.000000e+02,1.000000e+02,1.000000e+02,1.000000e+02,1.000000e+02,1.000000e+02,1.000000e+02,1.000000e+02,1.000000e+02,1.000000e+02,1.000000e+02,1.000000e+02,1.000000e+02,1.000000e+02,1.000000e+02,1.000000e+02,1.000000e+02,1.000000e+02,1.000000e+02,1.000000e+02,1.000000e+02,1.000000e+02,1.000000e+02,1.000000e+02,1.000000e+02,1.000000e+02,1.000000e+02,1.000000e+02,1.000000e+02,1.000000e+02,1.000000e+02,1.000000e+02,1.000000e+02,1.000000e+02,1.000000e+02,1.000000e+02,1.000000e+02,1.000000e+02,1.000000e+02,1.000000e+02,1.000000e+02,1.000000e+02,1.000000e+02,1.000000e+02,1.000000e+02,1.000000e+02,1.000000e+02,1.000000e+02,1.000000e+02,1.000000e+02,1.000000e+02,1.000000e+02,1.000000e+02,1.000000e+02,1.000000e+02,1.000000e+02,1.000000e+02,1.000000e+02,1.000000e+02,1.000000e+02,1.000000e+02,1.000000e+02,1.000000e+02,1.000000e+02,1.000000e+02,1.000000e+02,1.000000e+02,1.000000e+02,1.000000e+02,1.000000e+02,1.000000e+02,1.000000e+02,1.000000e+02,1.000000e+02,1.000000e+02,1.000000e+02,1.000000e+02,1.000000e+02,1.000000e+02,1.000000e+02,1.000000e+02,1.000000e+02,1.000000e+02,1.000000e+02,1.000000e+02,1.000000e+02,1.000000e+02,1.000000e+02,1.000000e+02,1.000000e+02,1.000000e+02,1.000000e+02,1.000000e+02,1.000000e+02,1.000000e+02,1.000000e+02,1.000000e+02,1.000000e+02,1.000000e+02,1.000000e+02,1.000000e+02,1.000000e+02,1.000000e+02,1.000000e+02,1.000000e+02,1.000000e+02,1.000000e+02,1.000000e+02,1.000000e+02,1.000000e+02,1.000000e+02,1.000000e+02,1.000000e+02,1.000000e+02,1.000000e+02,1.000000e+02,1.000000e+02,1.000000e+02,1.000000e+02,1.000000e+02,1.000000e+02,1.000000e+02,1.000000e+02,1.000000e+02,1.000000e+02,1.000000e+02,1.000000e+02,1.000000e+02,1.000000e+02,1.000000e+02,1.000000e+02,1.000000e+02,1.000000e+02,1.000000e+02,1.000000e+02,1.000000e+02,1.000000e+02,1.000000e+02,1.000000e+02,1.000000e+02,1.000000e+02,1.000000e+02,1.000000e+02,1.000000e+02,1.000000e+02,1.000000e+02,1.000000e+02,1.000000e+02,1.000000e+02,1.000000e+02,1.000000e+02,1.000000e+02,1.000000e+02,1.000000e+02,1.000000e+02,1.000000e+02,1.000000e+02,1.000000e+02,1.000000e+02,1.000000e+02,1.000000e+02,1.000000e+02,1.000000e+02,1.000000e+02,1.000000e+02,1.000000e+02,1.000000e+02,1.000000e+02,1.000000e+02,1.000000e+02,1.000000e+02,1.000000e+02,1.000000e+02,1.000000e+02,1.000000e+02,1.000000e+02,1.000000e+02,1.000000e+02,1.000000e+02,1.000000e+02,1.000000e+02,1.000000e+02,1.000000e+02,1.000000e+02,1.000000e+02,1.000000e+02,1.000000e+02,1.000000e+02,1.000000e+02,1.000000e+02,1.000000e+02,1.000000e+02,1.000000e+02,1.000000e+02,1.000000e+02,1.000000e+02,1.000000e+02,1.000000e+02,1.000000e+02,1.000000e+02,1.000000e+02,1.000000e+02,1.000000e+02,1.000000e+02,1.000000e+02,1.000000e+02,1.000000e+02,1.000000e+02,1.000000e+02,1.000000e+02,1.000000e+02,1.000000e+02,1.000000e+02,1.000000e+02,1.000000e+02,1.000000e+02,1.000000e+02,1.000000e+02,1.000000e+02,1.000000e+02,1.000000e+02,1.000000e+02,1.000000e+02,1.000000e+02,1.000000e+02,1.000000e+02,1.000000e+02,1.000000e+02,1.000000e+02,1.000000e+02,1.000000e+02,1.000000e+02,1.000000e+02,1.000000e+02,1.000000e+02,1.000000e+02,1.000000e+02,1.000000e+02,1.000000e+02,1.000000e+02,1.000000e+02,0.000000e+00,0.000000e+00,0.000000e+00,0.000000e+00,0.000000e+00,0.000000e+00,0.000000e+00,0.000000e+00,0.000000e+00,0.000000e+00,0.000000e+00,0.000000e+00,0.000000e+00,0.000000e+00,0.000000e+00,0.000000e+00,0.000000e+00,0.000000e+00,0.000000e+00,0.000000e+00,0.000000e+00,0.000000e+00,0.000000e+00,0.000000e+00,0.000000e+00,0.000000e+00,0.000000e+00,0.000000e+00,0.000000e+00,0.000000e+00,0.000000e+00,0.000000e+00,0.000000e+00,0.000000e+00,0.000000e+00,0.000000e+00,0.000000e+00,0.000000e+00,0.000000e+00,0.000000e+00,0.000000e+00,0.000000e+00,0.000000e+00,0.000000e+00,0.000000e+00,0.000000e+00,0.000000e+00,0.000000e+00,0.000000e+00,0.000000e+00,0.000000e+00,0.000000e+00,0.000000e+00,0.000000e+00,0.000000e+00,0.000000e+00,0.000000e+00,0.000000e+00,0.000000e+00,0.000000e+00,0.000000e+00,0.000000e+00,0.000000e+00,0.000000e+00,0.000000e+00,0.000000e+00,0.000000e+00,0.000000e+00,0.000000e+00,0.000000e+00,0.000000e+00,0.000000e+00,0.000000e+00,0.000000e+00,0.000000e+00,0.000000e+00,0.000000e+00,0.000000e+00,0.000000e+00,0.000000e+00,0.000000e+00,0.000000e+00,0.000000e+00,0.000000e+00,0.000000e+00,0.000000e+00,0.000000e+00,0.000000e+00,0.000000e+00,0.000000e+00,0.000000e+00,0.000000e+00,0.000000e+00,0.000000e+00,0.000000e+00,0.000000e+00,0.000000e+00,0.000000e+00,0.000000e+00,0.000000e+00,0.000000e+00,0.000000e+00,0.000000e+00,0.000000e+00,0.000000e+00,0.000000e+00,0.000000e+00,0.000000e+00,0.000000e+00,0.000000e+00,0.000000e+00,0.000000e+00,0.000000e+00,0.000000e+00,0.000000e+00,0.000000e+00,0.000000e+00,0.000000e+00,0.000000e+00,0.000000e+00,0.000000e+00,0.000000e+00,0.000000e+00,0.000000e+00,0.000000e+00,0.000000e+00,0.000000e+00,0.000000e+00,0.000000e+00,0.000000e+00,0.000000e+00,0.000000e+00,0.000000e+00,0.000000e+00,0.000000e+00,0.000000e+00,0.000000e+00,0.000000e+00,0.000000e+00,0.000000e+00,0.000000e+00,0.000000e+00,0.000000e+00,0.000000e+00,0.000000e+00,0.000000e+00,0.000000e+00,0.000000e+00,0.000000e+00,0.000000e+00,0.000000e+00,0.000000e+00,0.000000e+00,0.000000e+00,0.000000e+00,0.000000e+00,0.000000e+00,0.000000e+00,0.000000e+00,0.000000e+00,0.000000e+00,0.000000e+00,0.000000e+00,0.000000e+00,0.000000e+00,0.000000e+00,0.000000e+00,0.000000e+00,0.000000e+00,0.000000e+00,0.000000e+00,0.000000e+00,0.000000e+00,0.000000e+00,0.000000e+00,0.000000e+00,0.000000e+00,0.000000e+00,0.000000e+00,0.000000e+00,0.000000e+00,0.000000e+00,0.000000e+00,0.000000e+00,0.000000e+00,0.000000e+00,0.000000e+00,0.000000e+00,0.000000e+00,0.000000e+00,0.000000e+00,0.000000e+00,0.000000e+00,0.000000e+00,0.000000e+00,0.000000e+00,0.000000e+00,0.000000e+00,0.000000e+00,0.000000e+00,0.000000e+00,0.000000e+00,0.000000e+00,0.000000e+00,0.000000e+00,0.000000e+00,0.000000e+00,0.000000e+00,0.000000e+00,0.000000e+00,0.000000e+00,0.000000e+00,0.000000e+00,0.000000e+00,0.000000e+00,0.000000e+00,0.000000e+00,0.000000e+00,0.000000e+00,0.000000e+00,0.000000e+00,0.000000e+00,0.000000e+00,0.000000e+00,0.000000e+00,0.000000e+00,0.000000e+00,0.000000e+00,0.000000e+00,0.000000e+00,0.000000e+00,0.000000e+00,0.000000e+00,0.000000e+00,0.000000e+00,0.000000e+00,0.000000e+00,0.000000e+00,0.000000e+00,0.000000e+00,0.000000e+00,0.000000e+00,0.000000e+00,0.000000e+00,0.000000e+00,0.000000e+00,0.000000e+00,0.000000e+00,0.000000e+00,0.000000e+00,0.000000e+00,0.000000e+00,0.000000e+00,0.000000e+00,0.000000e+00,0.000000e+00,0.000000e+00,0.000000e+00,0.000000e+00,0.000000e+00,0.000000e+00,0.000000e+00,0.000000e+00,0.000000e+00,0.000000e+00,0.000000e+00,0.000000e+00,0.000000e+00,0.000000e+00,0.000000e+00,0.000000e+00,0.000000e+00,0.000000e+00,0.000000e+00,0.000000e+00,0.000000e+00,0.000000e+00,0.000000e+00,0.000000e+00,0.000000e+00,0.000000e+00,0.000000e+00,0.000000e+00,0.000000e+00,0.000000e+00,0.000000e+00,0.000000e+00,0.000000e+00,0.000000e+00,0.000000e+00,0.000000e+00,0.000000e+00,0.000000e+00,0.000000e+00,0.000000e+00,0.000000e+00,0.000000e+00,0.000000e+00,0.000000e+00,0.000000e+00,0.000000e+00,0.000000e+00,0.000000e+00,0.000000e+00,0.000000e+00,0.000000e+00,0.000000e+00,0.000000e+00,0.000000e+00,0.000000e+00,0.000000e+00,0.000000e+00,0.000000e+00,0.000000e+00,0.000000e+00,0.000000e+00,0.000000e+00,0.000000e+00,0.000000e+00,0.000000e+00,0.000000e+00,0.000000e+00,0.000000e+00,0.000000e+00,0.000000e+00,0.000000e+00,0.000000e+00,0.000000e+00,0.000000e+00,0.000000e+00,0.000000e+00,0.000000e+00,0.000000e+00,0.000000e+00,0.000000e+00,0.000000e+00,0.000000e+00,0.000000e+00,0.000000e+00,0.000000e+00,0.000000e+00,0.000000e+00,0.000000e+00,0.000000e+00,0.000000e+00,0.000000e+00,0.000000e+00,0.000000e+00,0.000000e+00,0.000000e+00,0.000000e+00,0.000000e+00,0.000000e+00,0.000000e+00,0.000000e+00,0.000000e+00,0.000000e+00,0.000000e+00,0.000000e+00,0.000000e+00,0.000000e+00,0.000000e+00,0.000000e+00,0.000000e+00,0.000000e+00,0.000000e+00,0.000000e+00,0.000000e+00,0.000000e+00,0.000000e+00,0.000000e+00,0.000000e+00,0.000000e+00,0.000000e+00,0.000000e+00,0.000000e+00,0.000000e+00,0.000000e+00,0.000000e+00,0.000000e+00,0.000000e+00,0.000000e+00,0.000000e+00,0.000000e+00,0.000000e+00,0.000000e+00,0.000000e+00,0.000000e+00,0.000000e+00,0.000000e+00,0.000000e+00,0.000000e+00,0.000000e+00,0.000000e+00,0.000000e+00,0.000000e+00,0.000000e+00,0.000000e+00,0.000000e+00,0.000000e+00,0.000000e+00,0.000000e+00,0.000000e+00,0.000000e+00,0.000000e+00,0.000000e+00,0.000000e+00,0.000000e+00,0.000000e+00,0.000000e+00,0.000000e+00,0.000000e+00,0.000000e+00,0.000000e+00,0.000000e+00,0.000000e+00,0.000000e+00,0.000000e+00,0.000000e+00,0.000000e+00,0.000000e+00,0.000000e+00,0.000000e+00,0.000000e+00,0.000000e+00,0.000000e+00,0.000000e+00,0.000000e+00,0.000000e+00,0.000000e+00,0.000000e+00,0.000000e+00,0.000000e+00,0.000000e+00,0.000000e+00,0.000000e+00,0.000000e+00,0.000000e+00,0.000000e+00,0.000000e+00,0.000000e+00,0.000000e+00,0.000000e+00,0.000000e+00,0.000000e+00,0.000000e+00,0.000000e+00,0.000000e+00,0.000000e+00,0.000000e+00,0.000000e+00,0.000000e+00,0.000000e+00,0.000000e+00,0.000000e+00,0.000000e+00,0.000000e+00,0.000000e+00,0.000000e+00,0.000000e+00,0.000000e+00,0.000000e+00,0.000000e+00,0.000000e+00,0.000000e+00,0.000000e+00,0.000000e+00,0.000000e+00,0.000000e+00,0.000000e+00,0.000000e+00,0.000000e+00,0.000000e+00,0.000000e+00,0.000000e+00,0.000000e+00,0.000000e+00,0.000000e+00,0.000000e+00,0.000000e+00,0.000000e+00,0.000000e+00,0.000000e+00,0.000000e+00,0.000000e+00,0.000000e+00,0.000000e+00,0.000000e+00,0.000000e+00,0.000000e+00,0.000000e+00,0.000000e+00,0.000000e+00,0.000000e+00,0.000000e+00,0.000000e+00,0.000000e+00,0.000000e+00,0.000000e+00,0.000000e+00,0.000000e+00,0.000000e+00,0.000000e+00,0.000000e+00,0.000000e+00,0.000000e+00,0.000000e+00,0.000000e+00,0.000000e+00,0.000000e+00,0.000000e+00,0.000000e+00,0.000000e+00,0.000000e+00,0.000000e+00,0.000000e+00,0.000000e+00,0.000000e+00,0.000000e+00,0.000000e+00,0.000000e+00,0.000000e+00,0.000000e+00,0.000000e+00,0.000000e+00,0.000000e+00,0.000000e+00,0.000000e+00,0.000000e+00,0.000000e+00,0.000000e+00,0.000000e+00,0.000000e+00,0.000000e+00,0.000000e+00,0.000000e+00,0.000000e+00,0.000000e+00,0.000000e+00,0.000000e+00,0.000000e+00,0.000000e+00,0.000000e+00,0.000000e+00,0.000000e+00,0.000000e+00,0.000000e+00,0.000000e+00,0.000000e+00,0.000000e+00,0.000000e+00,0.000000e+00,0.000000e+00,0.000000e+00,0.000000e+00,0.000000e+00,0.000000e+00,0.000000e+00,0.000000e+00,0.000000e+00,0.000000e+00,0.000000e+00,0.000000e+00,0.000000e+00,0.000000e+00,0.000000e+00,0.000000e+00,0.000000e+00,0.000000e+00,0.000000e+00,0.000000e+00,0.000000e+00,0.000000e+00,0.000000e+00,0.000000e+00,0.000000e+00,0.000000e+00,0.000000e+00,0.000000e+00,0.000000e+00,0.000000e+00,0.000000e+00,0.000000e+00,0.000000e+00,0.000000e+00,0.000000e+00,0.000000e+00,0.000000e+00,0.000000e+00,0.000000e+00,0.000000e+00,0.000000e+00,0.000000e+00,0.000000e+00,0.000000e+00,0.000000e+00,0.000000e+00,0.000000e+00,0.000000e+00,0.000000e+00,0.000000e+00,0.000000e+00,0.000000e+00,0.000000e+00,0.000000e+00,0.000000e+00,0.000000e+00,0.000000e+00,0.000000e+00,0.000000e+00,0.000000e+00,0.000000e+00,0.000000e+00,0.000000e+00,0.000000e+00,0.000000e+00,0.000000e+00,0.000000e+00,0.000000e+00,0.000000e+00,0.000000e+00,0.000000e+00,0.000000e+00,0.000000e+00,0.000000e+00,0.000000e+00,0.000000e+00,0.000000e+00,0.000000e+00,0.000000e+00,0.000000e+00,0.000000e+00,0.000000e+00,0.000000e+00,0.000000e+00,0.000000e+00,0.000000e+00,0.000000e+00,0.000000e+00,0.000000e+00,0.000000e+00,0.000000e+00,0.000000e+00,0.000000e+00,0.000000e+00,0.000000e+00,0.000000e+00,0.000000e+00,0.000000e+00,0.000000e+00,0.000000e+00,0.000000e+00,0.000000e+00,0.000000e+00,0.000000e+00,0.000000e+00,0.000000e+00,0.000000e+00,0.000000e+00,0.000000e+00,0.000000e+00,0.000000e+00,0.000000e+00,0.000000e+00,0.000000e+00,0.000000e+00,0.000000e+00,0.000000e+00,0.000000e+00,0.000000e+00,0.000000e+00,0.000000e+00,0.000000e+00,0.000000e+00,0.000000e+00,0.000000e+00,0.000000e+00,0.000000e+00,0.000000e+00,0.000000e+00,0.000000e+00,0.000000e+00,0.000000e+00,0.000000e+00,0.000000e+00,0.000000e+00,0.000000e+00,0.000000e+00,0.000000e+00,0.000000e+00,0.000000e+00,0.000000e+00,0.000000e+00,0.000000e+00,0.000000e+00,0.000000e+00,0.000000e+00,0.000000e+00,0.000000e+00,0.000000e+00,0.000000e+00,0.000000e+00,0.000000e+00,0.000000e+00,0.000000e+00,0.000000e+00,0.000000e+00,0.000000e+00,0.000000e+00,0.000000e+00,0.000000e+00,0.000000e+00,0.000000e+00,0.000000e+00,0.000000e+00,0.000000e+00,0.000000e+00,0.000000e+00,0.000000e+00,0.000000e+00,0.000000e+00,0.000000e+00,0.000000e+00,0.000000e+00,0.000000e+00,0.000000e+00,0.000000e+00,0.000000e+00,0.000000e+00,0.000000e+00,0.000000e+00,0.000000e+00,0.000000e+00,0.000000e+00,0.000000e+00,0.000000e+00,0.000000e+00,0.000000e+00,0.000000e+00,0.000000e+00,0.000000e+00,0.000000e+00,0.000000e+00,0.000000e+00,0.000000e+00,0.000000e+00,0.000000e+00,0.000000e+00,0.000000e+00,0.000000e+00,0.000000e+00,0.000000e+00,0.000000e+00,0.000000e+00,0.000000e+00,0.000000e+00,0.000000e+00,0.000000e+00,0.000000e+00,0.000000e+00,0.000000e+00,0.000000e+00,0.000000e+00,0.000000e+00,0.000000e+00,0.000000e+00,0.000000e+00,0.000000e+00,0.000000e+00,0.000000e+00,0.000000e+00,0.000000e+00,0.000000e+00,0.000000e+00,0.000000e+00,0.000000e+00,0.000000e+00,0.000000e+00,0.000000e+00,0.000000e+00,0.000000e+00,0.000000e+00,0.000000e+00,0.000000e+00,0.000000e+00,0.000000e+00,0.000000e+00,0.000000e+00,0.000000e+00,0.000000e+00,0.000000e+00,0.000000e+00,0.000000e+00,0.000000e+00,0.000000e+00,0.000000e+00,0.000000e+00,0.000000e+00,0.000000e+00,0.000000e+00,0.000000e+00,0.000000e+00,0.000000e+00,0.000000e+00,0.000000e+00,0.000000e+00,0.000000e+00,0.000000e+00,0.000000e+00,0.000000e+00,0.000000e+00,0.000000e+00,0.000000e+00,0.000000e+00,0.000000e+00,0.000000e+00,0.000000e+00,0.000000e+00,0.000000e+00,0.000000e+00,0.000000e+00,0.000000e+00,0.000000e+00,0.000000e+00,0.000000e+00,0.000000e+00,0.000000e+00,0.000000e+00,0.000000e+00,0.000000e+00,0.000000e+00,0.000000e+00,0.000000e+00,0.000000e+00,0.000000e+00,0.000000e+00,0.000000e+00,0.000000e+00,0.000000e+00,0.000000e+00,0.000000e+00,0.000000e+00,0.000000e+00,0.000000e+00,0.000000e+00,0.000000e+00,0.000000e+00,0.000000e+00,0.000000e+00,0.000000e+00,0.000000e+00,0.000000e+00,0.000000e+00,0.000000e+00,0.000000e+00,0.000000e+00,0.000000e+00,0.000000e+00,0.000000e+00,0.000000e+00,0.000000e+00,0.000000e+00,0.000000e+00,0.000000e+00,0.000000e+00,0.000000e+00,0.000000e+00,0.000000e+00,0.000000e+00,0.000000e+00,0.000000e+00,0.000000e+00,0.000000e+00,0.000000e+00,0.000000e+00,0.000000e+00,0.000000e+00,0.000000e+00,0.000000e+00,0.000000e+00,0.000000e+00,0.000000e+00,0.000000e+00,0.000000e+00,0.000000e+00,0.000000e+00,0.000000e+00,0.000000e+00,0.000000e+00,0.000000e+00,0.000000e+00,0.000000e+00,0.000000e+00,0.000000e+00,0.000000e+00,0.000000e+00,0.000000e+00,0.000000e+00,0.000000e+00,0.000000e+00,0.000000e+00,0.000000e+00,0.000000e+00,0.000000e+00,0.000000e+00,0.000000e+00,0.000000e+00,0.000000e+00,0.000000e+00,0.000000e+00,0.000000e+00,0.000000e+00,0.000000e+00,0.000000e+00,0.000000e+00,0.000000e+00,0.000000e+00,0.000000e+00,0.000000e+00,0.000000e+00,0.000000e+00,0.000000e+00,0.000000e+00,0.000000e+00,0.000000e+00,0.000000e+00,0.000000e+00,0.000000e+00,0.000000e+00,0.000000e+00,0.000000e+00,0.000000e+00,0.000000e+00,0.000000e+00,0.000000e+00,0.000000e+00,0.000000e+00,0.000000e+00,0.000000e+00,0.000000e+00,0.000000e+00,0.000000e+00,0.000000e+00,0.000000e+00,0.000000e+00,0.000000e+00,0.000000e+00,0.000000e+00,0.000000e+00,0.000000e+00,0.000000e+00,0.000000e+00,0.000000e+00,0.000000e+00,0.000000e+00,0.000000e+00,0.000000e+00,0.000000e+00,0.000000e+00,0.000000e+00,0.000000e+00,0.000000e+00,0.000000e+00,0.000000e+00,0.000000e+00,0.000000e+00,0.000000e+00,0.000000e+00,0.000000e+00,0.000000e+00,0.000000e+00,0.000000e+00,0.000000e+00,0.000000e+00,0.000000e+00,0.000000e+00,0.000000e+00,0.000000e+00,0.000000e+00,0.000000e+00,0.000000e+00,0.000000e+00,0.000000e+00,0.000000e+00,0.000000e+00,0.000000e+00,0.000000e+00,0.000000e+00,0.000000e+00,0.000000e+00,0.000000e+00,0.000000e+00,0.000000e+00,0.000000e+00,0.000000e+00,0.000000e+00,0.000000e+00,0.000000e+00,0.000000e+00,0.000000e+00,0.000000e+00,0.000000e+00,0.000000e+00,0.000000e+00,0.000000e+00,0.000000e+00,0.000000e+00,0.000000e+00,0.000000e+00,0.000000e+00,0.000000e+00,0.000000e+00,0.000000e+00,0.000000e+00,0.000000e+00,0.000000e+00,0.000000e+00,0.000000e+00,0.000000e+00,0.000000e+00,0.000000e+00,0.000000e+00,0.000000e+00,0.000000e+00,0.000000e+00,0.000000e+00,0.000000e+00,0.000000e+00,0.000000e+00,0.000000e+00,0.000000e+00,0.000000e+00,0.000000e+00,0.000000e+00,0.000000e+00,0.000000e+00,0.000000e+00,0.000000e+00,0.000000e+00,0.000000e+00,0.000000e+00,0.000000e+00,0.000000e+00,0.000000e+00,0.000000e+00,0.000000e+00,0.000000e+00,0.000000e+00,0.000000e+00,0.000000e+00,0.000000e+00,0.000000e+00,0.000000e+00,0.000000e+00,0.000000e+00,0.000000e+00,0.000000e+00,0.000000e+00,0.000000e+00,0.000000e+00,0.000000e+00,0.000000e+00,0.000000e+00,0.000000e+00,0.000000e+00,0.000000e+00,0.000000e+00,0.000000e+00,0.000000e+00,0.000000e+00,0.000000e+00,0.000000e+00,0.000000e+00,0.000000e+00,0.000000e+00,0.000000e+00,0.000000e+00,0.000000e+00,0.000000e+00,0.000000e+00,0.000000e+00,0.000000e+00,0.000000e+00,0.000000e+00,0.000000e+00,0.000000e+00,0.000000e+00,0.000000e+00,0.000000e+00,0.000000e+00,0.000000e+00,0.000000e+00,0.000000e+00,0.000000e+00,0.000000e+00,0.000000e+00,0.000000e+00,0.000000e+00,0.000000e+00,0.000000e+00,0.000000e+00,0.000000e+00,0.000000e+00,0.000000e+00,0.000000e+00,0.000000e+00,0.000000e+00,0.000000e+00,0.000000e+00,0.000000e+00,0.000000e+00,0.000000e+00,0.000000e+00,0.000000e+00,0.000000e+00,0.000000e+00,0.000000e+00,0.000000e+00,0.000000e+00,0.000000e+00,0.000000e+00,0.000000e+00,0.000000e+00,0.000000e+00,0.000000e+00,0.000000e+00,0.000000e+00,0.000000e+00,0.000000e+00,0.000000e+00,0.000000e+00,0.000000e+00,0.000000e+00,0.000000e+00,0.000000e+00,0.000000e+00,0.000000e+00,0.000000e+00,0.000000e+00,0.000000e+00,0.000000e+00,0.000000e+00,0.000000e+00,0.000000e+00,0.000000e+00,0.000000e+00,0.000000e+00,0.000000e+00,0.000000e+00,0.000000e+00,0.000000e+00,0.000000e+00,0.000000e+00,0.000000e+00,0.000000e+00,0.000000e+00,0.000000e+00,0.000000e+00,0.000000e+00,0.000000e+00,0.000000e+00,0.000000e+00,0.000000e+00,0.000000e+00,0.000000e+00,0.000000e+00,0.000000e+00,0.000000e+00,0.000000e+00,0.000000e+00,0.000000e+00,0.000000e+00,0.000000e+00,0.000000e+00,0.000000e+00,0.000000e+00,0.000000e+00,0.000000e+00,0.000000e+00,0.000000e+00,0.000000e+00,0.000000e+00,0.000000e+00,0.000000e+00,0.000000e+00,0.000000e+00,0.000000e+00,0.000000e+00,0.000000e+00,0.000000e+00,0.000000e+00,0.000000e+00,0.000000e+00,0.000000e+00,0.000000e+00,0.000000e+00,0.000000e+00,0.000000e+00,0.000000e+00,0.000000e+00,0.000000e+00,0.000000e+00,0.000000e+00,0.000000e+00,0.000000e+00,0.000000e+00,0.000000e+00,0.000000e+00,0.000000e+00,0.000000e+00,0.000000e+00,0.000000e+00,0.000000e+00,0.000000e+00,0.000000e+00,0.000000e+00,0.000000e+00,0.000000e+00,0.000000e+00,0.000000e+00,0.000000e+00,0.000000e+00,0.000000e+00,0.000000e+00,0.000000e+00,0.000000e+00,0.000000e+00,0.000000e+00,0.000000e+00,0.000000e+00,0.000000e+00,0.000000e+00,0.000000e+00,0.000000e+00,0.000000e+00,0.000000e+00,0.000000e+00,0.000000e+00,0.000000e+00,0.000000e+00,0.000000e+00,0.000000e+00,0.000000e+00,0.000000e+00,0.000000e+00,0.000000e+00,0.000000e+00,0.000000e+00,0.000000e+00,0.000000e+00,0.000000e+00,0.000000e+00,0.000000e+00,0.000000e+00,0.000000e+00,0.000000e+00,0.000000e+00,0.000000e+00,0.000000e+00,0.000000e+00,0.000000e+00,0.000000e+00,0.000000e+00,0.000000e+00,0.000000e+00,0.000000e+00,0.000000e+00,0.000000e+00,0.000000e+00,0.000000e+00,0.000000e+00,0.000000e+00,0.000000e+00,0.000000e+00,0.000000e+00,0.000000e+00,0.000000e+00,0.000000e+00,0.000000e+00,0.000000e+00,0.000000e+00,0.000000e+00,0.000000e+00,0.000000e+00,0.000000e+00,0.000000e+00,0.000000e+00,0.000000e+00,0.000000e+00,0.000000e+00,0.000000e+00,0.000000e+00,0.000000e+00,0.000000e+00,0.000000e+00,0.000000e+00,0.000000e+00,0.000000e+00,0.000000e+00,0.000000e+00,0.000000e+00,0.000000e+00,0.000000e+00,0.000000e+00,0.000000e+00,0.000000e+00,0.000000e+00,0.000000e+00,0.000000e+00,0.000000e+00,0.000000e+00,0.000000e+00,0.000000e+00,0.000000e+00,0.000000e+00,0.000000e+00,0.000000e+00,0.000000e+00,0.000000e+00,0.000000e+00,0.000000e+00,0.000000e+00,0.000000e+00,0.000000e+00,0.000000e+00,0.000000e+00,0.000000e+00,0.000000e+00,0.000000e+00,0.000000e+00,0.000000e+00,0.000000e+00,0.000000e+00,0.000000e+00,0.000000e+00,0.000000e+00,0.000000e+00,0.000000e+00,0.000000e+00,0.000000e+00,0.000000e+00,0.000000e+00,0.000000e+00,0.000000e+00,0.000000e+00,0.000000e+00,0.000000e+00,0.000000e+00,0.000000e+00,0.000000e+00,0.000000e+00,0.000000e+00,0.000000e+00,0.000000e+00,0.000000e+00,0.000000e+00,0.000000e+00,0.000000e+00,0.000000e+00,0.000000e+00,0.000000e+00,0.000000e+00,0.000000e+00,0.000000e+00,0.000000e+00,0.000000e+00,0.000000e+00,0.000000e+00,0.000000e+00,0.000000e+00,0.000000e+00,0.000000e+00,0.000000e+00,0.000000e+00,0.000000e+00,0.000000e+00,0.000000e+00,0.000000e+00,0.000000e+00,0.000000e+00,0.000000e+00,0.000000e+00,0.000000e+00,0.000000e+00,0.000000e+00,0.000000e+00,0.000000e+00,0.000000e+00,0.000000e+00,0.000000e+00,0.000000e+00,0.000000e+00,0.000000e+00,0.000000e+00,0.000000e+00,0.000000e+00,0.000000e+00,0.000000e+00,0.000000e+00,0.000000e+00,0.000000e+00,0.000000e+00,0.000000e+00,0.000000e+00,0.000000e+00,0.000000e+00,0.000000e+00,0.000000e+00,0.000000e+00,0.000000e+00,0.000000e+00,0.000000e+00,0.000000e+00,0.000000e+00,0.000000e+00,0.000000e+00,0.000000e+00,0.000000e+00,0.000000e+00,0.000000e+00,0.000000e+00,0.000000e+00,0.000000e+00,0.000000e+00,0.000000e+00,0.000000e+00,0.000000e+00,0.000000e+00,0.000000e+00,0.000000e+00,0.000000e+00,0.000000e+00,0.000000e+00,0.000000e+00,0.000000e+00,0.000000e+00,0.000000e+00,0.000000e+00,0.000000e+00,0.000000e+00,0.000000e+00,0.000000e+00,0.000000e+00,0.000000e+00,0.000000e+00,0.000000e+00,0.000000e+00,0.000000e+00,0.000000e+00,0.000000e+00,0.000000e+00,0.000000e+00,0.000000e+00,0.000000e+00,0.000000e+00,0.000000e+00,0.000000e+00,0.000000e+00,0.000000e+00,0.000000e+00,0.000000e+00,0.000000e+00,0.000000e+00,0.000000e+00,0.000000e+00,0.000000e+00,0.000000e+00,0.000000e+00,0.000000e+00,0.000000e+00,0.000000e+00,0.000000e+00,0.000000e+00,0.000000e+00,0.000000e+00,0.000000e+00,0.000000e+00,0.000000e+00,0.000000e+00,0.000000e+00,0.000000e+00,0.000000e+00,0.000000e+00,0.000000e+00,0.000000e+00,0.000000e+00,0.000000e+00,0.000000e+00,0.000000e+00,0.000000e+00,0.000000e+00,0.000000e+00,0.000000e+00,0.000000e+00,0.000000e+00,0.000000e+00,0.000000e+00,0.000000e+00,0.000000e+00,0.000000e+00,0.000000e+00,0.000000e+00,0.000000e+00,0.000000e+00,0.000000e+00,0.000000e+00,0.000000e+00,0.000000e+00,0.000000e+00,0.000000e+00,0.000000e+00,0.000000e+00,0.000000e+00,0.000000e+00,0.000000e+00,0.000000e+00,0.000000e+00,0.000000e+00,0.000000e+00,0.000000e+00,0.000000e+00,0.000000e+00,0.000000e+00,0.000000e+00,0.000000e+00,0.000000e+00,0.000000e+00,0.000000e+00,0.000000e+00,0.000000e+00,0.000000e+00,0.000000e+00,0.000000e+00,0.000000e+00,0.000000e+00,0.000000e+00,0.000000e+00,0.000000e+00,0.000000e+00,0.000000e+00,0.000000e+00,0.000000e+00,0.000000e+00,0.000000e+00,0.000000e+00,0.000000e+00,0.000000e+00,0.000000e+00,0.000000e+00,0.000000e+00,0.000000e+00,0.000000e+00,0.000000e+00,0.000000e+00,0.000000e+00,0.000000e+00,0.000000e+00,0.000000e+00,0.000000e+00,0.000000e+00,0.000000e+00,0.000000e+00,0.000000e+00,0.000000e+00,0.000000e+00,0.000000e+00,0.000000e+00,0.000000e+00,0.000000e+00,0.000000e+00,0.000000e+00,0.000000e+00,0.000000e+00,0.000000e+00,0.000000e+00,0.000000e+00,0.000000e+00,0.000000e+00,0.000000e+00,0.000000e+00,0.000000e+00,0.000000e+00,0.000000e+00,0.000000e+00,0.000000e+00,0.000000e+00,0.000000e+00,0.000000e+00,0.000000e+00,0.000000e+00,0.000000e+00,0.000000e+00,0.000000e+00,0.000000e+00,0.000000e+00,0.000000e+00,0.000000e+00,0.000000e+00,0.000000e+00,0.000000e+00,0.000000e+00,0.000000e+00,0.000000e+00,0.000000e+00,0.000000e+00,0.000000e+00,0.000000e+00,0.000000e+00,0.000000e+00,0.000000e+00,0.000000e+00,0.000000e+00,0.000000e+00,0.000000e+00,0.000000e+00,0.000000e+00,0.000000e+00,0.000000e+00,0.000000e+00,0.000000e+00,0.000000e+00,0.000000e+00,0.000000e+00,0.000000e+00,0.000000e+00,0.000000e+00,0.000000e+00,0.000000e+00,0.000000e+00,0.000000e+00,0.000000e+00,0.000000e+00,0.000000e+00,0.000000e+00,0.000000e+00,0.000000e+00,0.000000e+00,0.000000e+00,0.000000e+00,0.000000e+00,0.000000e+00,0.000000e+00,0.000000e+00,0.000000e+00,0.000000e+00,0.000000e+00,0.000000e+00,0.000000e+00,0.000000e+00,0.000000e+00,0.000000e+00,0.000000e+00,0.000000e+00,0.000000e+00,0.000000e+00,0.000000e+00,0.000000e+00,0.000000e+00,0.000000e+00,0.000000e+00,0.000000e+00,0.000000e+00,0.000000e+00,0.000000e+00,0.000000e+00,0.000000e+00,0.000000e+00,0.000000e+00,0.000000e+00,0.000000e+00,0.000000e+00,0.000000e+00,0.000000e+00,0.000000e+00,0.000000e+00,0.000000e+00,0.000000e+00,0.000000e+00,0.000000e+00,0.000000e+00,0.000000e+00,0.000000e+00,0.000000e+00,0.000000e+00,0.000000e+00,0.000000e+00,0.000000e+00,0.000000e+00,0.000000e+00,0.000000e+00,0.000000e+00,0.000000e+00,0.000000e+00,0.000000e+00,0.000000e+00,0.000000e+00,0.000000e+00,0.000000e+00,0.000000e+00,0.000000e+00,0.000000e+00,0.000000e+00,0.000000e+00,0.000000e+00,0.000000e+00,0.000000e+00,0.000000e+00,0.000000e+00,0.000000e+00,0.000000e+00,0.000000e+00,0.000000e+00,0.000000e+00,0.000000e+00,0.000000e+00,0.000000e+00,0.000000e+00,0.000000e+00,0.000000e+00,0.000000e+00,0.000000e+00,0.000000e+00,0.000000e+00,0.000000e+00,0.000000e+00,0.000000e+00,0.000000e+00,0.000000e+00,0.000000e+00,0.000000e+00,0.000000e+00,0.000000e+00,0.000000e+00,0.000000e+00,0.000000e+00,0.000000e+00,0.000000e+00,0.000000e+00,0.000000e+00,0.000000e+00,0.000000e+00,0.000000e+00,0.000000e+00,0.000000e+00,0.000000e+00,0.000000e+00,0.000000e+00,0.000000e+00,0.000000e+00,0.000000e+00,0.000000e+00,0.000000e+00,0.000000e+00,0.000000e+00,0.000000e+00,0.000000e+00,0.000000e+00,0.000000e+00,0.000000e+00,0.000000e+00,0.000000e+00,0.000000e+00,0.000000e+00,0.000000e+00,0.000000e+00,0.000000e+00,0.000000e+00,0.000000e+00,0.000000e+00,0.000000e+00,0.000000e+00,0.000000e+00,0.000000e+00,0.000000e+00,0.000000e+00,0.000000e+00,0.000000e+00,0.000000e+00,0.000000e+00,0.000000e+00,0.000000e+00,0.000000e+00,0.000000e+00,0.000000e+00,0.000000e+00,0.000000e+00,0.000000e+00,0.000000e+00,0.000000e+00,0.000000e+00,0.000000e+00,0.000000e+00,0.000000e+00,0.000000e+00,0.000000e+00,0.000000e+00,0.000000e+00,0.000000e+00,0.000000e+00,0.000000e+00,0.000000e+00,0.000000e+00,0.000000e+00,0.000000e+00,0.000000e+00,0.000000e+00,0.000000e+00,0.000000e+00,0.000000e+00,0.000000e+00,0.000000e+00,0.000000e+00,0.000000e+00,0.000000e+00,0.000000e+00,0.000000e+00,0.000000e+00,0.000000e+00,0.000000e+00,0.000000e+00,0.000000e+00,0.000000e+00,0.000000e+00,0.000000e+00,0.000000e+00,0.000000e+00,0.000000e+00,0.000000e+00,0.000000e+00,0.000000e+00,0.000000e+00,0.000000e+00,0.000000e+00,0.000000e+00,0.000000e+00,0.000000e+00,0.000000e+00,0.000000e+00,0.000000e+00,0.000000e+00,0.000000e+00,0.000000e+00,0.000000e+00,0.000000e+00,0.000000e+00,0.000000e+00,0.000000e+00,0.000000e+00,0.000000e+00,0.000000e+00,0.000000e+00,0.000000e+00,0.000000e+00,0.000000e+00,0.000000e+00,0.000000e+00,0.000000e+00,0.000000e+00,0.000000e+00,0.000000e+00,0.000000e+00,0.000000e+00,0.000000e+00,0.000000e+00,0.000000e+00,0.000000e+00,0.000000e+00,0.000000e+00,0.000000e+00,0.000000e+00,0.000000e+00,0.000000e+00,0.000000e+00,0.000000e+00,0.000000e+00,0.000000e+00,0.000000e+00,0.000000e+00,0.000000e+00,0.000000e+00,0.000000e+00,0.000000e+00,0.000000e+00,0.000000e+00,0.000000e+00,0.000000e+00,0.000000e+00,0.000000e+00,0.000000e+00,0.000000e+00,0.000000e+00,0.000000e+00,0.000000e+00,0.000000e+00,0.000000e+00,0.000000e+00,0.000000e+00,0.000000e+00,0.000000e+00,0.000000e+00,0.000000e+00,0.000000e+00,0.000000e+00,0.000000e+00,0.000000e+00,0.000000e+00,0.000000e+00,0.000000e+00,0.000000e+00,0.000000e+00,0.000000e+00,0.000000e+00,0.000000e+00,0.000000e+00,0.000000e+00,0.000000e+00,0.000000e+00,0.000000e+00,0.000000e+00,0.000000e+00,0.000000e+00,0.000000e+00,0.000000e+00,0.000000e+00,0.000000e+00,0.000000e+00,0.000000e+00,0.000000e+00,0.000000e+00,0.000000e+00,0.000000e+00,0.000000e+00,0.000000e+00,0.000000e+00,0.000000e+00,0.000000e+00,0.000000e+00,0.000000e+00,0.000000e+00,0.000000e+00,0.000000e+00,0.000000e+00,0.000000e+00,0.000000e+00,0.000000e+00,0.000000e+00,0.000000e+00,0.000000e+00,0.000000e+00,0.000000e+00,0.000000e+00,0.000000e+00,0.000000e+00,0.000000e+00,0.000000e+00,0.000000e+00,0.000000e+00,0.000000e+00,0.000000e+00,0.000000e+00,0.000000e+00,0.000000e+00,0.000000e+00,0.000000e+00,0.000000e+00,0.000000e+00,0.000000e+00,0.000000e+00,0.000000e+00,0.000000e+00,0.000000e+00,0.000000e+00,0.000000e+00,0.000000e+00,0.000000e+00,0.000000e+00,0.000000e+00,0.000000e+00,0.000000e+00,0.000000e+00,0.000000e+00,0.000000e+00,0.000000e+00,0.000000e+00,0.000000e+00,0.000000e+00,0.000000e+00,0.000000e+00,0.000000e+00,0.000000e+00,0.000000e+00,0.000000e+00,0.000000e+00,0.000000e+00,0.000000e+00,0.000000e+00,0.000000e+00,0.000000e+00,0.000000e+00,0.000000e+00,0.000000e+00,0.000000e+00,0.000000e+00,0.000000e+00,0.000000e+00,0.000000e+00,0.000000e+00,0.000000e+00,0.000000e+00,0.000000e+00,0.000000e+00,0.000000e+00,0.000000e+00,0.000000e+00,0.000000e+00,0.000000e+00,0.000000e+00,0.000000e+00,0.000000e+00,0.000000e+00,0.000000e+00,0.000000e+00,0.000000e+00,0.000000e+00,0.000000e+00,0.000000e+00,0.000000e+00,0.000000e+00,0.000000e+00,0.000000e+00,0.000000e+00,0.000000e+00,0.000000e+00,0.000000e+00,0.000000e+00,0.000000e+00,0.000000e+00,0.000000e+00,0.000000e+00,0.000000e+00,0.000000e+00,0.000000e+00,0.000000e+00,0.000000e+00,0.000000e+00,0.000000e+00,0.000000e+00,0.000000e+00,0.000000e+00,0.000000e+00,0.000000e+00,0.000000e+00,0.000000e+00,0.000000e+00,0.000000e+00,0.000000e+00,0.000000e+00,0.000000e+00,0.000000e+00,0.000000e+00,0.000000e+00,0.000000e+00,0.000000e+00,0.000000e+00,0.000000e+00,0.000000e+00,0.000000e+00,0.000000e+00,0.000000e+00,0.000000e+00,0.000000e+00,0.000000e+00,0.000000e+00,0.000000e+00,0.000000e+00,0.000000e+00,0.000000e+00,0.000000e+00,0.000000e+00,0.000000e+00,0.000000e+00,0.000000e+00,0.000000e+00,0.000000e+00,0.000000e+00,0.000000e+00,0.000000e+00,0.000000e+00,0.000000e+00,0.000000e+00,0.000000e+00,0.000000e+00,0.000000e+00,0.000000e+00,0.000000e+00,0.000000e+00,0.000000e+00,0.000000e+00,0.000000e+00,0.000000e+00,0.000000e+00,0.000000e+00,0.000000e+00,0.000000e+00,0.000000e+00,0.000000e+00,0.000000e+00,0.000000e+00,0.000000e+00,0.000000e+00,0.000000e+00,0.000000e+00,0.000000e+00,0.000000e+00,0.000000e+00,0.000000e+00,0.000000e+00,0.000000e+00,0.000000e+00,0.000000e+00,0.000000e+00,0.000000e+00,0.000000e+00,0.000000e+00,0.000000e+00,0.000000e+00,0.000000e+00,0.000000e+00,0.000000e+00,0.000000e+00,0.000000e+00,0.000000e+00,0.000000e+00,0.000000e+00,0.000000e+00,0.000000e+00,0.000000e+00,0.000000e+00,0.000000e+00,0.000000e+00,0.000000e+00,0.000000e+00,0.000000e+00,0.000000e+00,0.000000e+00,0.000000e+00,0.000000e+00,0.000000e+00,0.000000e+00,0.000000e+00,0.000000e+00,0.000000e+00,0.000000e+00,0.000000e+00,0.000000e+00,0.000000e+00,0.000000e+00,0.000000e+00,0.000000e+00,0.000000e+00,0.000000e+00,0.000000e+00,0.000000e+00,0.000000e+00,0.000000e+00,0.000000e+00,0.000000e+00,0.000000e+00,0.000000e+00,0.000000e+00,0.000000e+00,0.000000e+00,0.000000e+00,0.000000e+00,0.000000e+00,0.000000e+00,0.000000e+00,0.000000e+00,0.000000e+00,0.000000e+00,0.000000e+00,0.000000e+00,0.000000e+00,0.000000e+00,0.000000e+00,0.000000e+00,0.000000e+00,0.000000e+00,0.000000e+00,0.000000e+00,0.000000e+00,0.000000e+00,0.000000e+00,0.000000e+00,0.000000e+00,0.000000e+00,0.000000e+00,0.000000e+00,0.000000e+00,0.000000e+00,0.000000e+00,0.000000e+00,0.000000e+00,0.000000e+00,0.000000e+00,0.000000e+00,0.000000e+00,0.000000e+00,0.000000e+00,0.000000e+00,0.000000e+00,0.000000e+00,0.000000e+00,0.000000e+00,0.000000e+00,0.000000e+00,0.000000e+00,0.000000e+00,0.000000e+00,0.000000e+00,0.000000e+00,0.000000e+00,0.000000e+00,0.000000e+00,0.000000e+00,0.000000e+00,0.000000e+00,0.000000e+00,0.000000e+00,0.000000e+00,0.000000e+00,0.000000e+00,0.000000e+00,0.000000e+00,0.000000e+00,0.000000e+00,0.000000e+00,0.000000e+00,0.000000e+00,0.000000e+00,0.000000e+00,0.000000e+00,0.000000e+00,0.000000e+00,0.000000e+00,0.000000e+00,0.000000e+00,0.000000e+00,0.000000e+00,0.000000e+00,0.000000e+00,0.000000e+00,0.000000e+00,0.000000e+00,0.000000e+00,0.000000e+00,0.000000e+00,0.000000e+00,0.000000e+00,0.000000e+00,0.000000e+00,0.000000e+00,0.000000e+00,0.000000e+00,0.000000e+00,0.000000e+00,0.000000e+00,0.000000e+00,0.000000e+00,0.000000e+00,0.000000e+00,0.000000e+00,0.000000e+00,0.000000e+00,0.000000e+00,0.000000e+00,0.000000e+00,0.000000e+00,0.000000e+00,0.000000e+00,0.000000e+00,0.000000e+00,0.000000e+00,0.000000e+00,0.000000e+00,0.000000e+00,0.000000e+00,0.000000e+00,0.000000e+00,0.000000e+00,0.000000e+00,0.000000e+00,0.000000e+00,0.000000e+00,0.000000e+00,0.000000e+00,0.000000e+00,0.000000e+00,0.000000e+00,0.000000e+00,0.000000e+00,0.000000e+00,0.000000e+00,0.000000e+00,0.000000e+00,0.000000e+00,0.000000e+00,0.000000e+00,0.000000e+00,0.000000e+00,0.000000e+00,0.000000e+00,0.000000e+00,0.000000e+00,0.000000e+00,0.000000e+00,0.000000e+00,0.000000e+00,0.000000e+00,0.000000e+00,0.000000e+00,0.000000e+00,0.000000e+00,0.000000e+00,0.000000e+00,0.000000e+00,0.000000e+00,0.000000e+00,0.000000e+00,0.000000e+00,0.000000e+00,0.000000e+00,0.000000e+00,0.000000e+00,0.000000e+00,0.000000e+00,0.000000e+00,0.000000e+00,0.000000e+00,0.000000e+00,0.000000e+00,0.000000e+00,0.000000e+00,0.000000e+00,0.000000e+00,0.000000e+00,0.000000e+00,0.000000e+00,0.000000e+00,0.000000e+00,0.000000e+00,0.000000e+00,0.000000e+00,0.000000e+00,0.000000e+00,0.000000e+00,0.000000e+00,0.000000e+00,0.000000e+00,0.000000e+00,0.000000e+00,0.000000e+00,0.000000e+00,0.000000e+00,0.000000e+00,0.000000e+00,0.000000e+00,0.000000e+00,0.000000e+00,0.000000e+00,0.000000e+00,0.000000e+00,0.000000e+00,0.000000e+00,0.000000e+00,0.000000e+00,0.000000e+00,0.000000e+00,0.000000e+00,0.000000e+00,0.000000e+00,0.000000e+00,0.000000e+00,0.000000e+00,0.000000e+00,0.000000e+00,0.000000e+00,0.000000e+00,0.000000e+00,0.000000e+00,0.000000e+00,0.000000e+00,0.000000e+00,0.000000e+00,0.000000e+00,0.000000e+00,0.000000e+00,0.000000e+00,0.000000e+00,0.000000e+00,0.000000e+00,0.000000e+00,0.000000e+00,0.000000e+00,0.000000e+00,0.000000e+00,0.000000e+00,0.000000e+00,0.000000e+00,0.000000e+00,0.000000e+00,0.000000e+00,0.000000e+00,0.000000e+00,0.000000e+00,0.000000e+00,0.000000e+00,0.000000e+00,0.000000e+00,0.000000e+00,0.000000e+00,0.000000e+00,0.000000e+00,0.000000e+00,0.000000e+00,0.000000e+00,0.000000e+00,0.000000e+00,0.000000e+00,0.000000e+00,0.000000e+00,0.000000e+00,0.000000e+00,0.000000e+00,0.000000e+00,0.000000e+00,0.000000e+00,0.000000e+00,0.000000e+00,0.000000e+00,0.000000e+00,0.000000e+00,0.000000e+00,0.000000e+00,0.000000e+00,0.000000e+00,0.000000e+00,0.000000e+00,0.000000e+00,0.000000e+00,0.000000e+00,0.000000e+00,0.000000e+00,0.000000e+00,0.000000e+00,0.000000e+00,0.000000e+00,0.000000e+00,0.000000e+00,0.000000e+00,0.000000e+00,0.000000e+00,0.000000e+00,0.000000e+00,0.000000e+00,0.000000e+00,0.000000e+00,0.000000e+00,0.000000e+00,0.000000e+00,0.000000e+00,0.000000e+00,0.000000e+00,0.000000e+00,0.000000e+00,0.000000e+00,0.000000e+00,0.000000e+00,0.000000e+00,0.000000e+00,0.000000e+00,0.000000e+00,0.000000e+00,0.000000e+00,0.000000e+00,0.000000e+00,0.000000e+00,0.000000e+00,0.000000e+00,0.000000e+00,0.000000e+00,0.000000e+00,0.000000e+00,0.000000e+00,0.000000e+00,0.000000e+00,0.000000e+00,0.000000e+00,0.000000e+00,0.000000e+00,0.000000e+00,0.000000e+00,0.000000e+00,0.000000e+00,0.000000e+00,0.000000e+00,0.000000e+00,0.000000e+00,0.000000e+00,0.000000e+00,0.000000e+00,0.000000e+00,0.000000e+00,0.000000e+00,0.000000e+00,0.000000e+00,0.000000e+00,0.000000e+00,0.000000e+00,0.000000e+00,0.000000e+00,0.000000e+00,0.000000e+00,0.000000e+00,0.000000e+00,0.000000e+00,0.000000e+00,0.000000e+00,0.000000e+00,0.000000e+00,0.000000e+00,0.000000e+00,0.000000e+00,0.000000e+00,0.000000e+00,0.000000e+00,0.000000e+00,0.000000e+00,0.000000e+00,0.000000e+00,0.000000e+00,0.000000e+00,0.000000e+00,0.000000e+00,0.000000e+00,0.000000e+00,0.000000e+00,0.000000e+00,0.000000e+00,0.000000e+00,0.000000e+00,0.000000e+00,0.000000e+00,0.000000e+00,0.000000e+00,0.000000e+00,0.000000e+00,0.000000e+00,0.000000e+00,0.000000e+00,0.000000e+00,0.000000e+00,0.000000e+00,0.000000e+00,0.000000e+00,0.000000e+00,0.000000e+00,0.000000e+00,0.000000e+00,0.000000e+00,0.000000e+00,0.000000e+00,0.000000e+00,0.000000e+00,0.000000e+00,0.000000e+00,0.000000e+00,0.000000e+00,0.000000e+00,0.000000e+00,0.000000e+00,0.000000e+00,0.000000e+00,0.000000e+00,0.000000e+00,0.000000e+00,0.000000e+00,0.000000e+00,0.000000e+00,0.000000e+00,0.000000e+00,0.000000e+00,0.000000e+00,0.000000e+00,0.000000e+00,0.000000e+00,0.000000e+00,0.000000e+00,0.000000e+00,0.000000e+00,0.000000e+00,0.000000e+00,0.000000e+00,0.000000e+00,0.000000e+00,0.000000e+00,0.000000e+00,0.000000e+00,0.000000e+00,0.000000e+00,0.000000e+00,0.000000e+00,0.000000e+00,0.000000e+00,0.000000e+00,0.000000e+00,0.000000e+00,0.000000e+00,0.000000e+00,0.000000e+00,0.000000e+00,0.000000e+00,0.000000e+00,0.000000e+00,0.000000e+00,0.000000e+00,0.000000e+00,0.000000e+00,0.000000e+00,0.000000e+00,0.000000e+00,0.000000e+00,0.000000e+00,0.000000e+00,0.000000e+00,0.000000e+00,0.000000e+00,0.000000e+00,0.000000e+00,0.000000e+00,0.000000e+00,0.000000e+00,0.000000e+00,0.000000e+00,0.000000e+00,0.000000e+00,0.000000e+00,0.000000e+00,0.000000e+00,0.000000e+00,0.000000e+00,0.000000e+00,0.000000e+00,0.000000e+00,0.000000e+00,0.000000e+00,0.000000e+00,0.000000e+00,0.000000e+00,0.000000e+00,0.000000e+00,0.000000e+00,0.000000e+00,0.000000e+00,0.000000e+00,0.000000e+00,0.000000e+00,0.000000e+00,0.000000e+00,0.000000e+00,0.000000e+00,0.000000e+00,0.000000e+00,0.000000e+00,0.000000e+00,0.000000e+00,0.000000e+00,0.000000e+00,0.000000e+00,0.000000e+00,0.000000e+00,0.000000e+00,0.000000e+00,0.000000e+00,0.000000e+00,0.000000e+00,0.000000e+00,0.000000e+00,0.000000e+00,0.000000e+00,0.000000e+00,0.000000e+00,0.000000e+00,0.000000e+00,0.000000e+00,0.000000e+00,0.000000e+00,0.000000e+00,0.000000e+00,0.000000e+00,0.000000e+00,0.000000e+00,0.000000e+00,0.000000e+00,0.000000e+00,0.000000e+00,0.000000e+00,0.000000e+00,0.000000e+00,0.000000e+00,0.000000e+00,0.000000e+00,0.000000e+00,0.000000e+00,0.000000e+00,0.000000e+00,0.000000e+00,0.000000e+00,0.000000e+00,0.000000e+00,0.000000e+00,0.000000e+00,0.000000e+00,0.000000e+00,0.000000e+00,0.000000e+00,0.000000e+00,0.000000e+00,0.000000e+00,0.000000e+00,0.000000e+00,0.000000e+00,0.000000e+00,0.000000e+00,0.000000e+00,0.000000e+00,0.000000e+00,0.000000e+00,0.000000e+00,0.000000e+00,0.000000e+00,0.000000e+00,0.000000e+00,0.000000e+00,0.000000e+00,0.000000e+00,0.000000e+00,0.000000e+00,0.000000e+00,0.000000e+00,0.000000e+00,0.000000e+00,0.000000e+00,0.000000e+00,0.000000e+00,0.000000e+00,0.000000e+00,0.000000e+00,0.000000e+00,0.000000e+00,0.000000e+00,0.000000e+00,0.000000e+00,0.000000e+00,0.000000e+00,0.000000e+00,0.000000e+00,0.000000e+00,0.000000e+00,0.000000e+00,0.000000e+00,0.000000e+00,0.000000e+00,0.000000e+00,0.000000e+00,0.000000e+00,0.000000e+00,0.000000e+00,0.000000e+00,0.000000e+00,0.000000e+00,0.000000e+00,0.000000e+00,0.000000e+00,0.000000e+00,0.000000e+00,0.000000e+00,0.000000e+00,0.000000e+00,0.000000e+00,0.000000e+00,0.000000e+00,0.000000e+00,0.000000e+00,0.000000e+00,0.000000e+00,0.000000e+00,0.000000e+00,0.000000e+00,0.000000e+00,0.000000e+00,0.000000e+00,0.000000e+00,0.000000e+00,0.000000e+00,0.000000e+00,0.000000e+00,0.000000e+00,0.000000e+00,0.000000e+00,0.000000e+00,0.000000e+00,0.000000e+00,0.000000e+00,0.000000e+00,0.000000e+00,0.000000e+00,0.000000e+00,0.000000e+00,0.000000e+00,0.000000e+00,0.000000e+00,0.000000e+00,0.000000e+00,0.000000e+00,0.000000e+00,0.000000e+00,0.000000e+00,0.000000e+00,0.000000e+00,0.000000e+00,0.000000e+00,0.000000e+00,0.000000e+00,0.000000e+00,0.000000e+00,0.000000e+00,0.000000e+00,0.000000e+00,0.000000e+00,0.000000e+00,0.000000e+00,0.000000e+00,0.000000e+00,0.000000e+00,0.000000e+00,0.000000e+00,0.000000e+00,0.000000e+00,0.000000e+00,0.000000e+00,0.000000e+00,0.000000e+00,0.000000e+00,0.000000e+00,0.000000e+00,0.000000e+00,0.000000e+00,0.000000e+00,0.000000e+00,0.000000e+00,0.000000e+00,0.000000e+00,0.000000e+00,0.000000e+00,0.000000e+00,0.000000e+00,0.000000e+00,0.000000e+00,0.000000e+00,0.000000e+00,0.000000e+00,0.000000e+00,0.000000e+00,0.000000e+00,0.000000e+00,0.000000e+00,0.000000e+00,0.000000e+00,0.000000e+00,0.000000e+00,0.000000e+00,0.000000e+00,0.000000e+00,0.000000e+00,0.000000e+00,0.000000e+00,0.000000e+00,0.000000e+00,0.000000e+00,0.000000e+00,0.000000e+00,0.000000e+00,0.000000e+00,0.000000e+00,0.000000e+00,0.000000e+00,0.000000e+00,0.000000e+00,0.000000e+00,0.000000e+00,0.000000e+00,0.000000e+00,0.000000e+00,0.000000e+00,0.000000e+00,0.000000e+00,0.000000e+00,0.000000e+00,0.000000e+00,0.000000e+00,0.000000e+00,0.000000e+00,0.000000e+00,0.000000e+00,0.000000e+00,0.000000e+00,0.000000e+00,0.000000e+00,0.000000e+00,0.000000e+00,0.000000e+00,0.000000e+00,0.000000e+00,0.000000e+00,0.000000e+00,0.000000e+00,0.000000e+00,0.000000e+00,0.000000e+00,0.000000e+00,0.000000e+00,0.000000e+00,0.000000e+00,0.000000e+00,0.000000e+00,0.000000e+00,0.000000e+00,0.000000e+00,0.000000e+00,0.000000e+00,0.000000e+00,0.000000e+00,0.000000e+00,0.000000e+00,0.000000e+00,0.000000e+00,0.000000e+00,0.000000e+00,0.000000e+00,0.000000e+00,0.000000e+00,0.000000e+00,0.000000e+00,0.000000e+00,0.000000e+00,0.000000e+00,0.000000e+00,0.000000e+00,0.000000e+00,0.000000e+00,0.000000e+00,0.000000e+00,0.000000e+00,0.000000e+00,0.000000e+00,0.000000e+00,0.000000e+00,0.000000e+00,0.000000e+00,0.000000e+00,0.000000e+00,0.000000e+00,0.000000e+00,0.000000e+00,0.000000e+00,0.000000e+00,0.000000e+00,0.000000e+00,0.000000e+00,0.000000e+00,0.000000e+00,0.000000e+00,0.000000e+00,0.000000e+00,0.000000e+00,0.000000e+00,0.000000e+00,0.000000e+00,0.000000e+00,0.000000e+00,0.000000e+00,0.000000e+00,0.000000e+00,0.000000e+00,0.000000e+00,0.000000e+00,0.000000e+00,0.000000e+00,0.000000e+00,0.000000e+00,0.000000e+00,0.000000e+00,0.000000e+00,0.000000e+00,0.000000e+00,0.000000e+00,0.000000e+00,0.000000e+00,0.000000e+00,0.000000e+00,0.000000e+00,0.000000e+00,0.000000e+00,0.000000e+00,0.000000e+00,0.000000e+00,0.000000e+00,0.000000e+00,0.000000e+00,0.000000e+00,0.000000e+00,0.000000e+00,0.000000e+00,0.000000e+00,0.000000e+00,0.000000e+00,0.000000e+00,0.000000e+00,0.000000e+00,0.000000e+00,0.000000e+00,0.000000e+00,0.000000e+00,0.000000e+00,0.000000e+00,0.000000e+00,0.000000e+00,0.000000e+00,0.000000e+00,0.000000e+00,0.000000e+00,0.000000e+00,0.000000e+00,0.000000e+00,0.000000e+00,0.000000e+00,0.000000e+00,0.000000e+00,0.000000e+00,0.000000e+00,0.000000e+00,0.000000e+00,0.000000e+00,0.000000e+00,0.000000e+00,0.000000e+00,0.000000e+00,0.000000e+00,0.000000e+00,0.000000e+00,0.000000e+00,0.000000e+00,0.000000e+00,0.000000e+00,0.000000e+00,0.000000e+00,0.000000e+00,0.000000e+00,0.000000e+00,0.000000e+00,0.000000e+00,0.000000e+00,0.000000e+00,0.000000e+00,0.000000e+00,0.000000e+00,0.000000e+00,0.000000e+00,0.000000e+00,0.000000e+00,0.000000e+00,0.000000e+00,0.000000e+00,0.000000e+00,0.000000e+00,0.000000e+00,0.000000e+00,0.000000e+00,0.000000e+00,0.000000e+00,0.000000e+00,0.000000e+00,0.000000e+00,0.000000e+00,0.000000e+00,0.000000e+00,0.000000e+00,0.000000e+00,0.000000e+00,0.000000e+00,0.000000e+00,0.000000e+00,0.000000e+00,0.000000e+00,0.000000e+00,0.000000e+00,0.000000e+00,0.000000e+00,0.000000e+00,0.000000e+00,0.000000e+00,0.000000e+00,0.000000e+00,0.000000e+00,0.000000e+00,0.000000e+00,0.000000e+00,0.000000e+00,0.000000e+00,0.000000e+00,0.000000e+00,0.000000e+00,0.000000e+00,0.000000e+00,0.000000e+00,0.000000e+00,0.000000e+00,0.000000e+00,0.000000e+00,0.000000e+00,0.000000e+00,0.000000e+00,0.000000e+00,0.000000e+00,0.000000e+00,0.000000e+00,0.000000e+00,0.000000e+00,0.000000e+00,0.000000e+00,0.000000e+00,0.000000e+00,0.000000e+00,0.000000e+00,0.000000e+00,0.000000e+00,0.000000e+00,0.000000e+00,0.000000e+00,0.000000e+00,0.000000e+00,0.000000e+00,0.000000e+00,0.000000e+00,0.000000e+00,0.000000e+00,0.000000e+00,0.000000e+00,0.000000e+00,0.000000e+00,0.000000e+00,0.000000e+00,0.000000e+00,0.000000e+00,0.000000e+00,0.000000e+00,0.000000e+00,0.000000e+00,0.000000e+00,0.000000e+00,0.000000e+00,0.000000e+00,0.000000e+00,0.000000e+00,0.000000e+00,0.000000e+00,0.000000e+00,0.000000e+00,0.000000e+00,0.000000e+00,0.000000e+00,0.000000e+00,0.000000e+00,0.000000e+00,0.000000e+00,0.000000e+00,0.000000e+00,0.000000e+00,0.000000e+00,0.000000e+00,0.000000e+00,0.000000e+00,0.000000e+00,0.000000e+00,0.000000e+00,0.000000e+00,0.000000e+00,0.000000e+00,0.000000e+00,0.000000e+00,0.000000e+00,0.000000e+00,0.000000e+00,0.000000e+00,0.000000e+00,0.000000e+00,0.000000e+00,0.000000e+00,0.000000e+00,0.000000e+00,0.000000e+00,0.000000e+00,0.000000e+00,0.000000e+00,0.000000e+00,0.000000e+00,0.000000e+00,0.000000e+00,0.000000e+00,0.000000e+00,0.000000e+00,0.000000e+00,0.000000e+00,0.000000e+00,0.000000e+00,0.000000e+00,0.000000e+00,0.000000e+00,0.000000e+00,0.000000e+00,0.000000e+00,0.000000e+00,0.000000e+00,0.000000e+00,0.000000e+00,0.000000e+00,0.000000e+00,0.000000e+00,0.000000e+00,0.000000e+00,0.000000e+00,0.000000e+00,0.000000e+00,0.000000e+00,0.000000e+00,0.000000e+00,0.000000e+00,0.000000e+00,0.000000e+00,0.000000e+00,0.000000e+00,0.000000e+00,0.000000e+00,0.000000e+00,0.000000e+00,0.000000e+00,0.000000e+00,0.000000e+00,0.000000e+00,0.000000e+00,0.000000e+00,0.000000e+00,0.000000e+00,0.000000e+00,0.000000e+00,0.000000e+00,0.000000e+00,0.000000e+00,0.000000e+00,0.000000e+00,0.000000e+00,0.000000e+00,0.000000e+00,0.000000e+00,0.000000e+00,0.000000e+00,0.000000e+00,0.000000e+00,0.000000e+00,0.000000e+00,0.000000e+00,0.000000e+00,0.000000e+00,0.000000e+00,0.000000e+00,0.000000e+00,0.000000e+00,0.000000e+00,0.000000e+00,0.000000e+00,0.000000e+00,0.000000e+00,0.000000e+00,0.000000e+00,0.000000e+00,0.000000e+00,0.000000e+00,0.000000e+00,0.000000e+00,0.000000e+00,0.000000e+00,0.000000e+00,0.000000e+00,0.000000e+00,0.000000e+00,0.000000e+00,0.000000e+00,0.000000e+00,0.000000e+00,0.000000e+00,0.000000e+00,0.000000e+00,0.000000e+00,0.000000e+00,0.000000e+00,0.000000e+00,0.000000e+00,0.000000e+00,0.000000e+00,0.000000e+00,0.000000e+00,0.000000e+00,0.000000e+00,0.000000e+00,0.000000e+00,0.000000e+00,0.000000e+00,0.000000e+00,0.000000e+00,0.000000e+00,0.000000e+00,0.000000e+00,0.000000e+00,0.000000e+00,0.000000e+00,0.000000e+00,0.000000e+00,0.000000e+00,0.000000e+00,0.000000e+00,0.000000e+00,0.000000e+00,0.000000e+00,0.000000e+00,0.000000e+00,0.000000e+00,0.000000e+00,0.000000e+00,0.000000e+00,0.000000e+00,0.000000e+00,0.000000e+00,0.000000e+00,0.000000e+00,0.000000e+00,0.000000e+00,0.000000e+00,0.000000e+00,0.000000e+00,0.000000e+00,0.000000e+00,0.000000e+00,0.000000e+00,0.000000e+00,0.000000e+00,0.000000e+00,0.000000e+00,0.000000e+00,0.000000e+00,0.000000e+00,0.000000e+00,0.000000e+00,0.000000e+00,0.000000e+00,0.000000e+00,0.000000e+00,0.000000e+00,0.000000e+00,0.000000e+00,0.000000e+00,0.000000e+00,0.000000e+00,0.000000e+00,0.000000e+00,0.000000e+00,0.000000e+00,0.000000e+00,0.000000e+00,0.000000e+00,0.000000e+00,0.000000e+00,0.000000e+00,0.000000e+00,0.000000e+00,0.000000e+00,0.000000e+00,0.000000e+00,0.000000e+00,0.000000e+00,0.000000e+00,0.000000e+00,0.000000e+00,0.000000e+00,0.000000e+00,0.000000e+00,0.000000e+00,0.000000e+00,0.000000e+00,0.000000e+00,0.000000e+00,0.000000e+00,0.000000e+00,0.000000e+00,0.000000e+00,0.000000e+00,0.000000e+00,0.000000e+00,0.000000e+00,0.000000e+00,0.000000e+00,0.000000e+00,0.000000e+00,0.000000e+00,0.000000e+00,0.000000e+00,0.000000e+00,0.000000e+00,0.000000e+00,0.000000e+00,0.000000e+00,0.000000e+00,0.000000e+00,0.000000e+00,0.000000e+00,0.000000e+00,0.000000e+00,0.000000e+00,0.000000e+00,0.000000e+00,0.000000e+00,0.000000e+00,0.000000e+00,0.000000e+00,0.000000e+00,0.000000e+00,0.000000e+00,0.000000e+00,0.000000e+00,0.000000e+00,0.000000e+00,0.000000e+00,0.000000e+00,0.000000e+00,0.000000e+00,0.000000e+00,0.000000e+00,0.000000e+00,0.000000e+00,0.000000e+00,0.000000e+00,0.000000e+00,0.000000e+00,0.000000e+00,0.000000e+00,0.000000e+00,0.000000e+00,0.000000e+00,0.000000e+00,0.000000e+00,0.000000e+00,0.000000e+00,0.000000e+00,0.000000e+00,0.000000e+00,0.000000e+00,0.000000e+00,0.000000e+00,0.000000e+00,0.000000e+00,0.000000e+00,0.000000e+00,0.000000e+00,0.000000e+00,0.000000e+00,0.000000e+00,0.000000e+00,0.000000e+00,0.000000e+00,0.000000e+00,0.000000e+00,0.000000e+00,0.000000e+00,0.000000e+00,0.000000e+00,0.000000e+00,0.000000e+00,0.000000e+00,0.000000e+00,0.000000e+00,0.000000e+00,0.000000e+00,0.000000e+00,0.000000e+00,0.000000e+00,0.000000e+00,0.000000e+00,0.000000e+00,0.000000e+00,0.000000e+00,0.000000e+00,0.000000e+00,0.000000e+00,0.000000e+00,0.000000e+00,0.000000e+00,0.000000e+00,0.000000e+00,0.000000e+00,0.000000e+00,0.000000e+00,0.000000e+00,0.000000e+00,0.000000e+00,0.000000e+00,0.000000e+00,0.000000e+00,0.000000e+00,0.000000e+00,0.000000e+00,0.000000e+00,0.000000e+00,0.000000e+00,0.000000e+00,0.000000e+00,0.000000e+00,0.000000e+00,0.000000e+00,0.000000e+00,0.000000e+00,0.000000e+00,0.000000e+00,0.000000e+00,0.000000e+00,0.000000e+00,0.000000e+00,0.000000e+00,0.000000e+00,0.000000e+00,0.000000e+00,0.000000e+00,0.000000e+00,0.000000e+00,0.000000e+00,0.000000e+00,0.000000e+00,0.000000e+00,0.000000e+00,0.000000e+00,0.000000e+00,0.000000e+00,0.000000e+00,0.000000e+00,0.000000e+00,0.000000e+00,0.000000e+00,0.000000e+00,0.000000e+00,0.000000e+00,0.000000e+00,0.000000e+00,0.000000e+00,0.000000e+00,0.000000e+00,0.000000e+00,0.000000e+00,0.000000e+00,0.000000e+00,0.000000e+00,0.000000e+00,0.000000e+00,0.000000e+00,0.000000e+00,0.000000e+00,0.000000e+00,0.000000e+00,0.000000e+00,0.000000e+00,0.000000e+00,0.000000e+00,0.000000e+00,0.000000e+00,0.000000e+00,0.000000e+00,0.000000e+00,0.000000e+00,0.000000e+00,0.000000e+00,0.000000e+00,0.000000e+00,0.000000e+00,0.000000e+00,0.000000e+00,0.000000e+00,0.000000e+00,0.000000e+00,0.000000e+00,0.000000e+00,0.000000e+00,0.000000e+00,0.000000e+00,0.000000e+00,0.000000e+00,0.000000e+00,0.000000e+00,0.000000e+00,0.000000e+00,0.000000e+00,0.000000e+00,0.000000e+00,0.000000e+00,0.000000e+00,0.000000e+00,0.000000e+00,0.000000e+00,0.000000e+00,0.000000e+00,0.000000e+00,0.000000e+00,0.000000e+00,0.000000e+00,0.000000e+00,0.000000e+00,0.000000e+00,0.000000e+00,0.000000e+00,0.000000e+00,0.000000e+00,0.000000e+00,0.000000e+00,0.000000e+00,0.000000e+00,0.000000e+00,0.000000e+00,0.000000e+00,0.000000e+00,0.000000e+00,0.000000e+00,0.000000e+00,0.000000e+00,0.000000e+00,0.000000e+00,0.000000e+00,0.000000e+00,0.000000e+00,0.000000e+00,0.000000e+00,0.000000e+00,0.000000e+00,0.000000e+00,0.000000e+00,0.000000e+00,0.000000e+00,0.000000e+00,0.000000e+00,0.000000e+00,0.000000e+00,0.000000e+00,0.000000e+00,0.000000e+00,0.000000e+00,0.000000e+00,0.000000e+00,0.000000e+00,0.000000e+00,0.000000e+00,0.000000e+00,0.000000e+00,0.000000e+00,0.000000e+00,0.000000e+00,0.000000e+00,0.000000e+00,0.000000e+00,0.000000e+00,0.000000e+00,0.000000e+00,0.000000e+00,0.000000e+00,0.000000e+00,0.000000e+00,0.000000e+00,0.000000e+00,0.000000e+00,0.000000e+00,0.000000e+00,0.000000e+00,0.000000e+00,0.000000e+00,0.000000e+00,0.000000e+00,0.000000e+00,0.000000e+00,0.000000e+00,0.000000e+00,0.000000e+00,0.000000e+00,0.000000e+00,0.000000e+00,0.000000e+00,0.000000e+00,0.000000e+00,0.000000e+00,0.000000e+00,0.000000e+00,0.000000e+00,0.000000e+00,0.000000e+00,0.000000e+00,0.000000e+00,0.000000e+00,0.000000e+00,0.000000e+00,0.000000e+00,0.000000e+00,0.000000e+00,0.000000e+00,0.000000e+00,0.000000e+00,0.000000e+00,0.000000e+00,0.000000e+00,0.000000e+00,0.000000e+00,0.000000e+00,0.000000e+00,0.000000e+00,0.000000e+00,0.000000e+00,0.000000e+00,0.000000e+00,0.000000e+00,0.000000e+00,0.000000e+00,0.000000e+00,0.000000e+00,0.000000e+00,0.000000e+00,0.000000e+00,0.000000e+00,0.000000e+00,0.000000e+00,0.000000e+00,0.000000e+00,0.000000e+00,0.000000e+00,0.000000e+00,0.000000e+00,0.000000e+00,0.000000e+00,0.000000e+00,0.000000e+00,0.000000e+00,0.000000e+00,0.000000e+00,0.000000e+00,0.000000e+00,0.000000e+00,0.000000e+00,0.000000e+00,0.000000e+00,0.000000e+00,0.000000e+00,0.000000e+00,0.000000e+00,0.000000e+00,0.000000e+00,0.000000e+00,0.000000e+00,0.000000e+00,0.000000e+00,0.000000e+00,0.000000e+00,0.000000e+00,0.000000e+00,0.000000e+00,0.000000e+00,0.000000e+00,0.000000e+00,0.000000e+00,0.000000e+00,0.000000e+00,0.000000e+00,0.000000e+00,0.000000e+00,0.000000e+00,0.000000e+00,0.000000e+00,0.000000e+00,0.000000e+00,0.000000e+00,0.000000e+00,0.000000e+00,0.000000e+00,0.000000e+00,0.000000e+00,0.000000e+00,0.000000e+00,0.000000e+00,0.000000e+00,0.000000e+00,0.000000e+00,0.000000e+00,0.000000e+00,0.000000e+00,0.000000e+00,0.000000e+00,0.000000e+00,0.000000e+00,0.000000e+00,0.000000e+00,0.000000e+00,0.000000e+00,0.000000e+00,0.000000e+00,0.000000e+00,0.000000e+00,0.000000e+00,0.000000e+00,0.000000e+00,0.000000e+00,0.000000e+00,0.000000e+00,0.000000e+00,0.000000e+00,0.000000e+00,0.000000e+00,0.000000e+00,0.000000e+00,0.000000e+00,0.000000e+00,0.000000e+00,0.000000e+00,0.000000e+00,0.000000e+00,0.000000e+00,0.000000e+00,0.000000e+00,0.000000e+00,0.000000e+00,0.000000e+00,0.000000e+00,0.000000e+00,0.000000e+00,0.000000e+00,0.000000e+00,0.000000e+00,0.000000e+00,0.000000e+00,0.000000e+00,0.000000e+00,0.000000e+00,0.000000e+00,0.000000e+00,0.000000e+00,0.000000e+00,0.000000e+00,0.000000e+00,0.000000e+00,0.000000e+00,0.000000e+00,0.000000e+00,0.000000e+00,0.000000e+00,0.000000e+00,0.000000e+00,0.000000e+00,0.000000e+00,0.000000e+00,0.000000e+00,0.000000e+00,0.000000e+00,0.000000e+00,0.000000e+00,0.000000e+00,0.000000e+00,0.000000e+00,0.000000e+00,0.000000e+00,0.000000e+00,0.000000e+00,0.000000e+00,0.000000e+00,0.000000e+00,0.000000e+00,0.000000e+00,0.000000e+00,0.000000e+00,0.000000e+00,0.000000e+00,0.000000e+00,0.000000e+00,0.000000e+00,0.000000e+00,0.000000e+00,0.000000e+00,0.000000e+00,0.000000e+00,0.000000e+00,0.000000e+00,0.000000e+00,0.000000e+00,0.000000e+00,0.000000e+00,0.000000e+00,0.000000e+00,0.000000e+00,0.000000e+00,0.000000e+00,0.000000e+00,0.000000e+00,0.000000e+00,0.000000e+00,0.000000e+00,0.000000e+00,0.000000e+00,0.000000e+00,0.000000e+00,0.000000e+00,0.000000e+00,0.000000e+00,0.000000e+00,0.000000e+00,0.000000e+00,0.000000e+00,0.000000e+00,0.000000e+00,0.000000e+00,0.000000e+00,0.000000e+00,0.000000e+00,0.000000e+00,0.000000e+00,0.000000e+00,0.000000e+00,0.000000e+00,0.000000e+00,0.000000e+00,0.000000e+00,0.000000e+00,0.000000e+00,0.000000e+00,0.000000e+00,0.000000e+00,0.000000e+00,0.000000e+00,0.000000e+00,0.000000e+00,0.000000e+00,0.000000e+00,0.000000e+00,0.000000e+00,0.000000e+00,0.000000e+00,0.000000e+00,0.000000e+00,0.000000e+00,0.000000e+00,0.000000e+00,0.000000e+00,0.000000e+00,0.000000e+00,0.000000e+00,0.000000e+00,0.000000e+00,0.000000e+00,0.000000e+00,0.000000e+00,0.000000e+00,0.000000e+00,0.000000e+00,0.000000e+00,0.000000e+00,0.000000e+00,0.000000e+00,0.000000e+00,0.000000e+00,0.000000e+00,0.000000e+00,0.000000e+00,0.000000e+00,0.000000e+00,0.000000e+00,0.000000e+00,0.000000e+00,0.000000e+00,0.000000e+00,0.000000e+00,0.000000e+00,0.000000e+00
AutoTimeOut        True
AveragesPerScan    1000
ELDORFreqStart     33.505226 GHz
ELDORFreqWidth     0.900000 GHz
FTAcqModeSlct      Run from PulseSPEL
FTEzAWGELDORa      100.00 %
FTEzAWGELDORf      0.000 MHz
FTEzAWGELDORw      0.000 MHz
FieldIsStatic      False
GradIntPulse       False
GrdEnable          False
LastXAxis          ?
LastYAxis          ?
MDigPrg            {3;400,1,1;1[mixed]} 1,1,1,1,1,1,1,1,1,1,1,1,1,1,1,1,1,1,1,1,1,1,1,1,1,1,1,1,1,1,1,1,1,1,1,1,1,1,1,1,1,1,1,1,1,1,1,1,1,1,1,1,1,1,1,1,1,1,1,1,1,1,1,1,1,1,1,1,1,1,1,1,1,1,1,1,1,1,1,1,1,1,1,1,1,1,1,1,1,1,1,1,1,1,1,1,1,1,1,1,1,1,1,1,1,1,1,1,1,1,1,1,1,1,1,1,1,1,1,1,1,1,1,1,1,1,1,1,1,1,1,1,1,1,1,1,1,1,1,1,1,1,1,1,1,1,1,1,1,1,1,1,1,1,1,1,1,1,1,1,1,1,1,1,1,1,1,1,1,1,1,1,1,1,1,1,1,1,1,1,1,1,1,1,1,1,1,1,1,1,1,1,1,1,1,1,1,1,1,1,1,1,1,1,1,1,1,1,1,1,1,1,1,1,1,1,1,1,1,1,1,1,1,1,1,1,1,1,1,1,1,1,1,1,1,1,1,1,1,1,1,1,1,1,1,1,1,1,1,1,1,1,1,1,1,1,1,1,1,1,1,1,1,1,1,1,1,1,1,1,1,1,1,1,1,1,1,1,1,1,1,1,1,1,1,1,1,1,1,1,1,1,1,1,1,1,1,1,1,1,1,1,1,1,1,1,1,1,1,1,1,1,1,1,1,1,1,1,1,1,1,1,1,1,1,1,1,1,1,1,1,1,1,1,1,1,1,1,1,1,1,1,1,1,1,1,1,1,1,1,1,1,1,1,1,1,1,1,1,1,1,1,1,1,1,1,1,1,1,1,1,1,1,1,1,1,1,1,1,1,1,1,1,1,1,1,1,1,1,1,1,1,1,1,1,1,1,1,1,1
MMWaveLOFreq       26.880000 GHz
MicroImgPrg        {3;400,6,2;0.000000e+00[mixed]} 0.000000e+00,0.000000e+00,0.000000e+00,0.000000e+00,0.000000e+00,0.000000e+00,0.000000e+00,0.000000e+00,0.000000e+00,0.000000e+00,0.000000e+00,0.000000e+00,0.000000e+00,0.000000e+00,0.000000e+00,0.000000e+00,0.000000e+00,0.000000e+00,0.000000e+00,0.000000e+00,0.000000e+00,0.000000e+00,0.000000e+00,0.000000e+00,0.000000e+00,0.000000e+00,0.000000e+00,0.000000e+00,0.000000e+00,0.000000e+00,0.000000e+00,0.000000e+00,0.000000e+00,0.000000e+00,0.000000e+00,0.000000e+00,0.000000e+00,0.000000e+00,0.000000e+00,0.000000e+00,0.000000e+00,0.000000e+00,0.000000e+00,0.000000e+00,0.000000e+00,0.000000e+00,0.000000e+00,0.000000e+00,0.000000e+00,0.000000e+00,0.000000e+00,0.000000e+00,0.000000e+00,0.000000e+00,0.000000e+00,0.000000e+00,0.000000e+00,0.000000e+00,0.000000e+00,0.000000e+00,0.000000e+00,0.000000e+00,0.000000e+00,0.000000e+00,0.000000e+00,0.000000e+00,0.000000e+00,0.000000e+00,0.000000e+00,0.000000e+00,0.000000e+00,0.000000e+00,0.000000e+00,0.000000e+00,0.000000e+00,0.000000e+00,0.000000e+00,0.000000e+00,0.000000e+00,0.000000e+00,0.000000e+00,0.000000e+00,0.000000e+00,0.000000e+00,0.000000e+00,0.000000e+00,0.000000e+00,0.000000e+00,0.000000e+00,0.000000e+00,0.000000e+00,0.000000e+00,0.000000e+00,0.000000e+00,0.000000e+00,0.000000e+00,0.000000e+00,0.000000e+00,0.000000e+00,0.000000e+00,0.000000e+00,0.000000e+00,0.000000e+00,0.000000e+00,0.000000e+00,0.000000e+00,0.000000e+00,0.000000e+00,0.000000e+00,0.000000e+00,0.000000e+00,0.000000e+00,0.000000e+00,0.000000e+00,0.000000e+00,0.000000e+00,0.000000e+00,0.000000e+00,0.000000e+00,0.000000e+00,0.000000e+00,0.000000e+00,0.000000e+00,0.000000e+00,0.000000e+00,0.000000e+00,0.000000e+00,0.000000e+00,0.000000e+00,0.000000e+00,0.000000e+00,0.000000e+00,0.000000e+00,0.000000e+00,0.000000e+00,0.000000e+00,0.000000e+00,0.000000e+00,0.000000e+00,0.000000e+00,0.000000e+00,0.000000e+00,0.000000e+00,0.000000e+00,0.000000e+00,0.000000e+00,0.000000e+00,0.000000e+00,0.000000e+00,0.000000e+00,0.000000e+00,0.000000e+00,0.000000e+00,0.000000e+00,0.000000e+00,0.000000e+00,0.000000e+00,0.000000e+00,0.000000e+00,0.000000e+00,0.000000e+00,0.000000e+00,0.000000e+00,0.000000e+00,0.000000e+00,0.000000e+00,0.000000e+00,0.000000e+00,0.000000e+00,0.000000e+00,0.000000e+00,0.000000e+00,0.000000e+00,0.000000e+00,0.000000e+00,0.000000e+00,0.000000e+00,0.000000e+00,0.000000e+00,0.000000e+00,0.000000e+00,0.000000e+00,0.000000e+00,0.000000e+00,0.000000e+00,0.000000e+00,0.000000e+00,0.000000e+00,0.000000e+00,0.000000e+00,0.000000e+00,0.000000e+00,0.000000e+00,0.000000e+00,0.000000e+00,0.000000e+00,0.000000e+00,0.000000e+00,0.000000e+00,0.000000e+00,0.000000e+00,0.000000e+00,0.000000e+00,0.000000e+00,0.000000e+00,0.000000e+00,0.000000e+00,0.000000e+00,0.000000e+00,0.000000e+00,0.000000e+00,0.000000e+00,0.000000e+00,0.000000e+00,0.000000e+00,0.000000e+00,0.000000e+00,0.000000e+00,0.000000e+00,0.000000e+00,0.000000e+00,0.000000e+00,0.000000e+00,0.000000e+00,0.000000e+00,0.000000e+00,0.000000e+00,0.000000e+00,0.000000e+00,0.000000e+00,0.000000e+00,0.000000e+00,0.000000e+00,0.000000e+00,0.000000e+00,0.000000e+00,0.000000e+00,0.000000e+00,0.000000e+00,0.000000e+00,0.000000e+00,0.000000e+00,0.000000e+00,0.000000e+00,0.000000e+00,0.000000e+00,0.000000e+00,0.000000e+00,0.000000e+00,0.000000e+00,0.000000e+00,0.000000e+00,0.000000e+00,0.000000e+00,0.000000e+00,0.000000e+00,0.000000e+00,0.000000e+00,0.000000e+00,0.000000e+00,0.000000e+00,0.000000e+00,0.000000e+00,0.000000e+00,0.000000e+00,0.000000e+00,0.000000e+00,0.000000e+00,0.000000e+00,0.000000e+00,0.000000e+00,0.000000e+00,0.000000e+00,0.000000e+00,0.000000e+00,0.000000e+00,0.000000e+00,0.000000e+00,0.000000e+00,0.000000e+00,0.000000e+00,0.000000e+00,0.000000e+00,0.000000e+00,0.000000e+00,0.000000e+00,0.000000e+00,0.000000e+00,0.000000e+00,0.000000e+00,0.000000e+00,0.000000e+00,0.000000e+00,0.000000e+00,0.000000e+00,0.000000e+00,0.000000e+00,0.000000e+00,0.000000e+00,0.000000e+00,0.000000e+00,0.000000e+00,0.000000e+00,0.000000e+00,0.000000e+00,0.000000e+00,0.000000e+00,0.000000e+00,0.000000e+00,0.000000e+00,0.000000e+00,0.000000e+00,0.000000e+00,0.000000e+00,0.000000e+00,0.000000e+00,0.000000e+00,0.000000e+00,0.000000e+00,0.000000e+00,0.000000e+00,0.000000e+00,0.000000e+00,0.000000e+00,0.000000e+00,0.000000e+00,0.000000e+00,0.000000e+00,0.000000e+00,0.000000e+00,0.000000e+00,0.000000e+00,0.000000e+00,0.000000e+00,0.000000e+00,0.000000e+00,0.000000e+00,0.000000e+00,0.000000e+00,0.000000e+00,0.000000e+00,0.000000e+00,0.000000e+00,0.000000e+00,0.000000e+00,0.000000e+00,0.000000e+00,0.000000e+00,0.000000e+00,0.000000e+00,0.000000e+00,0.000000e+00,0.000000e+00,0.000000e+00,0.000000e+00,0.000000e+00,0.000000e+00,0.000000e+00,0.000000e+00,0.000000e+00,0.000000e+00,0.000000e+00,0.000000e+00,0.000000e+00,0.000000e+00,0.000000e+00,0.000000e+00,0.000000e+00,0.000000e+00,0.000000e+00,0.000000e+00,0.000000e+00,0.000000e+00,0.000000e+00,0.000000e+00,0.000000e+00,0.000000e+00,0.000000e+00,0.000000e+00,0.000000e+00,0.000000e+00,0.000000e+00,0.000000e+00,0.000000e+00,0.000000e+00,0.000000e+00,0.000000e+00,0.000000e+00,0.000000e+00,0.000000e+00,0.000000e+00,0.000000e+00,0.000000e+00,0.000000e+00,0.000000e+00,0.000000e+00,0.000000e+00,0.000000e+00,0.000000e+00,0.000000e+00,0.000000e+00,0.000000e+00,0.000000e+00,0.000000e+00,0.000000e+00,0.000000e+00,0.000000e+00,0.000000e+00,0.000000e+00,0.000000e+00,0.000000e+00,0.000000e+00,0.000000e+00,0.000000e+00,0.000000e+00,0.000000e+00,0.000000e+00,0.000000e+00,0.000000e+00,0.000000e+00,0.000000e+00,0.000000e+00,0.000000e+00,0.000000e+00,0.000000e+00,0.000000e+00,0.000000e+00,0.000000e+00,0.000000e+00,0.000000e+00,0.000000e+00,0.000000e+00,0.000000e+00,0.000000e+00,0.000000e+00,0.000000e+00,0.000000e+00,0.000000e+00,0.000000e+00,0.000000e+00,0.000000e+00,0.000000e+00,0.000000e+00,0.000000e+00,0.000000e+00,0.000000e+00,0.000000e+00,0.000000e+00,0.000000e+00,0.000000e+00,0.000000e+00,0.000000e+00,0.000000e+00,0.000000e+00,0.000000e+00,0.000000e+00,0.000000e+00,0.000000e+00,0.000000e+00,0.000000e+00,0.000000e+00,0.000000e+00,0.000000e+00,0.000000e+00,0.000000e+00,0.000000e+00,0.000000e+00,0.000000e+00,0.000000e+00,0.000000e+00,0.000000e+00,0.000000e+00,0.000000e+00,0.000000e+00,0.000000e+00,0.000000e+00,0.000000e+00,0.000000e+00,0.000000e+00,0.000000e+00,0.000000e+00,0.000000e+00,0.000000e+00,0.000000e+00,0.000000e+00,0.000000e+00,0.000000e+00,0.000000e+00,0.000000e+00,0.000000e+00,0.000000e+00,0.000000e+00,0.000000e+00,0.000000e+00,0.000000e+00,0.000000e+00,0.000000e+00,0.000000e+00,0.000000e+00,0.000000e+00,0.000000e+00,0.000000e+00,0.000000e+00,0.000000e+00,0.000000e+00,0.000000e+00,0.000000e+00,0.000000e+00,0.000000e+00,0.000000e+00,0.000000e+00,0.000000e+00,0.000000e+00,0.000000e+00,0.000000e+00,0.000000e+00,0.000000e+00,0.000000e+00,0.000000e+00,0.000000e+00,0.000000e+00,0.000000e+00,0.000000e+00,0.000000e+00,0.000000e+00,0.000000e+00,0.000000e+00,0.000000e+00,0.000000e+00,0.000000e+00,0.000000e+00,0.000000e+00,0.000000e+00,0.000000e+00,0.000000e+00,0.000000e+00,0.000000e+00,0.000000e+00,0.000000e+00,0.000000e+00,0.000000e+00,0.000000e+00,0.000000e+00,0.000000e+00,0.000000e+00,0.000000e+00,0.000000e+00,0.000000e+00,0.000000e+00,0.000000e+00,0.000000e+00,0.000000e+00,0.000000e+00,0.000000e+00,0.000000e+00,0.000000e+00,0.000000e+00,0.000000e+00,0.000000e+00,0.000000e+00,0.000000e+00,0.000000e+00,0.000000e+00,0.000000e+00,0.000000e+00,0.000000e+00,0.000000e+00,0.000000e+00,0.000000e+00,0.000000e+00,0.000000e+00,0.000000e+00,0.000000e+00,0.000000e+00,0.000000e+00,0.000000e+00,0.000000e+00,0.000000e+00,0.000000e+00,0.000000e+00,0.000000e+00,0.000000e+00,0.000000e+00,0.000000e+00,0.000000e+00,0.000000e+00,0.000000e+00,0.000000e+00,0.000000e+00,0.000000e+00,0.000000e+00,0.000000e+00,0.000000e+00,0.000000e+00,0.000000e+00,0.000000e+00,0.000000e+00,0.000000e+00,0.000000e+00,0.000000e+00,0.000000e+00,0.000000e+00,0.000000e+00,0.000000e+00,0.000000e+00,0.000000e+00,0.000000e+00,0.000000e+00,0.000000e+00,0.000000e+00,0.000000e+00,0.000000e+00,0.000000e+00,0.000000e+00,0.000000e+00,0.000000e+00,0.000000e+00,0.000000e+00,0.000000e+00,0.000000e+00,0.000000e+00,0.000000e+00,0.000000e+00,0.000000e+00,0.000000e+00,0.000000e+00,0.000000e+00,0.000000e+00,0.000000e+00,0.000000e+00,0.000000e+00,0.000000e+00,0.000000e+00,0.000000e+00,0.000000e+00,0.000000e+00,0.000000e+00,0.000000e+00,0.000000e+00,0.000000e+00,0.000000e+00,0.000000e+00,0.000000e+00,0.000000e+00,0.000000e+00,0.000000e+00,0.000000e+00,0.000000e+00,0.000000e+00,0.000000e+00,0.000000e+00,0.000000e+00,0.000000e+00,0.000000e+00,0.000000e+00,0.000000e+00,0.000000e+00,0.000000e+00,0.000000e+00,0.000000e+00,0.000000e+00,0.000000e+00,0.000000e+00,0.000000e+00,0.000000e+00,0.000000e+00,0.000000e+00,0.000000e+00,0.000000e+00,0.000000e+00,0.000000e+00,0.000000e+00,0.000000e+00,0.000000e+00,0.000000e+00,0.000000e+00,0.000000e+00,0.000000e+00,0.000000e+00,0.000000e+00,0.000000e+00,0.000000e+00,0.000000e+00,0.000000e+00,0.000000e+00,0.000000e+00,0.000000e+00,0.000000e+00,0.000000e+00,0.000000e+00,0.000000e+00,0.000000e+00,0.000000e+00,0.000000e+00,0.000000e+00,0.000000e+00,0.000000e+00,0.000000e+00,0.000000e+00,0.000000e+00,0.000000e+00,0.000000e+00,0.000000e+00,0.000000e+00,0.000000e+00,0.000000e+00,0.000000e+00,0.000000e+00,0.000000e+00,0.000000e+00,0.000000e+00,0.000000e+00,0.000000e+00,0.000000e+00,0.000000e+00,0.000000e+00,0.000000e+00,0.000000e+00,0.000000e+00,0.000000e+00,0.000000e+00,0.000000e+00,0.000000e+00,0.000000e+00,0.000000e+00,0.000000e+00,0.000000e+00,0.000000e+00,0.000000e+00,0.000000e+00,0.000000e+00,0.000000e+00,0.000000e+00,0.000000e+00,0.000000e+00,0.000000e+00,0.000000e+00,0.000000e+00,0.000000e+00,0.000000e+00,0.000000e+00,0.000000e+00,0.000000e+00,0.000000e+00,0.000000e+00,0.000000e+00,0.000000e+00,0.000000e+00,0.000000e+00,0.000000e+00,0.000000e+00,0.000000e+00,0.000000e+00,0.000000e+00,0.000000e+00,0.000000e+00,0.000000e+00,0.000000e+00,0.000000e+00,0.000000e+00,0.000000e+00,0.000000e+00,0.000000e+00,0.000000e+00,0.000000e+00,0.000000e+00,0.000000e+00,0.000000e+00,0.000000e+00,0.000000e+00,0.000000e+00,0.000000e+00,0.000000e+00,0.000000e+00,0.000000e+00,0.000000e+00,0.000000e+00,0.000000e+00,0.000000e+00,0.000000e+00,0.000000e+00,0.000000e+00,0.000000e+00,0.000000e+00,0.000000e+00,0.000000e+00,0.000000e+00,0.000000e+00,0.000000e+00,0.000000e+00,0.000000e+00,0.000000e+00,0.000000e+00,0.000000e+00,0.000000e+00,0.000000e+00,0.000000e+00,0.000000e+00,0.000000e+00,0.000000e+00,0.000000e+00,0.000000e+00,0.000000e+00,0.000000e+00,0.000000e+00,0.000000e+00,0.000000e+00,0.000000e+00,0.000000e+00,0.000000e+00,0.000000e+00,0.000000e+00,0.000000e+00,0.000000e+00,0.000000e+00,0.000000e+00,0.000000e+00,0.000000e+00,0.000000e+00,0.000000e+00,0.000000e+00,0.000000e+00,0.000000e+00,0.000000e+00,0.000000e+00,0.000000e+00,0.000000e+00,0.000000e+00,0.000000e+00,0.000000e+00,0.000000e+00,0.000000e+00,0.000000e+00,0.000000e+00,0.000000e+00,0.000000e+00,0.000000e+00,0.000000e+00,0.000000e+00,0.000000e+00,0.000000e+00,0.000000e+00,0.000000e+00,0.000000e+00,0.000000e+00,0.000000e+00,0.000000e+00,0.000000e+00,0.000000e+00,0.000000e+00,0.000000e+00,0.000000e+00,0.000000e+00,0.000000e+00,0.000000e+00,0.000000e+00,0.000000e+00,0.000000e+00,0.000000e+00,0.000000e+00,0.000000e+00,0.000000e+00,0.000000e+00,0.000000e+00,0.000000e+00,0.000000e+00,0.000000e+00,0.000000e+00,0.000000e+00,0.000000e+00,0.000000e+00,0.000000e+00,0.000000e+00,0.000000e+00,0.000000e+00,0.000000e+00,0.000000e+00,0.000000e+00,0.000000e+00,0.000000e+00,0.000000e+00,0.000000e+00,0.000000e+00,0.000000e+00,0.000000e+00,0.000000e+00,0.000000e+00,0.000000e+00,0.000000e+00,0.000000e+00,0.000000e+00,0.000000e+00,0.000000e+00,0.000000e+00,0.000000e+00,0.000000e+00,0.000000e+00,0.000000e+00,0.000000e+00,0.000000e+00,0.000000e+00,0.000000e+00,0.000000e+00,0.000000e+00,0.000000e+00,0.000000e+00,0.000000e+00,0.000000e+00,0.000000e+00,0.000000e+00,0.000000e+00,0.000000e+00,0.000000e+00,0.000000e+00,0.000000e+00,0.000000e+00,0.000000e+00,0.000000e+00,0.000000e+00,0.000000e+00,0.000000e+00,0.000000e+00,0.000000e+00,0.000000e+00,0.000000e+00,0.000000e+00,0.000000e+00,0.000000e+00,0.000000e+00,0.000000e+00,0.000000e+00,0.000000e+00,0.000000e+00,0.000000e+00,0.000000e+00,0.000000e+00,0.000000e+00,0.000000e+00,0.000000e+00,0.000000e+00,0.000000e+00,0.000000e+00,0.000000e+00,0.000000e+00,0.000000e+00,0.000000e+00,0.000000e+00,0.000000e+00,0.000000e+00,0.000000e+00,0.000000e+00,0.000000e+00,0.000000e+00,0.000000e+00,0.000000e+00,0.000000e+00,0.000000e+00,0.000000e+00,0.000000e+00,0.000000e+00,0.000000e+00,0.000000e+00,0.000000e+00,0.000000e+00,0.000000e+00,0.000000e+00,0.000000e+00,0.000000e+00,0.000000e+00,0.000000e+00,0.000000e+00,0.000000e+00,0.000000e+00,0.000000e+00,0.000000e+00,0.000000e+00,0.000000e+00,0.000000e+00,0.000000e+00,0.000000e+00,0.000000e+00,0.000000e+00,0.000000e+00,0.000000e+00,0.000000e+00,0.000000e+00,0.000000e+00,0.000000e+00,0.000000e+00,0.000000e+00,0.000000e+00,0.000000e+00,0.000000e+00,0.000000e+00,0.000000e+00,0.000000e+00,0.000000e+00,0.000000e+00,0.000000e+00,0.000000e+00,0.000000e+00,0.000000e+00,0.000000e+00,0.000000e+00,0.000000e+00,0.000000e+00,0.000000e+00,0.000000e+00,0.000000e+00,0.000000e+00,0.000000e+00,0.000000e+00,0.000000e+00,0.000000e+00,0.000000e+00,0.000000e+00,0.000000e+00,0.000000e+00,0.000000e+00,0.000000e+00,0.000000e+00,0.000000e+00,0.000000e+00,0.000000e+00,0.000000e+00,0.000000e+00,0.000000e+00,0.000000e+00,0.000000e+00,0.000000e+00,0.000000e+00,0.000000e+00,0.000000e+00,0.000000e+00,0.000000e+00,0.000000e+00,0.000000e+00,0.000000e+00,0.000000e+00,0.000000e+00,0.000000e+00,0.000000e+00,0.000000e+00,0.000000e+00,0.000000e+00,0.000000e+00,0.000000e+00,0.000000e+00,0.000000e+00,0.000000e+00,0.000000e+00,0.000000e+00,0.000000e+00,0.000000e+00,0.000000e+00,0.000000e+00,0.000000e+00,0.000000e+00,0.000000e+00,0.000000e+00,0.000000e+00,0.000000e+00,0.000000e+00,0.000000e+00,0.000000e+00,0.000000e+00,0.000000e+00,0.000000e+00,0.000000e+00,0.000000e+00,0.000000e+00,0.000000e+00,0.000000e+00,0.000000e+00,0.000000e+00,0.000000e+00,0.000000e+00,0.000000e+00,0.000000e+00,0.000000e+00,0.000000e+00,0.000000e+00,0.000000e+00,0.000000e+00,0.000000e+00,0.000000e+00,0.000000e+00,0.000000e+00,0.000000e+00,0.000000e+00,0.000000e+00,0.000000e+00,0.000000e+00,0.000000e+00,0.000000e+00,0.000000e+00,0.000000e+00,0.000000e+00,0.000000e+00,0.000000e+00,0.000000e+00,0.000000e+00,0.000000e+00,0.000000e+00,0.000000e+00,0.000000e+00,0.000000e+00,0.000000e+00,0.000000e+00,0.000000e+00,0.000000e+00,0.000000e+00,0.000000e+00,0.000000e+00,0.000000e+00,0.000000e+00,0.000000e+00,0.000000e+00,0.000000e+00,0.000000e+00,0.000000e+00,0.000000e+00,0.000000e+00,0.000000e+00,0.000000e+00,0.000000e+00,0.000000e+00,0.000000e+00,0.000000e+00,0.000000e+00,0.000000e+00,0.000000e+00,0.000000e+00,0.000000e+00,0.000000e+00,0.000000e+00,0.000000e+00,0.000000e+00,0.000000e+00,0.000000e+00,0.000000e+00,0.000000e+00,0.000000e+00,0.000000e+00,0.000000e+00,0.000000e+00,0.000000e+00,0.000000e+00,0.000000e+00,0.000000e+00,0.000000e+00,0.000000e+00,0.000000e+00,0.000000e+00,0.000000e+00,0.000000e+00,0.000000e+00,0.000000e+00,0.000000e+00,0.000000e+00,0.000000e+00,0.000000e+00,0.000000e+00,0.000000e+00,0.000000e+00,0.000000e+00,0.000000e+00,0.000000e+00,0.000000e+00,0.000000e+00,0.000000e+00,0.000000e+00,0.000000e+00,0.000000e+00,0.000000e+00,0.000000e+00,0.000000e+00,0.000000e+00,0.000000e+00,0.000000e+00,0.000000e+00,0.000000e+00,0.000000e+00,0.000000e+00,0.000000e+00,0.000000e+00,0.000000e+00,0.000000e+00,0.000000e+00,0.000000e+00,0.000000e+00,0.000000e+00,0.000000e+00,0.000000e+00,0.000000e+00,0.000000e+00,0.000000e+00,0.000000e+00,0.000000e+00,0.000000e+00,0.000000e+00,0.000000e+00,0.000000e+00,0.000000e+00,0.000000e+00,0.000000e+00,0.000000e+00,0.000000e+00,0.000000e+00,0.000000e+00,0.000000e+00,0.000000e+00,0.000000e+00,0.000000e+00,0.000000e+00,0.000000e+00,0.000000e+00,0.000000e+00,0.000000e+00,0.000000e+00,0.000000e+00,0.000000e+00,0.000000e+00,0.000000e+00,0.000000e+00,0.000000e+00,0.000000e+00,0.000000e+00,0.000000e+00,0.000000e+00,0.000000e+00,0.000000e+00,0.000000e+00,0.000000e+00,0.000000e+00,0.000000e+00,0.000000e+00,0.000000e+00,0.000000e+00,0.000000e+00,0.000000e+00,0.000000e+00,0.000000e+00,0.000000e+00,0.000000e+00,0.000000e+00,0.000000e+00,0.000000e+00,0.000000e+00,0.000000e+00,0.000000e+00,0.000000e+00,0.000000e+00,0.000000e+00,0.000000e+00,0.000000e+00,0.000000e+00,0.000000e+00,0.000000e+00,0.000000e+00,0.000000e+00,0.000000e+00,0.000000e+00,0.000000e+00,0.000000e+00,0.000000e+00,0.000000e+00,0.000000e+00,0.000000e+00,0.000000e+00,0.000000e+00,0.000000e+00,0.000000e+00,0.000000e+00,0.000000e+00,0.000000e+00,0.000000e+00,0.000000e+00,0.000000e+00,0.000000e+00,0.000000e+00,0.000000e+00,0.000000e+00,0.000000e+00,0.000000e+00,0.000000e+00,0.000000e+00,0.000000e+00,0.000000e+00,0.000000e+00,0.000000e+00,0.000000e+00,0.000000e+00,0.000000e+00,0.000000e+00,0.000000e+00,0.000000e+00,0.000000e+00,0.000000e+00,0.000000e+00,0.000000e+00,0.000000e+00,0.000000e+00,0.000000e+00,0.000000e+00,0.000000e+00,0.000000e+00,0.000000e+00,0.000000e+00,0.000000e+00,0.000000e+00,0.000000e+00,0.000000e+00,0.000000e+00,0.000000e+00,0.000000e+00,0.000000e+00,0.000000e+00,0.000000e+00,0.000000e+00,0.000000e+00,0.000000e+00,0.000000e+00,0.000000e+00,0.000000e+00,0.000000e+00,0.000000e+00,0.000000e+00,0.000000e+00,0.000000e+00,0.000000e+00,0.000000e+00,0.000000e+00,0.000000e+00,0.000000e+00,0.000000e+00,0.000000e+00,0.000000e+00,0.000000e+00,0.000000e+00,0.000000e+00,0.000000e+00,0.000000e+00,0.000000e+00,0.000000e+00,0.000000e+00,0.000000e+00,0.000000e+00,0.000000e+00,0.000000e+00,0.000000e+00,0.000000e+00,0.000000e+00,0.000000e+00,0.000000e+00,0.000000e+00,0.000000e+00,0.000000e+00,0.000000e+00,0.000000e+00,0.000000e+00,0.000000e+00,0.000000e+00,0.000000e+00,0.000000e+00,0.000000e+00,0.000000e+00,0.000000e+00,0.000000e+00,0.000000e+00,0.000000e+00,0.000000e+00,0.000000e+00,0.000000e+00,0.000000e+00,0.000000e+00,0.000000e+00,0.000000e+00,0.000000e+00,0.000000e+00,0.000000e+00,0.000000e+00,0.000000e+00,0.000000e+00,0.000000e+00,0.000000e+00,0.000000e+00,0.000000e+00,0.000000e+00,0.000000e+00,0.000000e+00,0.000000e+00,0.000000e+00,0.000000e+00,0.000000e+00,0.000000e+00,0.000000e+00,0.000000e+00,0.000000e+00,0.000000e+00,0.000000e+00,0.000000e+00,0.000000e+00,0.000000e+00,0.000000e+00,0.000000e+00,0.000000e+00,0.000000e+00,0.000000e+00,0.000000e+00,0.000000e+00,0.000000e+00,0.000000e+00,0.000000e+00,0.000000e+00,0.000000e+00,0.000000e+00,0.000000e+00,0.000000e+00,0.000000e+00,0.000000e+00,0.000000e+00,0.000000e+00,0.000000e+00,0.000000e+00,0.000000e+00,0.000000e+00,0.000000e+00,0.000000e+00,0.000000e+00,0.000000e+00,0.000000e+00,0.000000e+00,0.000000e+00,0.000000e+00,0.000000e+00,0.000000e+00,0.000000e+00,0.000000e+00,0.000000e+00,0.000000e+00,0.000000e+00,0.000000e+00,0.000000e+00,0.000000e+00,0.000000e+00,0.000000e+00,0.000000e+00,0.000000e+00,0.000000e+00,0.000000e+00,0.000000e+00,0.000000e+00,0.000000e+00,0.000000e+00,0.000000e+00,0.000000e+00,0.000000e+00,0.000000e+00,0.000000e+00,0.000000e+00,0.000000e+00,0.000000e+00,0.000000e+00,0.000000e+00,0.000000e+00,0.000000e+00,0.000000e+00,0.000000e+00,0.000000e+00,0.000000e+00,0.000000e+00,0.000000e+00,0.000000e+00,0.000000e+00,0.000000e+00,0.000000e+00,0.000000e+00,0.000000e+00,0.000000e+00,0.000000e+00,0.000000e+00,0.000000e+00,0.000000e+00,0.000000e+00,0.000000e+00,0.000000e+00,0.000000e+00,0.000000e+00,0.000000e+00,0.000000e+00,0.000000e+00,0.000000e+00,0.000000e+00,0.000000e+00,0.000000e+00,0.000000e+00,0.000000e+00,0.000000e+00,0.000000e+00,0.000000e+00,0.000000e+00,0.000000e+00,0.000000e+00,0.000000e+00,0.000000e+00,0.000000e+00,0.000000e+00,0.000000e+00,0.000000e+00,0.000000e+00,0.000000e+00,0.000000e+00,0.000000e+00,0.000000e+00,0.000000e+00,0.000000e+00,0.000000e+00,0.000000e+00,0.000000e+00,0.000000e+00,0.000000e+00,0.000000e+00,0.000000e+00,0.000000e+00,0.000000e+00,0.000000e+00,0.000000e+00,0.000000e+00,0.000000e+00,0.000000e+00,0.000000e+00,0.000000e+00,0.000000e+00,0.000000e+00,0.000000e+00,0.000000e+00,0.000000e+00,0.000000e+00,0.000000e+00,0.000000e+00,0.000000e+00,0.000000e+00,0.000000e+00,0.000000e+00,0.000000e+00,0.000000e+00,0.000000e+00,0.000000e+00,0.000000e+00,0.000000e+00,0.000000e+00,0.000000e+00,0.000000e+00,0.000000e+00,0.000000e+00,0.000000e+00,0.000000e+00,0.000000e+00,0.000000e+00,0.000000e+00,0.000000e+00,0.000000e+00,0.000000e+00,0.000000e+00,0.000000e+00,0.000000e+00,0.000000e+00,0.000000e+00,0.000000e+00,0.000000e+00,0.000000e+00,0.000000e+00,0.000000e+00,0.000000e+00,0.000000e+00,0.000000e+00,0.000000e+00,0.000000e+00,0.000000e+00,0.000000e+00,0.000000e+00,0.000000e+00,0.000000e+00,0.000000e+00,0.000000e+00,0.000000e+00,0.000000e+00,0.000000e+00,0.000000e+00,0.000000e+00,0.000000e+00,0.000000e+00,0.000000e+00,0.000000e+00,0.000000e+00,0.000000e+00,0.000000e+00,0.000000e+00,0.000000e+00,0.000000e+00,0.000000e+00,0.000000e+00,0.000000e+00,0.000000e+00,0.000000e+00,0.000000e+00,0.000000e+00,0.000000e+00,0.000000e+00,0.000000e+00,0.000000e+00,0.000000e+00,0.000000e+00,0.000000e+00,0.000000e+00,0.000000e+00,0.000000e+00,0.000000e+00,0.000000e+00,0.000000e+00,0.000000e+00,0.000000e+00,0.000000e+00,0.000000e+00,0.000000e+00,0.000000e+00,0.000000e+00,0.000000e+00,0.000000e+00,0.000000e+00,0.000000e+00,0.000000e+00,0.000000e+00,0.000000e+00,0.000000e+00,0.000000e+00,0.000000e+00,0.000000e+00,0.000000e+00,0.000000e+00,0.000000e+00,0.000000e+00,0.000000e+00,0.000000e+00,0.000000e+00,0.000000e+00,0.000000e+00,0.000000e+00,0.000000e+00,0.000000e+00,0.000000e+00,0.000000e+00,0.000000e+00,0.000000e+00,0.000000e+00,0.000000e+00,0.000000e+00,0.000000e+00,0.000000e+00,0.000000e+00,0.000000e+00,0.000000e+00,0.000000e+00,0.000000e+00,0.000000e+00,0.000000e+00,0.000000e+00,0.000000e+00,0.000000e+00,0.000000e+00,0.000000e+00,0.000000e+00,0.000000e+00,0.000000e+00,0.000000e+00,0.000000e+00,0.000000e+00,0.000000e+00,0.000000e+00,0.000000e+00,0.000000e+00,0.000000e+00,0.000000e+00,0.000000e+00,0.000000e+00,0.000000e+00,0.000000e+00,0.000000e+00,0.000000e+00,0.000000e+00,0.000000e+00,0.000000e+00,0.000000e+00,0.000000e+00,0.000000e+00,0.000000e+00,0.000000e+00,0.000000e+00,0.000000e+00,0.000000e+00,0.000000e+00,0.000000e+00,0.000000e+00,0.000000e+00,0.000000e+00,0.000000e+00,0.000000e+00,0.000000e+00,0.000000e+00,0.000000e+00,0.000000e+00,0.000000e+00,0.000000e+00,0.000000e+00,0.000000e+00,0.000000e+00,0.000000e+00,0.000000e+00,0.000000e+00,0.000000e+00,0.000000e+00,0.000000e+00,0.000000e+00,0.000000e+00,0.000000e+00,0.000000e+00,0.000000e+00,0.000000e+00,0.000000e+00,0.000000e+00,0.000000e+00,0.000000e+00,0.000000e+00,0.000000e+00,0.000000e+00,0.000000e+00,0.000000e+00,0.000000e+00,0.000000e+00,0.000000e+00,0.000000e+00,0.000000e+00,0.000000e+00,0.000000e+00,0.000000e+00,0.000000e+00,0.000000e+00,0.000000e+00,0.000000e+00,0.000000e+00,0.000000e+00,0.000000e+00,0.000000e+00,0.000000e+00,0.000000e+00,0.000000e+00,0.000000e+00,0.000000e+00,0.000000e+00,0.000000e+00,0.000000e+00,0.000000e+00,0.000000e+00,0.000000e+00,0.000000e+00,0.000000e+00,0.000000e+00,0.000000e+00,0.000000e+00,0.000000e+00,0.000000e+00,0.000000e+00,0.000000e+00,0.000000e+00,0.000000e+00,0.000000e+00,0.000000e+00,0.000000e+00,0.000000e+00,0.000000e+00,0.000000e+00,0.000000e+00,0.000000e+00,0.000000e+00,0.000000e+00,0.000000e+00,0.000000e+00,0.000000e+00,0.000000e+00,0.000000e+00,0.000000e+00,0.000000e+00,0.000000e+00,0.000000e+00,0.000000e+00,0.000000e+00,0.000000e+00,0.000000e+00,0.000000e+00,0.000000e+00,0.000000e+00,0.000000e+00,0.000000e+00,0.000000e+00,0.000000e+00,0.000000e+00,0.000000e+00,0.000000e+00,0.000000e+00,0.000000e+00,0.000000e+00,0.000000e+00,0.000000e+00,0.000000e+00,0.000000e+00,0.000000e+00,0.000000e+00,0.000000e+00,0.000000e+00,0.000000e+00,0.000000e+00,0.000000e+00,0.000000e+00,0.000000e+00,0.000000e+00,0.000000e+00,0.000000e+00,0.000000e+00,0.000000e+00,0.000000e+00,0.000000e+00,0.000000e+00,0.000000e+00,0.000000e+00,0.000000e+00,0.000000e+00,0.000000e+00,0.000000e+00,0.000000e+00,0.000000e+00,0.000000e+00,0.000000e+00,0.000000e+00,0.000000e+00,0.000000e+00,0.000000e+00,0.000000e+00,0.000000e+00,0.000000e+00,0.000000e+00,0.000000e+00,0.000000e+00,0.000000e+00,0.000000e+00,0.000000e+00,0.000000e+00,0.000000e+00,0.000000e+00,0.000000e+00,0.000000e+00,0.000000e+00,0.000000e+00,0.000000e+00,0.000000e+00,0.000000e+00,0.000000e+00,0.000000e+00,0.000000e+00,0.000000e+00,0.000000e+00,0.000000e+00,0.000000e+00,0.000000e+00,0.000000e+00,0.000000e+00,0.000000e+00,0.000000e+00,0.000000e+00,0.000000e+00,0.000000e+00,0.000000e+00,0.000000e+00,0.000000e+00,0.000000e+00,0.000000e+00,0.000000e+00,0.000000e+00,0.000000e+00,0.000000e+00,0.000000e+00,0.000000e+00,0.000000e+00,0.000000e+00,0.000000e+00,0.000000e+00,0.000000e+00,0.000000e+00,0.000000e+00,0.000000e+00,0.000000e+00,0.000000e+00,0.000000e+00,0.000000e+00,0.000000e+00,0.000000e+00,0.000000e+00,0.000000e+00,0.000000e+00,0.000000e+00,0.000000e+00,0.000000e+00,0.000000e+00,0.000000e+00,0.000000e+00,0.000000e+00,0.000000e+00,0.000000e+00,0.000000e+00,0.000000e+00,0.000000e+00,0.000000e+00,0.000000e+00,0.000000e+00,0.000000e+00,0.000000e+00,0.000000e+00,0.000000e+00,0.000000e+00,0.000000e+00,0.000000e+00,0.000000e+00,0.000000e+00,0.000000e+00,0.000000e+00,0.000000e+00,0.000000e+00,0.000000e+00,0.000000e+00,0.000000e+00,0.000000e+00,0.000000e+00,0.000000e+00,0.000000e+00,0.000000e+00,0.000000e+00,0.000000e+00,0.000000e+00,0.000000e+00,0.000000e+00,0.000000e+00,0.000000e+00,0.000000e+00,0.000000e+00,0.000000e+00,0.000000e+00,0.000000e+00,0.000000e+00,0.000000e+00,0.000000e+00,0.000000e+00,0.000000e+00,0.000000e+00,0.000000e+00,0.000000e+00,0.000000e+00,0.000000e+00,0.000000e+00,0.000000e+00,0.000000e+00,0.000000e+00,0.000000e+00,0.000000e+00,0.000000e+00,0.000000e+00,0.000000e+00,0.000000e+00,0.000000e+00,0.000000e+00,0.000000e+00,0.000000e+00,0.000000e+00,0.000000e+00,0.000000e+00,0.000000e+00,0.000000e+00,0.000000e+00,0.000000e+00,0.000000e+00,0.000000e+00,0.000000e+00,0.000000e+00,0.000000e+00,0.000000e+00,0.000000e+00,0.000000e+00,0.000000e+00,0.000000e+00,0.000000e+00,0.000000e+00,0.000000e+00,0.000000e+00,0.000000e+00,0.000000e+00,0.000000e+00,0.000000e+00,0.000000e+00,0.000000e+00,0.000000e+00,0.000000e+00,0.000000e+00,0.000000e+00,0.000000e+00,0.000000e+00,0.000000e+00,0.000000e+00,0.000000e+00,0.000000e+00,0.000000e+00,0.000000e+00,0.000000e+00,0.000000e+00,0.000000e+00,0.000000e+00,0.000000e+00,0.000000e+00,0.000000e+00,0.000000e+00,0.000000e+00,0.000000e+00,0.000000e+00,0.000000e+00,0.000000e+00,0.000000e+00,0.000000e+00,0.000000e+00,0.000000e+00,0.000000e+00,0.000000e+00,0.000000e+00,0.000000e+00,0.000000e+00,0.000000e+00,0.000000e+00,0.000000e+00,0.000000e+00,0.000000e+00,0.000000e+00,0.000000e+00,0.000000e+00,0.000000e+00,0.000000e+00,0.000000e+00,0.000000e+00,0.000000e+00,0.000000e+00,0.000000e+00,0.000000e+00,0.000000e+00,0.000000e+00,0.000000e+00,0.000000e+00,0.000000e+00,0.000000e+00,0.000000e+00,0.000000e+00,0.000000e+00,0.000000e+00,0.000000e+00,0.000000e+00,0.000000e+00,0.000000e+00,0.000000e+00,0.000000e+00,0.000000e+00,0.000000e+00,0.000000e+00,0.000000e+00,0.000000e+00,0.000000e+00,0.000000e+00,0.000000e+00,0.000000e+00,0.000000e+00,0.000000e+00,0.000000e+00,0.000000e+00,0.000000e+00,0.000000e+00,0.000000e+00,0.000000e+00,0.000000e+00,0.000000e+00,0.000000e+00,0.000000e+00,0.000000e+00,0.000000e+00,0.000000e+00,0.000000e+00,0.000000e+00,0.000000e+00,0.000000e+00,0.000000e+00,0.000000e+00,0.000000e+00,0.000000e+00,0.000000e+00,0.000000e+00,0.000000e+00,0.000000e+00,0.000000e+00,0.000000e+00,0.000000e+00,0.000000e+00,0.000000e+00,0.000000e+00,0.000000e+00,0.000000e+00,0.000000e+00,0.000000e+00,0.000000e+00,0.000000e+00,0.000000e+00,0.000000e+00,0.000000e+00,0.000000e+00,0.000000e+00,0.000000e+00,0.000000e+00,0.000000e+00,0.000000e+00,0.000000e+00,0.000000e+00,0.000000e+00,0.000000e+00,0.000000e+00,0.000000e+00,0.000000e+00,0.000000e+00,0.000000e+00,0.000000e+00,0.000000e+00,0.000000e+00,0.000000e+00,0.000000e+00,0.000000e+00,0.000000e+00,0.000000e+00,0.000000e+00,0.000000e+00,0.000000e+00,0.000000e+00,0.000000e+00,0.000000e+00,0.000000e+00,0.000000e+00,0.000000e+00,0.000000e+00,0.000000e+00,0.000000e+00,0.000000e+00,0.000000e+00,0.000000e+00,0.000000e+00,0.000000e+00,0.000000e+00,0.000000e+00,0.000000e+00,0.000000e+00,0.000000e+00,0.000000e+00,0.000000e+00,0.000000e+00,0.000000e+00,0.000000e+00,0.000000e+00,0.000000e+00,0.000000e+00,0.000000e+00,0.000000e+00,0.000000e+00,0.000000e+00,0.000000e+00,0.000000e+00,0.000000e+00,0.000000e+00,0.000000e+00,0.000000e+00,0.000000e+00,0.000000e+00,0.000000e+00,0.000000e+00,0.000000e+00,0.000000e+00,0.000000e+00,0.000000e+00,0.000000e+00,0.000000e+00,0.000000e+00,0.000000e+00,0.000000e+00,0.000000e+00,0.000000e+00,0.000000e+00,0.000000e+00,0.000000e+00,0.000000e+00,0.000000e+00,0.000000e+00,0.000000e+00,0.000000e+00,0.000000e+00,0.000000e+00,0.000000e+00,0.000000e+00,0.000000e+00,0.000000e+00,0.000000e+00,0.000000e+00,0.000000e+00,0.000000e+00,0.000000e+00,0.000000e+00,0.000000e+00,0.000000e+00,0.000000e+00,0.000000e+00,0.000000e+00,0.000000e+00,0.000000e+00,0.000000e+00,0.000000e+00,0.000000e+00,0.000000e+00,0.000000e+00,0.000000e+00,0.000000e+00,0.000000e+00,0.000000e+00,0.000000e+00,0.000000e+00,0.000000e+00,0.000000e+00,0.000000e+00,0.000000e+00,0.000000e+00,0.000000e+00,0.000000e+00,0.000000e+00,0.000000e+00,0.000000e+00,0.000000e+00,0.000000e+00,0.000000e+00,0.000000e+00,0.000000e+00,0.000000e+00,0.000000e+00,0.000000e+00,0.000000e+00,0.000000e+00,0.000000e+00,0.000000e+00,0.000000e+00,0.000000e+00,0.000000e+00,0.000000e+00,0.000000e+00,0.000000e+00,0.000000e+00,0.000000e+00,0.000000e+00,0.000000e+00,0.000000e+00,0.000000e+00,0.000000e+00,0.000000e+00,0.000000e+00,0.000000e+00,0.000000e+00,0.000000e+00,0.000000e+00,0.000000e+00,0.000000e+00,0.000000e+00,0.000000e+00,0.000000e+00,0.000000e+00,0.000000e+00,0.000000e+00,0.000000e+00,0.000000e+00,0.000000e+00,0.000000e+00,0.000000e+00,0.000000e+00,0.000000e+00,0.000000e+00,0.000000e+00,0.000000e+00,0.000000e+00,0.000000e+00,0.000000e+00,0.000000e+00,0.000000e+00,0.000000e+00,0.000000e+00,0.000000e+00,0.000000e+00,0.000000e+00,0.000000e+00,0.000000e+00,0.000000e+00,0.000000e+00,0.000000e+00,0.000000e+00,0.000000e+00,0.000000e+00,0.000000e+00,0.000000e+00,0.000000e+00,0.000000e+00,0.000000e+00,0.000000e+00,0.000000e+00,0.000000e+00,0.000000e+00,0.000000e+00,0.000000e+00,0.000000e+00,0.000000e+00,0.000000e+00,0.000000e+00,0.000000e+00,0.000000e+00,0.000000e+00,0.000000e+00,0.000000e+00,0.000000e+00,0.000000e+00,0.000000e+00,0.000000e+00,0.000000e+00,0.000000e+00,0.000000e+00,0.000000e+00,0.000000e+00,0.000000e+00,0.000000e+00,0.000000e+00,0.000000e+00,0.000000e+00,0.000000e+00,0.000000e+00,0.000000e+00,0.000000e+00,0.000000e+00,0.000000e+00,0.000000e+00,0.000000e+00,0.000000e+00,0.000000e+00,0.000000e+00,0.000000e+00,0.000000e+00,0.000000e+00,0.000000e+00,0.000000e+00,0.000000e+00,0.000000e+00,0.000000e+00,0.000000e+00,0.000000e+00,0.000000e+00,0.000000e+00,0.000000e+00,0.000000e+00,0.000000e+00,0.000000e+00,0.000000e+00,0.000000e+00,0.000000e+00,0.000000e+00,0.000000e+00,0.000000e+00,0.000000e+00,0.000000e+00,0.000000e+00,0.000000e+00,0.000000e+00,0.000000e+00,0.000000e+00,0.000000e+00,0.000000e+00,0.000000e+00,0.000000e+00,0.000000e+00,0.000000e+00,0.000000e+00,0.000000e+00,0.000000e+00,0.000000e+00,0.000000e+00,0.000000e+00,0.000000e+00,0.000000e+00,0.000000e+00,0.000000e+00,0.000000e+00,0.000000e+00,0.000000e+00,0.000000e+00,0.000000e+00,0.000000e+00,0.000000e+00,0.000000e+00,0.000000e+00,0.000000e+00,0.000000e+00,0.000000e+00,0.000000e+00,0.000000e+00,0.000000e+00,0.000000e+00,0.000000e+00,0.000000e+00,0.000000e+00,0.000000e+00,0.000000e+00,0.000000e+00,0.000000e+00,0.000000e+00,0.000000e+00,0.000000e+00,0.000000e+00,0.000000e+00,0.000000e+00,0.000000e+00,0.000000e+00,0.000000e+00,0.000000e+00,0.000000e+00,0.000000e+00,0.000000e+00,0.000000e+00,0.000000e+00,0.000000e+00,0.000000e+00,0.000000e+00,0.000000e+00,0.000000e+00,0.000000e+00,0.000000e+00,0.000000e+00,0.000000e+00,0.000000e+00,0.000000e+00,0.000000e+00,0.000000e+00,0.000000e+00,0.000000e+00,0.000000e+00,0.000000e+00,0.000000e+00,0.000000e+00,0.000000e+00,0.000000e+00,0.000000e+00,0.000000e+00,0.000000e+00,0.000000e+00,0.000000e+00,0.000000e+00,0.000000e+00,0.000000e+00,0.000000e+00,0.000000e+00,0.000000e+00,0.000000e+00,0.000000e+00,0.000000e+00,0.000000e+00,0.000000e+00,0.000000e+00,0.000000e+00,0.000000e+00,0.000000e+00,0.000000e+00,0.000000e+00,0.000000e+00,0.000000e+00,0.000000e+00,0.000000e+00,0.000000e+00,0.000000e+00,0.000000e+00,0.000000e+00,0.000000e+00,0.000000e+00,0.000000e+00,0.000000e+00,0.000000e+00,0.000000e+00,0.000000e+00,0.000000e+00,0.000000e+00,0.000000e+00,0.000000e+00,0.000000e+00,0.000000e+00,0.000000e+00,0.000000e+00,0.000000e+00,0.000000e+00,0.000000e+00,0.000000e+00,0.000000e+00,0.000000e+00,0.000000e+00,0.000000e+00,0.000000e+00,0.000000e+00,0.000000e+00,0.000000e+00,0.000000e+00,0.000000e+00,0.000000e+00,0.000000e+00,0.000000e+00,0.000000e+00,0.000000e+00,0.000000e+00,0.000000e+00,0.000000e+00,0.000000e+00,0.000000e+00,0.000000e+00,0.000000e+00,0.000000e+00,0.000000e+00,0.000000e+00,0.000000e+00,0.000000e+00,0.000000e+00,0.000000e+00,0.000000e+00,0.000000e+00,0.000000e+00,0.000000e+00,0.000000e+00,0.000000e+00,0.000000e+00,0.000000e+00,0.000000e+00,0.000000e+00,0.000000e+00,0.000000e+00,0.000000e+00,0.000000e+00,0.000000e+00,0.000000e+00,0.000000e+00,0.000000e+00,0.000000e+00,0.000000e+00,0.000000e+00,0.000000e+00,0.000000e+00,0.000000e+00,0.000000e+00,0.000000e+00,0.000000e+00,0.000000e+00,0.000000e+00,0.000000e+00,0.000000e+00,0.000000e+00,0.000000e+00,0.000000e+00,0.000000e+00,0.000000e+00,0.000000e+00,0.000000e+00,0.000000e+00,0.000000e+00,0.000000e+00,0.000000e+00,0.000000e+00,0.000000e+00,0.000000e+00,0.000000e+00,0.000000e+00,0.000000e+00,0.000000e+00,0.000000e+00,0.000000e+00,0.000000e+00,0.000000e+00,0.000000e+00,0.000000e+00,0.000000e+00,0.000000e+00,0.000000e+00,0.000000e+00,0.000000e+00,0.000000e+00,0.000000e+00,0.000000e+00,0.000000e+00,0.000000e+00,0.000000e+00,0.000000e+00,0.000000e+00,0.000000e+00,0.000000e+00,0.000000e+00,0.000000e+00,0.000000e+00,0.000000e+00,0.000000e+00,0.000000e+00,0.000000e+00,0.000000e+00,0.000000e+00,0.000000e+00,0.000000e+00,0.000000e+00,0.000000e+00,0.000000e+00,0.000000e+00,0.000000e+00,0.000000e+00,0.000000e+00,0.000000e+00,0.000000e+00,0.000000e+00,0.000000e+00,0.000000e+00,0.000000e+00,0.000000e+00,0.000000e+00,0.000000e+00,0.000000e+00,0.000000e+00,0.000000e+00,0.000000e+00,0.000000e+00,0.000000e+00,0.000000e+00,0.000000e+00,0.000000e+00,0.000000e+00,0.000000e+00,0.000000e+00,0.000000e+00,0.000000e+00,0.000000e+00,0.000000e+00,0.000000e+00,0.000000e+00,0.000000e+00,0.000000e+00,0.000000e+00,0.000000e+00,0.000000e+00,0.000000e+00,0.000000e+00,0.000000e+00,0.000000e+00,0.000000e+00,0.000000e+00,0.000000e+00,0.000000e+00,0.000000e+00,0.000000e+00,0.000000e+00,0.000000e+00,0.000000e+00,0.000000e+00,0.000000e+00,0.000000e+00,0.000000e+00,0.000000e+00,0.000000e+00,0.000000e+00,0.000000e+00,0.000000e+00,0.000000e+00,0.000000e+00,0.000000e+00,0.000000e+00,0.000000e+00,0.000000e+00,0.000000e+00,0.000000e+00,0.000000e+00,0.000000e+00,0.000000e+00,0.000000e+00,0.000000e+00,0.000000e+00,0.000000e+00,0.000000e+00,0.000000e+00,0.000000e+00,0.000000e+00,0.000000e+00,0.000000e+00,0.000000e+00,0.000000e+00,0.000000e+00,0.000000e+00,0.000000e+00,0.000000e+00,0.000000e+00,0.000000e+00,0.000000e+00,0.000000e+00,0.000000e+00,0.000000e+00,0.000000e+00,0.000000e+00,0.000000e+00,0.000000e+00,0.000000e+00,0.000000e+00,0.000000e+00,0.000000e+00,0.000000e+00,0.000000e+00,0.000000e+00,0.000000e+00,0.000000e+00,0.000000e+00,0.000000e+00,0.000000e+00,0.000000e+00,0.000000e+00,0.000000e+00,0.000000e+00,0.000000e+00,0.000000e+00,0.000000e+00,0.000000e+00,0.000000e+00,0.000000e+00,0.000000e+00,0.000000e+00,0.000000e+00,0.000000e+00,0.000000e+00,0.000000e+00,0.000000e+00,0.000000e+00,0.000000e+00,0.000000e+00,0.000000e+00,0.000000e+00,0.000000e+00,0.000000e+00,0.000000e+00,0.000000e+00,0.000000e+00,0.000000e+00,0.000000e+00,0.000000e+00,0.000000e+00,0.000000e+00,0.000000e+00,0.000000e+00,0.000000e+00,0.000000e+00,0.000000e+00,0.000000e+00,0.000000e+00,0.000000e+00,0.000000e+00,0.000000e+00,0.000000e+00,0.000000e+00,0.000000e+00,0.000000e+00,0.000000e+00,0.000000e+00,0.000000e+00,0.000000e+00,0.000000e+00,0.000000e+00,0.000000e+00,0.000000e+00,0.000000e+00,0.000000e+00,0.000000e+00,0.000000e+00,0.000000e+00,0.000000e+00,0.000000e+00,0.000000e+00,0.000000e+00,0.000000e+00,0.000000e+00,0.000000e+00,0.000000e+00,0.000000e+00,0.000000e+00,0.000000e+00,0.000000e+00,0.000000e+00,0.000000e+00,0.000000e+00,0.000000e+00,0.000000e+00,0.000000e+00,0.000000e+00,0.000000e+00,0.000000e+00,0.000000e+00,0.000000e+00,0.000000e+00,0.000000e+00,0.000000e+00,0.000000e+00,0.000000e+00,0.000000e+00,0.000000e+00,0.000000e+00,0.000000e+00,0.000000e+00,0.000000e+00,0.000000e+00,0.000000e+00,0.000000e+00,0.000000e+00,0.000000e+00,0.000000e+00,0.000000e+00,0.000000e+00,0.000000e+00,0.000000e+00,0.000000e+00,0.000000e+00,0.000000e+00,0.000000e+00,0.000000e+00,0.000000e+00,0.000000e+00,0.000000e+00,0.000000e+00,0.000000e+00,0.000000e+00,0.000000e+00,0.000000e+00,0.000000e+00,0.000000e+00,0.000000e+00,0.000000e+00,0.000000e+00,0.000000e+00,0.000000e+00,0.000000e+00,0.000000e+00,0.000000e+00,0.000000e+00,0.000000e+00,0.000000e+00,0.000000e+00,0.000000e+00,0.000000e+00,0.000000e+00,0.000000e+00,0.000000e+00,0.000000e+00,0.000000e+00,0.000000e+00,0.000000e+00,0.000000e+00,0.000000e+00,0.000000e+00,0.000000e+00,0.000000e+00,0.000000e+00,0.000000e+00,0.000000e+00,0.000000e+00,0.000000e+00,0.000000e+00,0.000000e+00,0.000000e+00,0.000000e+00,0.000000e+00,0.000000e+00,0.000000e+00,0.000000e+00,0.000000e+00,0.000000e+00,0.000000e+00,0.000000e+00,0.000000e+00,0.000000e+00,0.000000e+00,0.000000e+00,0.000000e+00,0.000000e+00,0.000000e+00,0.000000e+00,0.000000e+00,0.000000e+00,0.000000e+00,0.000000e+00,0.000000e+00,0.000000e+00,0.000000e+00,0.000000e+00,0.000000e+00,0.000000e+00,0.000000e+00,0.000000e+00,0.000000e+00,0.000000e+00,0.000000e+00,0.000000e+00,0.000000e+00,0.000000e+00,0.000000e+00,0.000000e+00,0.000000e+00,0.000000e+00,0.000000e+00,0.000000e+00,0.000000e+00,0.000000e+00,0.000000e+00,0.000000e+00,0.000000e+00,0.000000e+00,0.000000e+00,0.000000e+00,0.000000e+00,0.000000e+00,0.000000e+00,0.000000e+00,0.000000e+00,0.000000e+00,0.000000e+00,0.000000e+00,0.000000e+00,0.000000e+00,0.000000e+00,0.000000e+00,0.000000e+00,0.000000e+00,0.000000e+00,0.000000e+00,0.000000e+00,0.000000e+00,0.000000e+00,0.000000e+00,0.000000e+00,0.000000e+00,0.000000e+00,0.000000e+00,0.000000e+00,0.000000e+00,0.000000e+00,0.000000e+00,0.000000e+00,0.000000e+00,0.000000e+00,0.000000e+00,0.000000e+00,0.000000e+00,0.000000e+00,0.000000e+00,0.000000e+00,0.000000e+00,0.000000e+00,0.000000e+00,0.000000e+00,0.000000e+00,0.000000e+00,0.000000e+00,0.000000e+00,0.000000e+00,0.000000e+00,0.000000e+00,0.000000e+00,0.000000e+00,0.000000e+00,0.000000e+00,0.000000e+00,0.000000e+00,0.000000e+00,0.000000e+00,0.000000e+00,0.000000e+00,0.000000e+00,0.000000e+00,0.000000e+00,0.000000e+00,0.000000e+00,0.000000e+00,0.000000e+00,0.000000e+00,0.000000e+00,0.000000e+00,0.000000e+00,0.000000e+00,0.000000e+00,0.000000e+00,0.000000e+00,0.000000e+00,0.000000e+00,0.000000e+00,0.000000e+00,0.000000e+00,0.000000e+00,0.000000e+00,0.000000e+00,0.000000e+00,0.000000e+00,0.000000e+00,0.000000e+00,0.000000e+00,0.000000e+00,0.000000e+00,0.000000e+00,0.000000e+00,0.000000e+00,0.000000e+00,0.000000e+00,0.000000e+00,0.000000e+00,0.000000e+00,0.000000e+00,0.000000e+00,0.000000e+00,0.000000e+00,0.000000e+00,0.000000e+00,0.000000e+00,0.000000e+00,0.000000e+00,0.000000e+00,0.000000e+00,0.000000e+00,0.000000e+00,0.000000e+00,0.000000e+00,0.000000e+00,0.000000e+00,0.000000e+00,0.000000e+00,0.000000e+00,0.000000e+00,0.000000e+00,0.000000e+00,0.000000e+00,0.000000e+00,0.000000e+00,0.000000e+00,0.000000e+00,0.000000e+00,0.000000e+00,0.000000e+00,0.000000e+00,0.000000e+00,0.000000e+00,0.000000e+00,0.000000e+00,0.000000e+00,0.000000e+00,0.000000e+00,0.000000e+00,0.000000e+00,0.000000e+00,0.000000e+00,0.000000e+00,0.000000e+00,0.000000e+00,0.000000e+00,0.000000e+00,0.000000e+00,0.000000e+00,0.000000e+00,0.000000e+00,0.000000e+00,0.000000e+00,0.000000e+00,0.000000e+00,0.000000e+00,0.000000e+00,0.000000e+00,0.000000e+00,0.000000e+00,0.000000e+00,0.000000e+00,0.000000e+00,0.000000e+00,0.000000e+00,0.000000e+00,0.000000e+00,0.000000e+00,0.000000e+00,0.000000e+00,0.000000e+00,0.000000e+00,0.000000e+00,0.000000e+00,0.000000e+00,0.000000e+00,0.000000e+00,0.000000e+00,0.000000e+00,0.000000e+00,0.000000e+00,0.000000e+00,0.000000e+00,0.000000e+00,0.000000e+00,0.000000e+00,0.000000e+00,0.000000e+00,0.000000e+00,0.000000e+00,0.000000e+00,0.000000e+00,0.000000e+00,0.000000e+00,0.000000e+00,0.000000e+00,0.000000e+00,0.000000e+00,0.000000e+00,0.000000e+00,0.000000e+00,0.000000e+00,0.000000e+00,0.000000e+00,0.000000e+00,0.000000e+00,0.000000e+00,0.000000e+00,0.000000e+00,0.000000e+00,0.000000e+00,0.000000e+00,0.000000e+00,0.000000e+00,0.000000e+00,0.000000e+00,0.000000e+00,0.000000e+00,0.000000e+00,0.000000e+00,0.000000e+00,0.000000e+00,0.000000e+00,0.000000e+00,0.000000e+00,0.000000e+00,0.000000e+00,0.000000e+00,0.000000e+00,0.000000e+00,0.000000e+00,0.000000e+00,0.000000e+00,0.000000e+00,0.000000e+00,0.000000e+00,0.000000e+00,0.000000e+00,0.000000e+00,0.000000e+00,0.000000e+00,0.000000e+00,0.000000e+00,0.000000e+00,0.000000e+00,0.000000e+00,0.000000e+00,0.000000e+00,0.000000e+00,0.000000e+00,0.000000e+00,0.000000e+00,0.000000e+00,0.000000e+00,0.000000e+00,0.000000e+00,0.000000e+00,0.000000e+00,0.000000e+00,0.000000e+00,0.000000e+00,0.000000e+00,0.000000e+00,0.000000e+00,0.000000e+00,0.000000e+00,0.000000e+00,0.000000e+00,0.000000e+00,0.000000e+00,0.000000e+00,0.000000e+00,0.000000e+00,0.000000e+00,0.000000e+00,0.000000e+00,0.000000e+00,0.000000e+00,0.000000e+00,0.000000e+00,0.000000e+00,0.000000e+00,0.000000e+00,0.000000e+00,0.000000e+00,0.000000e+00,0.000000e+00,0.000000e+00,0.000000e+00,0.000000e+00,0.000000e+00,0.000000e+00,0.000000e+00,0.000000e+00,0.000000e+00,0.000000e+00,0.000000e+00,0.000000e+00,0.000000e+00,0.000000e+00,0.000000e+00,0.000000e+00,0.000000e+00,0.000000e+00,0.000000e+00,0.000000e+00,0.000000e+00,0.000000e+00,0.000000e+00,0.000000e+00,0.000000e+00,0.000000e+00,0.000000e+00,0.000000e+00,0.000000e+00,0.000000e+00,0.000000e+00,0.000000e+00,0.000000e+00,0.000000e+00,0.000000e+00,0.000000e+00,0.000000e+00,0.000000e+00,0.000000e+00,0.000000e+00,0.000000e+00,0.000000e+00,0.000000e+00,0.000000e+00,0.000000e+00,0.000000e+00,0.000000e+00,0.000000e+00,0.000000e+00,0.000000e+00,0.000000e+00,0.000000e+00,0.000000e+00,0.000000e+00,0.000000e+00,0.000000e+00,0.000000e+00,0.000000e+00,0.000000e+00,0.000000e+00,0.000000e+00,0.000000e+00,0.000000e+00,0.000000e+00,0.000000e+00,0.000000e+00,0.000000e+00,0.000000e+00,0.000000e+00,0.000000e+00,0.000000e+00,0.000000e+00,0.000000e+00,0.000000e+00,0.000000e+00,0.000000e+00,0.000000e+00,0.000000e+00,0.000000e+00,0.000000e+00,0.000000e+00,0.000000e+00,0.000000e+00,0.000000e+00,0.000000e+00,0.000000e+00,0.000000e+00,0.000000e+00,0.000000e+00,0.000000e+00,0.000000e+00,0.000000e+00,0.000000e+00,0.000000e+00,0.000000e+00,0.000000e+00,0.000000e+00,0.000000e+00,0.000000e+00,0.000000e+00,0.000000e+00,0.000000e+00,0.000000e+00,0.000000e+00,0.000000e+00,0.000000e+00,0.000000e+00,0.000000e+00,0.000000e+00,0.000000e+00,0.000000e+00,0.000000e+00,0.000000e+00,0.000000e+00,0.000000e+00,0.000000e+00,0.000000e+00,0.000000e+00,0.000000e+00,0.000000e+00,0.000000e+00,0.000000e+00,0.000000e+00,0.000000e+00,0.000000e+00,0.000000e+00,0.000000e+00,0.000000e+00,0.000000e+00,0.000000e+00,0.000000e+00,0.000000e+00,0.000000e+00,0.000000e+00,0.000000e+00,0.000000e+00,0.000000e+00,0.000000e+00,0.000000e+00,0.000000e+00,0.000000e+00,0.000000e+00,0.000000e+00,0.000000e+00,0.000000e+00,0.000000e+00,0.000000e+00,0.000000e+00,0.000000e+00,0.000000e+00,0.000000e+00,0.000000e+00,0.000000e+00,0.000000e+00,0.000000e+00,0.000000e+00,0.000000e+00,0.000000e+00,0.000000e+00,0.000000e+00,0.000000e+00,0.000000e+00,0.000000e+00,0.000000e+00,0.000000e+00,0.000000e+00,0.000000e+00,0.000000e+00,0.000000e+00,0.000000e+00,0.000000e+00,0.000000e+00,0.000000e+00,0.000000e+00,0.000000e+00,0.000000e+00,0.000000e+00,0.000000e+00,0.000000e+00,0.000000e+00,0.000000e+00,0.000000e+00,0.000000e+00,0.000000e+00,0.000000e+00,0.000000e+00,0.000000e+00,0.000000e+00,0.000000e+00,0.000000e+00,0.000000e+00,0.000000e+00,0.000000e+00,0.000000e+00,0.000000e+00,0.000000e+00,0.000000e+00,0.000000e+00,0.000000e+00,0.000000e+00,0.000000e+00,0.000000e+00,0.000000e+00,0.000000e+00,0.000000e+00,0.000000e+00,0.000000e+00,0.000000e+00,0.000000e+00,0.000000e+00,0.000000e+00,0.000000e+00,0.000000e+00,0.000000e+00,0.000000e+00,0.000000e+00,0.000000e+00,0.000000e+00,0.000000e+00,0.000000e+00,0.000000e+00,0.000000e+00,0.000000e+00,0.000000e+00,0.000000e+00,0.000000e+00,0.000000e+00,0.000000e+00,0.000000e+00,0.000000e+00,0.000000e+00,0.000000e+00,0.000000e+00,0.000000e+00,0.000000e+00,0.000000e+00,0.000000e+00,0.000000e+00,0.000000e+00,0.000000e+00,0.000000e+00,0.000000e+00,0.000000e+00,0.000000e+00,0.000000e+00,0.000000e+00,0.000000e+00,0.000000e+00,0.000000e+00,0.000000e+00,0.000000e+00,0.000000e+00,0.000000e+00,0.000000e+00,0.000000e+00,0.000000e+00,0.000000e+00,0.000000e+00,0.000000e+00,0.000000e+00,0.000000e+00,0.000000e+00,0.000000e+00,0.000000e+00,0.000000e+00,0.000000e+00,0.000000e+00,0.000000e+00,0.000000e+00,0.000000e+00,0.000000e+00,0.000000e+00,0.000000e+00,0.000000e+00,0.000000e+00,0.000000e+00,0.000000e+00,0.000000e+00,0.000000e+00,0.000000e+00,0.000000e+00,0.000000e+00,0.000000e+00,0.000000e+00,0.000000e+00,0.000000e+00,0.000000e+00,0.000000e+00,0.000000e+00,0.000000e+00,0.000000e+00,0.000000e+00,0.000000e+00,0.000000e+00,0.000000e+00,0.000000e+00,0.000000e+00,0.000000e+00,0.000000e+00,0.000000e+00,0.000000e+00,0.000000e+00,0.000000e+00,0.000000e+00,0.000000e+00,0.000000e+00,0.000000e+00,0.000000e+00,0.000000e+00,0.000000e+00,0.000000e+00,0.000000e+00,0.000000e+00,0.000000e+00,0.000000e+00,0.000000e+00,0.000000e+00,0.000000e+00,0.000000e+00,0.000000e+00,0.000000e+00,0.000000e+00,0.000000e+00,0.000000e+00,0.000000e+00,0.000000e+00,0.000000e+00,0.000000e+00,0.000000e+00,0.000000e+00,0.000000e+00,0.000000e+00,0.000000e+00,0.000000e+00,0.000000e+00,0.000000e+00,0.000000e+00,0.000000e+00,0.000000e+00,0.000000e+00,0.000000e+00,0.000000e+00,0.000000e+00,0.000000e+00,0.000000e+00,0.000000e+00,0.000000e+00,0.000000e+00,0.000000e+00,0.000000e+00,0.000000e+00,0.000000e+00,0.000000e+00,0.000000e+00,0.000000e+00,0.000000e+00,0.000000e+00,0.000000e+00,0.000000e+00,0.000000e+00,0.000000e+00,0.000000e+00,0.000000e+00,0.000000e+00,0.000000e+00,0.000000e+00,0.000000e+00,0.000000e+00,0.000000e+00,0.000000e+00,0.000000e+00,0.000000e+00,0.000000e+00,0.000000e+00,0.000000e+00,0.000000e+00,0.000000e+00,0.000000e+00,0.000000e+00,0.000000e+00,0.000000e+00,0.000000e+00,0.000000e+00,0.000000e+00,0.000000e+00,0.000000e+00,0.000000e+00,0.000000e+00,0.000000e+00,0.000000e+00,0.000000e+00,0.000000e+00,0.000000e+00,0.000000e+00,0.000000e+00,0.000000e+00,0.000000e+00,0.000000e+00,0.000000e+00,0.000000e+00,0.000000e+00,0.000000e+00,0.000000e+00,0.000000e+00,0.000000e+00,0.000000e+00,0.000000e+00,0.000000e+00,0.000000e+00,0.000000e+00,0.000000e+00,0.000000e+00,0.000000e+00,0.000000e+00,0.000000e+00,0.000000e+00,0.000000e+00,0.000000e+00,0.000000e+00,0.000000e+00,0.000000e+00,0.000000e+00,0.000000e+00,0.000000e+00,0.000000e+00,0.000000e+00,0.000000e+00,0.000000e+00,0.000000e+00,0.000000e+00,0.000000e+00,0.000000e+00,0.000000e+00,0.000000e+00,0.000000e+00,0.000000e+00,0.000000e+00,0.000000e+00,0.000000e+00,0.000000e+00,0.000000e+00,0.000000e+00,0.000000e+00,0.000000e+00,0.000000e+00,0.000000e+00,0.000000e+00,0.000000e+00,0.000000e+00,0.000000e+00,0.000000e+00,0.000000e+00,0.000000e+00,0.000000e+00,0.000000e+00,0.000000e+00,0.000000e+00,0.000000e+00,0.000000e+00,0.000000e+00,0.000000e+00,0.000000e+00,0.000000e+00,0.000000e+00,0.000000e+00,0.000000e+00,0.000000e+00,0.000000e+00,0.000000e+00,0.000000e+00,0.000000e+00,0.000000e+00,0.000000e+00,0.000000e+00,0.000000e+00,0.000000e+00,0.000000e+00,0.000000e+00,0.000000e+00,0.000000e+00,0.000000e+00,0.000000e+00,0.000000e+00,0.000000e+00,0.000000e+00,0.000000e+00,0.000000e+00,0.000000e+00,0.000000e+00,0.000000e+00,0.000000e+00,0.000000e+00,0.000000e+00,0.000000e+00,0.000000e+00,0.000000e+00,0.000000e+00,0.000000e+00,0.000000e+00,0.000000e+00,0.000000e+00,0.000000e+00,0.000000e+00,0.000000e+00,0.000000e+00,0.000000e+00,0.000000e+00,0.000000e+00,0.000000e+00,0.000000e+00,0.000000e+00,0.000000e+00,0.000000e+00,0.000000e+00,0.000000e+00,0.000000e+00,0.000000e+00,0.000000e+00,0.000000e+00,0.000000e+00,0.000000e+00,0.000000e+00,0.000000e+00,0.000000e+00,0.000000e+00,0.000000e+00,0.000000e+00,0.000000e+00,0.000000e+00,0.000000e+00,0.000000e+00,0.000000e+00,0.000000e+00,0.000000e+00,0.000000e+00,0.000000e+00,0.000000e+00,0.000000e+00,0.000000e+00,0.000000e+00,0.000000e+00,0.000000e+00,0.000000e+00,0.000000e+00,0.000000e+00,0.000000e+00,0.000000e+00,0.000000e+00,0.000000e+00,0.000000e+00,0.000000e+00,0.000000e+00,0.000000e+00,0.000000e+00,0.000000e+00,0.000000e+00,0.000000e+00,0.000000e+00,0.000000e+00,0.000000e+00,0.000000e+00,0.000000e+00,0.000000e+00,0.000000e+00,0.000000e+00,0.000000e+00,0.000000e+00,0.000000e+00,0.000000e+00,0.000000e+00,0.000000e+00,0.000000e+00,0.000000e+00,0.000000e+00,0.000000e+00,0.000000e+00,0.000000e+00,0.000000e+00,0.000000e+00,0.000000e+00,0.000000e+00,0.000000e+00,0.000000e+00,0.000000e+00,0.000000e+00,0.000000e+00,0.000000e+00,0.000000e+00,0.000000e+00,0.000000e+00,0.000000e+00,0.000000e+00,0.000000e+00,0.000000e+00,0.000000e+00,0.000000e+00,0.000000e+00,0.000000e+00,0.000000e+00,0.000000e+00,0.000000e+00,0.000000e+00,0.000000e+00,0.000000e+00,0.000000e+00,0.000000e+00,0.000000e+00,0.000000e+00,0.000000e+00,0.000000e+00,0.000000e+00,0.000000e+00,0.000000e+00,0.000000e+00,0.000000e+00,0.000000e+00,0.000000e+00,0.000000e+00,0.000000e+00,0.000000e+00,0.000000e+00,0.000000e+00,0.000000e+00,0.000000e+00,0.000000e+00,0.000000e+00,0.000000e+00,0.000000e+00,0.000000e+00,0.000000e+00,0.000000e+00,0.000000e+00,0.000000e+00,0.000000e+00,0.000000e+00,0.000000e+00,0.000000e+00,0.000000e+00,0.000000e+00,0.000000e+00,0.000000e+00,0.000000e+00,0.000000e+00,0.000000e+00,0.000000e+00,0.000000e+00,0.000000e+00,0.000000e+00,0.000000e+00,0.000000e+00,0.000000e+00,0.000000e+00,0.000000e+00,0.000000e+00,0.000000e+00,0.000000e+00,0.000000e+00,0.000000e+00,0.000000e+00,0.000000e+00,0.000000e+00,0.000000e+00,0.000000e+00,0.000000e+00,0.000000e+00,0.000000e+00,0.000000e+00,0.000000e+00,0.000000e+00,0.000000e+00,0.000000e+00,0.000000e+00,0.000000e+00,0.000000e+00,0.000000e+00,0.000000e+00,0.000000e+00,0.000000e+00,0.000000e+00,0.000000e+00,0.000000e+00,0.000000e+00,0.000000e+00,0.000000e+00,0.000000e+00,0.000000e+00,0.000000e+00,0.000000e+00,0.000000e+00,0.000000e+00,0.000000e+00,0.000000e+00,0.000000e+00,0.000000e+00,0.000000e+00,0.000000e+00,0.000000e+00,0.000000e+00,0.000000e+00,0.000000e+00,0.000000e+00,0.000000e+00,0.000000e+00,0.000000e+00,0.000000e+00,0.000000e+00,0.000000e+00,0.000000e+00,0.000000e+00,0.000000e+00,0.000000e+00,0.000000e+00,0.000000e+00,0.000000e+00,0.000000e+00,0.000000e+00,0.000000e+00,0.000000e+00,0.000000e+00,0.000000e+00,0.000000e+00,0.000000e+00,0.000000e+00,0.000000e+00,0.000000e+00,0.000000e+00,0.000000e+00,0.000000e+00,0.000000e+00,0.000000e+00,0.000000e+00,0.000000e+00,0.000000e+00,0.000000e+00,0.000000e+00,0.000000e+00,0.000000e+00,0.000000e+00,0.000000e+00,0.000000e+00,0.000000e+00,0.000000e+00,0.000000e+00,0.000000e+00,0.000000e+00,0.000000e+00,0.000000e+00,0.000000e+00,0.000000e+00,0.000000e+00,0.000000e+00,0.000000e+00,0.000000e+00,0.000000e+00,0.000000e+00,0.000000e+00,0.000000e+00,0.000000e+00,0.000000e+00,0.000000e+00,0.000000e+00,0.000000e+00,0.000000e+00,0.000000e+00,0.000000e+00,0.000000e+00,0.000000e+00,0.000000e+00,0.000000e+00,0.000000e+00,0.000000e+00,0.000000e+00,0.000000e+00,0.000000e+00,0.000000e+00,0.000000e+00,0.000000e+00,0.000000e+00,0.000000e+00,0.000000e+00,0.000000e+00,0.000000e+00,0.000000e+00,0.000000e+00,0.000000e+00,0.000000e+00,0.000000e+00,0.000000e+00,0.000000e+00,0.000000e+00,0.000000e+00,0.000000e+00,0.000000e+00,0.000000e+00,0.000000e+00,0.000000e+00,0.000000e+00,0.000000e+00,0.000000e+00,0.000000e+00,0.000000e+00,0.000000e+00,0.000000e+00,0.000000e+00,0.000000e+00,0.000000e+00,0.000000e+00,0.000000e+00,0.000000e+00,0.000000e+00,0.000000e+00,0.000000e+00,0.000000e+00,0.000000e+00,0.000000e+00,0.000000e+00,0.000000e+00,0.000000e+00,0.000000e+00,0.000000e+00,0.000000e+00,0.000000e+00,0.000000e+00,0.000000e+00,0.000000e+00,0.000000e+00,0.000000e+00,0.000000e+00,0.000000e+00,0.000000e+00,0.000000e+00,0.000000e+00,0.000000e+00,0.000000e+00,0.000000e+00,0.000000e+00,0.000000e+00,0.000000e+00,0.000000e+00,0.000000e+00,0.000000e+00,0.000000e+00,0.000000e+00,0.000000e+00,0.000000e+00,0.000000e+00,0.000000e+00,0.000000e+00,0.000000e+00,0.000000e+00,0.000000e+00,0.000000e+00,0.000000e+00,0.000000e+00,0.000000e+00,0.000000e+00,0.000000e+00,0.000000e+00,0.000000e+00,0.000000e+00,0.000000e+00,0.000000e+00,0.000000e+00,0.000000e+00,0.000000e+00,0.000000e+00,0.000000e+00,0.000000e+00,0.000000e+00,0.000000e+00,0.000000e+00,0.000000e+00,0.000000e+00,0.000000e+00,0.000000e+00,0.000000e+00,0.000000e+00,0.000000e+00,0.000000e+00,0.000000e+00,0.000000e+00,0.000000e+00,0.000000e+00,0.000000e+00,0.000000e+00,0.000000e+00,0.000000e+00,0.000000e+00,0.000000e+00,0.000000e+00,0.000000e+00,0.000000e+00,0.000000e+00,0.000000e+00,0.000000e+00,0.000000e+00,0.000000e+00,0.000000e+00,0.000000e+00,0.000000e+00,0.000000e+00,0.000000e+00,0.000000e+00,0.000000e+00,0.000000e+00,0.000000e+00,0.000000e+00,0.000000e+00,0.000000e+00,0.000000e+00,0.000000e+00,0.000000e+00,0.000000e+00,0.000000e+00,0.000000e+00,0.000000e+00,0.000000e+00,0.000000e+00,0.000000e+00,0.000000e+00,0.000000e+00,0.000000e+00,0.000000e+00,0.000000e+00,0.000000e+00,0.000000e+00,0.000000e+00,0.000000e+00,0.000000e+00,0.000000e+00,0.000000e+00,0.000000e+00,0.000000e+00,0.000000e+00,0.000000e+00,0.000000e+00,0.000000e+00,0.000000e+00,0.000000e+00,0.000000e+00,0.000000e+00,0.000000e+00,0.000000e+00,0.000000e+00,0.000000e+00,0.000000e+00,0.000000e+00,0.000000e+00,0.000000e+00,0.000000e+00,0.000000e+00,0.000000e+00,0.000000e+00,0.000000e+00,0.000000e+00,0.000000e+00,0.000000e+00,0.000000e+00,0.000000e+00,0.000000e+00,0.000000e+00,0.000000e+00,0.000000e+00,0.000000e+00,0.000000e+00,0.000000e+00,0.000000e+00,0.000000e+00,0.000000e+00,0.000000e+00,0.000000e+00,0.000000e+00,0.000000e+00,0.000000e+00,0.000000e+00,0.000000e+00,0.000000e+00,0.000000e+00,0.000000e+00,0.000000e+00,0.000000e+00,0.000000e+00,0.000000e+00,0.000000e+00,0.000000e+00,0.000000e+00,0.000000e+00,0.000000e+00,0.000000e+00,0.000000e+00,0.000000e+00,0.000000e+00,0.000000e+00,0.000000e+00,0.000000e+00,0.000000e+00,0.000000e+00,0.000000e+00,0.000000e+00,0.000000e+00,0.000000e+00,0.000000e+00,0.000000e+00,0.000000e+00,0.000000e+00,0.000000e+00,0.000000e+00,0.000000e+00,0.000000e+00,0.000000e+00,0.000000e+00,0.000000e+00,0.000000e+00,0.000000e+00,0.000000e+00,0.000000e+00,0.000000e+00,0.000000e+00,0.000000e+00,0.000000e+00,0.000000e+00,0.000000e+00,0.000000e+00,0.000000e+00,0.000000e+00,0.000000e+00,0.000000e+00,0.000000e+00,0.000000e+00,0.000000e+00,0.000000e+00,0.000000e+00,0.000000e+00,0.000000e+00,0.000000e+00,0.000000e+00,0.000000e+00,0.000000e+00,0.000000e+00,0.000000e+00,0.000000e+00,0.000000e+00,0.000000e+00,0.000000e+00,0.000000e+00,0.000000e+00,0.000000e+00,0.000000e+00,0.000000e+00,0.000000e+00,0.000000e+00,0.000000e+00,0.000000e+00,0.000000e+00,0.000000e+00,0.000000e+00,0.000000e+00,0.000000e+00,0.000000e+00,0.000000e+00,0.000000e+00,0.000000e+00,0.000000e+00,0.000000e+00,0.000000e+00,0.000000e+00,0.000000e+00,0.000000e+00,0.000000e+00,0.000000e+00,0.000000e+00,0.000000e+00,0.000000e+00,0.000000e+00,0.000000e+00,0.000000e+00,0.000000e+00,0.000000e+00,0.000000e+00,0.000000e+00,0.000000e+00,0.000000e+00,0.000000e+00,0.000000e+00,0.000000e+00,0.000000e+00,0.000000e+00,0.000000e+00,0.000000e+00,0.000000e+00,0.000000e+00,0.000000e+00,0.000000e+00,0.000000e+00,0.000000e+00,0.000000e+00,0.000000e+00,0.000000e+00,0.000000e+00,0.000000e+00,0.000000e+00,0.000000e+00,0.000000e+00,0.000000e+00,0.000000e+00,0.000000e+00,0.000000e+00,0.000000e+00,0.000000e+00,0.000000e+00,0.000000e+00,0.000000e+00,0.000000e+00,0.000000e+00,0.000000e+00,0.000000e+00,0.000000e+00,0.000000e+00,0.000000e+00,0.000000e+00,0.000000e+00,0.000000e+00,0.000000e+00,0.000000e+00,0.000000e+00,0.000000e+00,0.000000e+00,0.000000e+00,0.000000e+00,0.000000e+00,0.000000e+00,0.000000e+00,0.000000e+00,0.000000e+00,0.000000e+00,0.000000e+00,0.000000e+00,0.000000e+00,0.000000e+00,0.000000e+00,0.000000e+00,0.000000e+00,0.000000e+00,0.000000e+00,0.000000e+00,0.000000e+00,0.000000e+00,0.000000e+00,0.000000e+00,0.000000e+00,0.000000e+00,0.000000e+00,0.000000e+00,0.000000e+00,0.000000e+00,0.000000e+00,0.000000e+00,0.000000e+00,0.000000e+00,0.000000e+00,0.000000e+00,0.000000e+00,0.000000e+00,0.000000e+00,0.000000e+00,0.000000e+00,0.000000e+00,0.000000e+00,0.000000e+00,0.000000e+00,0.000000e+00,0.000000e+00,0.000000e+00,0.000000e+00,0.000000e+00,0.000000e+00,0.000000e+00,0.000000e+00,0.000000e+00,0.000000e+00,0.000000e+00,0.000000e+00,0.000000e+00,0.000000e+00,0.000000e+00,0.000000e+00,0.000000e+00,0.000000e+00,0.000000e+00,0.000000e+00,0.000000e+00,0.000000e+00,0.000000e+00,0.000000e+00,0.000000e+00,0.000000e+00,0.000000e+00,0.000000e+00,0.000000e+00,0.000000e+00,0.000000e+00,0.000000e+00,0.000000e+00,0.000000e+00,0.000000e+00,0.000000e+00,0.000000e+00,0.000000e+00,0.000000e+00,0.000000e+00,0.000000e+00,0.000000e+00,0.000000e+00,0.000000e+00,0.000000e+00,0.000000e+00,0.000000e+00,0.000000e+00,0.000000e+00,0.000000e+00,0.000000e+00,0.000000e+00,0.000000e+00,0.000000e+00,0.000000e+00,0.000000e+00,0.000000e+00,0.000000e+00,0.000000e+00,0.000000e+00,0.000000e+00,0.000000e+00,0.000000e+00,0.000000e+00,0.000000e+00,0.000000e+00,0.000000e+00,0.000000e+00,0.000000e+00,0.000000e+00,0.000000e+00,0.000000e+00,0.000000e+00,0.000000e+00,0.000000e+00,0.000000e+00,0.000000e+00,0.000000e+00,0.000000e+00,0.000000e+00,0.000000e+00,0.000000e+00,0.000000e+00,0.000000e+00,0.000000e+00,0.000000e+00,0.000000e+00,0.000000e+00,0.000000e+00,0.000000e+00,0.000000e+00,0.000000e+00,0.000000e+00,0.000000e+00,0.000000e+00,0.000000e+00,0.000000e+00,0.000000e+00,0.000000e+00,0.000000e+00,0.000000e+00,0.000000e+00,0.000000e+00,0.000000e+00,0.000000e+00,0.000000e+00,0.000000e+00,0.000000e+00,0.000000e+00,0.000000e+00,0.000000e+00,0.000000e+00,0.000000e+00,0.000000e+00,0.000000e+00,0.000000e+00,0.000000e+00,0.000000e+00,0.000000e+00,0.000000e+00,0.000000e+00,0.000000e+00,0.000000e+00,0.000000e+00,0.000000e+00,0.000000e+00,0.000000e+00,0.000000e+00,0.000000e+00,0.000000e+00,0.000000e+00,0.000000e+00,0.000000e+00,0.000000e+00,0.000000e+00,0.000000e+00,0.000000e+00,0.000000e+00,0.000000e+00,0.000000e+00,0.000000e+00,0.000000e+00,0.000000e+00,0.000000e+00,0.000000e+00,0.000000e+00,0.000000e+00,0.000000e+00,0.000000e+00,0.000000e+00,0.000000e+00,0.000000e+00,0.000000e+00,0.000000e+00,0.000000e+00,0.000000e+00,0.000000e+00,0.000000e+00,0.000000e+00,0.000000e+00,0.000000e+00,0.000000e+00,0.000000e+00,0.000000e+00,0.000000e+00,0.000000e+00,0.000000e+00,0.000000e+00,0.000000e+00,0.000000e+00,0.000000e+00,0.000000e+00,0.000000e+00,0.000000e+00,0.000000e+00,0.000000e+00,0.000000e+00,0.000000e+00,0.000000e+00,0.000000e+00,0.000000e+00,0.000000e+00,0.000000e+00,0.000000e+00,0.000000e+00,0.000000e+00,0.000000e+00,0.000000e+00,0.000000e+00,0.000000e+00,0.000000e+00,0.000000e+00,0.000000e+00,0.000000e+00,0.000000e+00,0.000000e+00,0.000000e+00,0.000000e+00,0.000000e+00,0.000000e+00,0.000000e+00,0.000000e+00,0.000000e+00,0.000000e+00,0.000000e+00,0.000000e+00,0.000000e+00,0.000000e+00,0.000000e+00,0.000000e+00,0.000000e+00,0.000000e+00,0.000000e+00,0.000000e+00,0.000000e+00,0.000000e+00,0.000000e+00,0.000000e+00,0.000000e+00,0.000000e+00,0.000000e+00,0.000000e+00,0.000000e+00,0.000000e+00,0.000000e+00,0.000000e+00,0.000000e+00,0.000000e+00,0.000000e+00,0.000000e+00,0.000000e+00,0.000000e+00,0.000000e+00,0.000000e+00,0.000000e+00,0.000000e+00,0.000000e+00,0.000000e+00,0.000000e+00,0.000000e+00,0.000000e+00,0.000000e+00,0.000000e+00,0.000000e+00,0.000000e+00,0.000000e+00,0.000000e+00,0.000000e+00,0.000000e+00,0.000000e+00,0.000000e+00,0.000000e+00,0.000000e+00,0.000000e+00,0.000000e+00,0.000000e+00,0.000000e+00,0.000000e+00,0.000000e+00,0.000000e+00,0.000000e+00,0.000000e+00,0.000000e+00,0.000000e+00,0.000000e+00,0.000000e+00,0.000000e+00,0.000000e+00,0.000000e+00,0.000000e+00,0.000000e+00,0.000000e+00,0.000000e+00,0.000000e+00,0.000000e+00,0.000000e+00,0.000000e+00,0.000000e+00,0.000000e+00,0.000000e+00,0.000000e+00,0.000000e+00,0.000000e+00,0.000000e+00,0.000000e+00,0.000000e+00,0.000000e+00,0.000000e+00,0.000000e+00,0.000000e+00,0.000000e+00,0.000000e+00,0.000000e+00,0.000000e+00,0.000000e+00,0.000000e+00,0.000000e+00,0.000000e+00,0.000000e+00,0.000000e+00,0.000000e+00,0.000000e+00,0.000000e+00,0.000000e+00,0.000000e+00,0.000000e+00,0.000000e+00,0.000000e+00,0.000000e+00,0.000000e+00,0.000000e+00,0.000000e+00,0.000000e+00,0.000000e+00,0.000000e+00,0.000000e+00,0.000000e+00,0.000000e+00,0.000000e+00,0.000000e+00,0.000000e+00,0.000000e+00,0.000000e+00,0.000000e+00,0.000000e+00,0.000000e+00,0.000000e+00,0.000000e+00,0.000000e+00,0.000000e+00,0.000000e+00,0.000000e+00,0.000000e+00,0.000000e+00,0.000000e+00,0.000000e+00,0.000000e+00,0.000000e+00,0.000000e+00,0.000000e+00,0.000000e+00,0.000000e+00,0.000000e+00,0.000000e+00,0.000000e+00,0.000000e+00,0.000000e+00,0.000000e+00,0.000000e+00,0.000000e+00,0.000000e+00,0.000000e+00,0.000000e+00,0.000000e+00,0.000000e+00,0.000000e+00,0.000000e+00,0.000000e+00,0.000000e+00,0.000000e+00,0.000000e+00,0.000000e+00,0.000000e+00,0.000000e+00,0.000000e+00,0.000000e+00,0.000000e+00,0.000000e+00,0.000000e+00,0.000000e+00,0.000000e+00,0.000000e+00,0.000000e+00,0.000000e+00,0.000000e+00,0.000000e+00,0.000000e+00,0.000000e+00,0.000000e+00,0.000000e+00,0.000000e+00,0.000000e+00,0.000000e+00,0.000000e+00,0.000000e+00,0.000000e+00,0.000000e+00,0.000000e+00,0.000000e+00,0.000000e+00,0.000000e+00,0.000000e+00,0.000000e+00,0.000000e+00,0.000000e+00,0.000000e+00,0.000000e+00,0.000000e+00,0.000000e+00,0.000000e+00,0.000000e+00,0.000000e+00,0.000000e+00,0.000000e+00,0.000000e+00,0.000000e+00,0.000000e+00,0.000000e+00,0.000000e+00,0.000000e+00
OnlyAWGChans       True
PCycleAllowed      True
PCycleOn           True
PPExtTrg           False
PPExtTrgSlope      Rising
PlsSPELEXPSlct     4P ELDOR 1D Acquisition
PlsSPELGlbTxt      \
;\n\
;       ELDOR package\n\
;\n\
;       PulseSPEL general variables, definitions & conventions\n\
\n\
begin defs\n\
\n\
; Variables\n\
; Comments:\n\
\n\
p0   = 10      ; 90 pulse length\n\
p1   = 20      ; 180 pulse length\n\
p2   = 32      ; inversion pulse\n\
p3   = 20      ; ELDOR pulse width\n\
\n\
pg   = 56      ; Integrator Gate Width\n\
d0   = 530     ; Detection Trigger offset time\n\
\n\
d1   = 128     ; tau1\n\
d2   = 3600    ; tau2\n\
d3   = 80      ; T\n\
\n\
d9   = 0       ; DAF (Delay After Flash) delay pulse sequence until\n\
                        ; after external event (eg. laser pulse)\n\
d30  = 16      ; 1st time scale increment\n\
m    = 8       ; number of tau1's to average\n\
d31  = 8       ; time step for tau1 avging\n\
\n\
a    = 1000    ; (RESERVED) number of transient averages (TRANS)\n\
                ; if greater than 1024, a must be a multiple of 1024\n\
h    = 1000    ; (CONVENTION) number of shots per point (INTG and SPT)\n\
n    = 500     ; (CONVENTION) number of sweeps to accumulate\n\
\n\
srt  = 900 * srtu ; (RESERVED) SRT - Shot Repetition Time (srtu=1.02 us)\n\
\n\
; VARIABLES for AWG\n\
; pump pulse variables\n\
af2  = 70      ; start frequency / MHz\n\
af3  = 70      ; end frequency / MHz\n\
aa2  = 100     ; amplitude / %\n\
as1  = 0       ; shape\n\
\n\
; observe pulse variables\n\
; pi/2 pulses\n\
af0  = 0       ; start frequency / MHz\n\
af1  = 75000   ; end frequency / MHz\n\
aa0  = 100     ; amplitude / %\n\
as0  = 0       ; shape\n\
; pi pulses\n\
aa1  = 100     ; amplitude / %\n\
\n\
; end of AWG variables\n\
\n\
b    = 1       ;\n\
c    = 1       ;\n\
r    = 1       ;\n\
s    = 1       ;\n\
t    = 1       ;\n\
\n\
w    = 800     ; (RESERVED) Split point of sweeps (ns)\n\
\n\
\n\
\n\
\n\
\n\
dx   = 0       ; (RESERVED) 1st time scale starting value\n\
dy   = 0       ; (RESERVED) 2nd time scale starting value\n\
\n\
p4   = 16 ns   \n\
aa3  = 100     \n\
d5   = 50 ns   \n\
end defs\n\
\n\
; Note:\n\
;        Variables Marked 'RESERVED' = variable may be used for other times,\n\
;               however only this variable can change\n\
;               the indicated parameter.\n\
;               eg. only 'a' will change the number of\n\
;               transients averaged in SpecJet\n\
\n\
\n
PlsSPELLISTSlct    16-step
PlsSPELPhPrgEx     Normal
PlsSPELPrg         PulseSPEL/awg4P-DEER-16-Step_phasecorrect.exp
PlsSPELPrgTxt      \
;
\n\
;
\n\
;4-Pulse ELDOR
\n\
;
\n\
; 	M. Pannier, S. Veit, A. Godt, G. Jeschke, and H. W. Spiess
\n\
;		J. Magn Res. 2000, v. 142, p. 331
\n\
;
\n\
; This program uses the early position for the non-selective pump pulse
\n\
; no safe guards are present to prevent ELDOR pulse from overlapping Probe Pulse
\n\
; sx = ( d1 + d2 - 2 * d3 ) / d30 (this leaves a time d3 between ELDOR pulse and 3rd pulse)
\n\
; choose d30 and dim1 accordingly
\n\
; adjust d3 to between 50-100
\n\
; the axis is calculated as t-tau1
\n\
;
\n\
begin defs              ; dimension of data array [sx,sy]
\n\
 dim s[1024]            ; for set-up
\n\
 dim1 s[1024]           ; ESE Field Sweep
\n\
 dim2 s[1024]           ; 2P Echo Decay
\n\
 dim3 s[128]            ; ELDOR Inversion Optimization
\n\
 dim4 s[2048]           ; DEER Setup
\n\
 dim5 s[226]            ; DEER 1D
\n\
 dim6 s[256,20]         ; DEER 2D
\n\
end defs
\n\

\n\
;
\n\
;
\n\
; first pulse
\n\
;
\n\
begin awg0
\n\
	af0	af0	af0	af0	; start frequency [MHz]
\n\
	af0	af0	af0	af0	; end frequency [MHz]
\n\
	0	180	90	270	; phase [degrees]
\n\
	aa0	aa0	aa0	aa0	; amplitude [%]
\n\
	as0	as0	as0	as0	; shape
\n\
end awg0
\n\
;
\n\
; second pulse
\n\
;
\n\
begin awg1
\n\
	af0	af0	af0	af0	af0	af0	af0	af0	af0	af0	af0	af0	af0	af0	af0	af0	; start frequency [MHz]
\n\
	af0	af0	af0	af0	af0	af0	af0	af0	af0	af0	af0	af0	af0	af0	af0	af0	; end frequency [MHz]
\n\
	0	180	90	270	180	0	270	90	90	270	180	0	270	90	0	180	; phase [degrees]
\n\
	aa1	aa1	aa1	aa1	aa1	aa1	aa1	aa1	aa1	aa1	aa1	aa1	aa1	aa1	aa1	aa1	; amplitude [%]
\n\
	as0	as0	as0	as0	as0	as0	as0	as0	as0	as0	as0	as0	as0	as0	as0	as0	; shape
\n\
end awg1
\n\
;
\n\
; third pulse "PUMP PULSE"
\n\
;
\n\
begin awg2
\n\
	af1	; start frequency [MHz]
\n\
	af1	; end frequency [MHz]
\n\
	0	; phase [degrees]
\n\
	aa2	; amplitude [%]
\n\
	as1	; shape
\n\
end awg2
\n\
;
\n\
; fourth pulse
\n\
;
\n\
begin awg3
\n\
        af0     ; start frequency [MHz]
\n\
        af0     ; end frequency [MHz]
\n\
        0       ; phase [degrees]
\n\
        aa1     ; amplitude [%]
\n\
        as0     ; shape
\n\
end awg3
\n\

\n\
; phase cycles
\n\
begin lists "none"
\n\
 asg1 +a
\n\
 bsg1 +b
\n\
end lists
\n\

\n\
begin lists1 "2-step"
\n\
 asg1 +a -a
\n\
 bsg1 +b -b
\n\
end lists1
\n\

\n\
begin lists2 "16-step"
\n\
 asg1 +a -a -b +b +a -a -b +b -a +a +b -b -a +a +b -b
\n\
 bsg1 +b -b +a -a +b -b +a -a -b +b -a +a -b +b -a +a
\n\
end lists2
\n\
\n\
;
\n\
; Standing Echo for 2-Pulse Set-Up
\n\
;
\n\
begin exp "2P ESE Setup" [TRANS QUAD]
\n\
        ; QUAD detection of Transient
\n\

\n\
    shot i=1 to a               ; accumulation loop
\n\
      d9                        ; DAF (Delay After Flash)
\n\
      p0 [awg0]                 ; 1st pulse and phase program
\n\
      d1                        ; tau
\n\
      p1 [awg3]			; 2nd pulse and phase program
\n\
      d1			; tau
\n\
      d0                        ; constant acquisition delay
\n\
      dig [sg1]                 ; acquisition
\n\
    next i                      ; end of accumulation loop
\n\

\n\
end exp
\n\

\n\
;
\n\
; 2-Pulse Field Sweep
\n\
;
\n\
begin exp1 "2P ESE Field Sweep" [INTG QUAD]
\n\
        ; QUAD detection with Integration
\n\

\n\
 for k=1 to n                   ; averaging loop
\n\
  totscans(n)                   ; output of total number of scans
\n\

\n\
  bsweep x=1 to sx              ; field sweep loop
\n\
    shot i=1 to h               ; accumulation loop
\n\
      d9                        ; DAF (Delay After Flash)
\n\
      p0 [awg0]                 ; 1st pulse and phase program
\n\
      d1                        ; tau
\n\
      p1 [awg3]                 ; 2nd pulse and phase program
\n\
      d1                        ; tau
\n\
      d0                        ; constant acquisition delay
\n\
      acq [sg1]                 ; acquisition
\n\
    next i                      ; end of accumulation loop
\n\

\n\
   next x                       ; end of field sweep loop
\n\

\n\
  scansdone(k)                  ; output of scans done
\n\
 next k                         ; end of averaging loop
\n\

\n\
end exp1
\n\

\n\
;
\n\
; 2-Pulse Echo Decay
\n\
;
\n\
begin exp2 "2P Echo Decay" [INTG QUAD]
\n\
        ; QUAD detection with Integration
\n\

\n\
 d2=d1                          ; store starting tau value
\n\

\n\
 for k=1 to n                   ; averaging loop
\n\
  totscans(n)                   ; output of total number of scans
\n\

\n\
  d1=d2                         ; recall starting tau value
\n\
  dx=d1                         ; starting tau and assignment of x-axis
\n\

\n\
   sweep x=1 to sx              ; tau sweep loop
\n\
    shot i=1 to h               ; accumulation loop
\n\
      d9                        ; DAF (Delay After Flash)
\n\
      p0 [awg0]                 ; 1st pulse and phase program
\n\
      d1                        ; tau
\n\
      p1 [awg3]			; 2nd pulse and phase program
\n\
      d1			; tau
\n\
      d0                        ; constant acquisition delay
\n\
      acq [sg1]                 ; acquisition
\n\
    next i                      ; end of accumulation loop
\n\

\n\
    d1=d1+d30
\n\
    dx=dx+d30                   ; x-axis measured from first pulse
\n\
    dx=dx+d30
\n\
   next x                       ; end of tau sweep loop
\n\

\n\
  scansdone(k)                  ; output of scans done
\n\
 next k                         ; end of averaging loop
\n\

\n\
end exp2
\n\

\n\
;
\n\
; ELDOR Optimization
\n\
;
\n\
begin exp3 "ELDOR pulse Optimization" [SPT QUAD lists lists1]
\n\
        ; QUAD detection of Transient
\n\
 p4=p3                          ; Store initial inversion pulse length
\n\

\n\
 for k=1 to n                   ; averaging loop
\n\
  totscans(n)                   ; output number of scans to do
\n\

\n\
  p3=p4                         ; starting inversion pulse length and assignment of x-axis
\n\
  dx=p4
\n\
  
\n\
  sweep x=1 to sx
\n\
    shot i=1 to h               ; accumulation loop
\n\
      d9                        ; DAF (Delay After Flash)
\n\
      p3 [awg2]         	; Inversion Pulse (ELDOR = Observe Frequency)
\n\
      dx                        ; increment x-axis
\n\
      d3                        ; delay after inversion pulse
\n\
      p0 [awg0]                 ; 2nd pulse
\n\
      d1                        ; tau
\n\
      p1 [awg3]                 ; 3rd pulse
\n\
      d1                        ; tau
\n\
      d0                        ; constant acquisition delay
\n\
      acq [sg1]                 ; acquisition
\n\
    next i                      ; end of accumulation loop
\n\
    p3=p3+d30			; increment inversion pulse
\n\
    dx=dx+d30
\n\
  next x
\n\

\n\
  scansdone(k)			; output of scans done
\n\
 next k				; end of averaging loop
\n\

\n\
end exp3
\n\

\n\
;
\n\
; 4-Pulse ELDOR Set-Up
\n\
;
\n\
begin exp4 "4P ELDOR Setup" [TRANS QUAD ]
\n\
        ; QUAD detection of Transient
\n\
 for k = 1 to n
\n\
  totscans(n)                   ; output number of scans to do
\n\
  d7=d1+d2                        ; calculate separation
\n\
  d7=d7-d3
\n\

\n\
    shot i=1 to a               ; accumulation loop
\n\
      d9                        ; DAF (Delay After Flash)
\n\
      p0 [awg0]                 ; 1st pulse
\n\
      d1                        ; tau1
\n\
      p1 [awg1]                 ; 2nd pulse
\n\
      d3                        ; T + d30 * sx < d1 + d2
\n\
      p3 [awg2]                 ; PUMP pulse
\n\
      d7                        ; tau2+tau1-T
\n\
      p1 [awg3]                 ; 3rd pulse
\n\
      d2                        ; tau2
\n\
      d0                        ; constant acquisition delay
\n\
      dig [sg1]                 ; acquisition
\n\
    next i                      ; end of accumulation loop
\n\
  scansdone(k)			; output of scans done
\n\
 next k				; end of averaging loop
\n\

\n\
end exp4
\n\

\n\
;
\n\
; 4-Pulse ELDOR
\n\
;
\n\
begin exp5 "4P ELDOR 1D Acquisition"  [INTG QUAD ]
\n\
        ; QUAD detection with Integration
\n\
        ; Y axis is a dummy axis so that averaging occurs in slices
\n\
        ; If the cooling water gets to warm and the bridge shuts down
\n\
        ; Simply extracted the good slices and perform a sum projection
\n\

\n\
d8 = d3                 ; calculate delay for non-selective pump pulse
\n\

\n\
 for k=1 to n                   ; averaging loop
\n\
   totscans (n)                 ; output of total number of scans
\n\

\n\
   d3=d8                        ; recall T for averaging loop
\n\
   d7=d1+d2                     ; calculate separation
\n\
   d7=d7-d3
\n\
   dx=d3-d1                     ; and define x-axis
\n\

\n\
   sweep x=1 to sx              ; T sweep loop
\n\
    shot i=1 to h               ; accumulation loop
\n\
      d9                        ; DAF (Delay After Flash)
\n\
      p0 [awg0]                 ; 1st pulse
\n\
      d1                        ; tau
\n\
      p1 [awg1]                 ; 2nd pulse
\n\
      d3                        ; T + d30 * sx-1 < d1 + d2
\n\
      p3 [awg2]                 ; PUMP pulse
\n\
      d7                        ; tau1+tau2-T
\n\
      p1 [awg3]                 ; 3rd pulse
\n\
      d2                        ; tau2
\n\
      d0                        ; constant acquisition delay
\n\
      acq [sg1]
\n\
    next i                      ; end of accumulation loop
\n\

\n\
    d3=d3+d30                   ; increment T
\n\
    d7=d7-d30                   ; decrement time between pulse 3 and 4
\n\
    dx=dx+d30                   ; increment x axis
\n\
   next x                       ; end of T sweep loop
\n\

\n\
  scansdone(k)                  ; output number of scans done
\n\
 next k
\n\

\n\
end exp5
\n\

\n\
;
\n\
; 4-Pulse ELDOR 2D
\n\
;
\n\
begin exp6 "4P ELDOR 2D Acquisition"  [INTG QUAD]
\n\
        ; QUAD detection with Integration
\n\
        ; Y axis is used to increment the tau value by d31
\n\
        ; This is used to suppress ESEEM
\n\

\n\
 d8=d3                           ; store T
\n\
 dy = d1	; initialize dy to initial tau value
\n\

\n\
 for y = 1 to sy
\n\
  for k=1 to n                  ; averaging loop
\n\
   totscans (n)                 ; output of total number of scans
\n\

\n\
   d3=d8                        ; recall T for averaging loop
\n\
   d7=d1+d2                     ; calculate separation
\n\
   d7=d7-d3
\n\
   dx=d3-d1                     ; and define x-axis
\n\

\n\
   sweep x=1 to sx              ; T sweep loop
\n\
    shot i=1 to h               ; accumulation loop
\n\
      d9                        ; DAF (Delay After Flash)
\n\
      p0 [awg0]                 ; 1st pulse
\n\
      d1			; tau
\n\
      p1 [awg1]                 ; 2nd pulse
\n\
      d3                        ; T + d30 * sx-1 < d1 + d2
\n\
      p3 [awg2]                 ; PUMP pulse
\n\
      d7                        ; tau1+tau2-T
\n\
      p1 [awg3]                 ; 3rd pulse
\n\
      d2                        ; tau2
\n\
      d0                        ; constant acquisition delay
\n\
      acq [sg1]
\n\
    next i                      ; end of accumulation loop
\n\

\n\
    d3=d3+d30                   ; increment T
\n\
    d7=d7-d30                   ; decrement time between pulse 3 and 4
\n\
    dx=dx+d30                   ; increment x axis
\n\
   next x                       ; end of T sweep loop
\n\

\n\
   scansdone(k)                 ; output number of scans done
\n\
  next k			; end of averaging loop
\n\
  dy = dy + d31			; increment y-axis
\n\
  d1 = d1 + d31			; increment tau
\n\
  d8 = d8 + d31			; increment d3  to keep timing for refocused echo
\n\
 next y				; end y-loop
\n\

\n\
end exp6
\n\

\n\
\n
PlsSPELShpTxt      
Psd1               {2;402,4;0} 0,0,406,534,614,4262,0,0,0,0,0,0,0,0,0,0,0,0,0,0,0,0,0,0,0,0,0,0,0,0,0,0,0,0,0,0,0,0,0,0,0,0,0,0,0,0,0,0,0,0,0,0,0,0,0,0,0,0,0,0,0,0,0,0,0,0,0,0,0,0,0,0,0,0,0,0,0,0,0,0,0,0,0,0,0,0,0,0,0,0,0,0,0,0,0,0,0,0,0,0,0,0,0,0,0,0,0,0,0,0,0,0,0,0,0,0,0,0,0,0,0,0,0,0,0,0,0,0,0,0,0,0,0,0,0,0,0,0,0,0,0,0,0,0,0,0,0,0,0,0,0,0,0,0,0,0,0,0,0,0,0,0,0,0,0,0,0,0,0,0,0,0,0,0,0,0,0,0,0,0,0,0,0,0,0,0,0,0,0,0,0,0,0,0,0,0,0,0,0,0,0,0,0,0,0,0,0,0,0,0,0,0,0,0,0,0,0,0,0,0,0,0,0,0,0,0,0,0,0,0,0,0,0,0,0,0,0,0,0,0,0,0,0,0,0,0,0,0,0,0,0,0,0,0,0,0,0,0,0,0,0,0,0,0,0,0,0,0,0,0,0,0,0,0,0,0,0,0,0,0,0,0,0,0,0,0,0,0,0,0,0,0,0,0,0,0,0,0,0,0,0,0,0,0,0,0,0,0,0,0,0,0,0,0,0,0,0,0,0,0,0,0,0,0,0,0,0,0,0,0,0,0,0,0,0,0,0,0,0,0,0,0,0,0,0,0,0,0,0,0,0,0,0,0,0,0,0,0,0,0,0,0,0,0,0,0,0,0,0,0,0,0,0,0,0,0,0,0,0,0,0,0,0,0,0,0,0,0,0,0,0,0,0,0,0,0,0,0,0,0,0,0,0,0,18,28,28,28,0,0,0,0,0,0,0,0,0,0,0,0,0,0,0,0,0,0,0,0,0,0,0,0,0,0,0,0,0,0,0,0,0,0,0,0,0,0,0,0,0,0,0,0,0,0,0,0,0,0,0,0,0,0,0,0,0,0,0,0,0,0,0,0,0,0,0,0,0,0,0,0,0,0,0,0,0,0,0,0,0,0,0,0,0,0,0,0,0,0,0,0,0,0,0,0,0,0,0,0,0,0,0,0,0,0,0,0,0,0,0,0,0,0,0,0,0,0,0,0,0,0,0,0,0,0,0,0,0,0,0,0,0,0,0,0,0,0,0,0,0,0,0,0,0,0,0,0,0,0,0,0,0,0,0,0,0,0,0,0,0,0,0,0,0,0,0,0,0,0,0,0,0,0,0,0,0,0,0,0,0,0,0,0,0,0,0,0,0,0,0,0,0,0,0,0,0,0,0,0,0,0,0,0,0,0,0,0,0,0,0,0,0,0,0,0,0,0,0,0,0,0,0,0,0,0,0,0,0,0,0,0,0,0,0,0,0,0,0,0,0,0,0,0,0,0,0,0,0,0,0,0,0,0,0,0,0,0,0,0,0,0,0,0,0,0,0,0,0,0,0,0,0,0,0,0,0,0,0,0,0,0,0,0,0,0,0,0,0,0,0,0,0,0,0,0,0,0,0,0,0,0,0,0,0,0,0,0,0,0,0,0,0,0,0,0,0,0,0,0,0,0,0,0,0,0,0,0,0,0,0,0,0,0,0,0,0,0,0,0,0,0,0,0,0,0,0,0,0,0,0,0,0,0,0,0,0,0,0,0,0,0,0,0,0,0,0,0,0,0,0,0,0,0,0,0,0,0,0,0,0,0,0,0,0,0,0,0,0,0,0,0,0,0,0,0,0,0,0,0,16,0,0,0,0,0,0,0,0,0,0,0,0,0,0,0,0,0,0,0,0,0,0,0,0,0,0,0,0,0,0,0,0,0,0,0,0,0,0,0,0,0,0,0,0,0,0,0,0,0,0,0,0,0,0,0,0,0,0,0,0,0,0,0,0,0,0,0,0,0,0,0,0,0,0,0,0,0,0,0,0,0,0,0,0,0,0,0,0,0,0,0,0,0,0,0,0,0,0,0,0,0,0,0,0,0,0,0,0,0,0,0,0,0,0,0,0,0,0,0,0,0,0,0,0,0,0,0,0,0,0,0,0,0,0,0,0,0,0,0,0,0,0,0,0,0,0,0,0,0,0,0,0,0,0,0,0,0,0,0,0,0,0,0,0,0,0,0,0,0,0,0,0,0,0,0,0,0,0,0,0,0,0,0,0,0,0,0,0,0,0,0,0,0,0,0,0,0,0,0,0,0,0,0,0,0,0,0,0,0,0,0,0,0,0,0,0,0,0,0,0,0,0,0,0,0,0,0,0,0,0,0,0,0,0,0,0,0,0,0,0,0,0,0,0,0,0,0,0,0,0,0,0,0,0,0,0,0,0,0,0,0,0,0,0,0,0,0,0,0,0,0,0,0,0,0,0,0,0,0,0,0,0,0,0,0,0,0,0,0,0,0,0,0,0,0,0,0,0,0,0,0,0,0,0,0,0,0,0,0,0,0,0,0,0,0,0,0,0,0,0,0,0,0,0,0,0,0,0,0,0,0,0,0,0,0,0,0,0,0,0,0,0,0,0,0,0,0,0,0,0,0,0,0,0,0,0,0,0,0,0,0,0,0,0,0,0,0,0,0,0,0,0,0,0,0,0,0,0,0,0,0,0,0,0,0,0,0,0,0,0,0,0,0,0,0,0,0,0,1,0,0,0,0,0,0,0,0,0,0,0,0,0,0,0,0,0,0,0,0,0,0,0,0,0,0,0,0,0,0,0,0,0,0,0,0,0,0,0,0,0,0,0,0,0,0,0,0,0,0,0,0,0,0,0,0,0,0,0,0,0,0,0,0,0,0,0,0,0,0,0,0,0,0,0,0,0,0,0,0,0,0,0,0,0,0,0,0,0,0,0,0,0,0,0,0,0,0,0,0,0,0,0,0,0,0,0,0,0,0,0,0,0,0,0,0,0,0,0,0,0,0,0,0,0,0,0,0,0,0,0,0,0,0,0,0,0,0,0,0,0,0,0,0,0,0,0,0,0,0,0,0,0,0,0,0,0,0,0,0,0,0,0,0,0,0,0,0,0,0,0,0,0,0,0,0,0,0,0,0,0,0,0,0,0,0,0,0,0,0,0,0,0,0,0,0,0,0,0,0,0,0,0,0,0,0,0,0,0,0,0,0,0,0,0,0,0,0,0,0,0,0,0,0,0,0,0,0,0,0,0,0,0,0,0,0,0,0,0,0,0,0,0,0,0,0,0,0,0,0,0,0,0,0,0,0,0,0,0,0,0,0,0,0,0,0,0,0,0,0,0,0,0,0,0,0,0,0,0,0,0,0,0,0,0,0,0,0,0,0,0,0,0,0,0,0,0,0,0,0,0,0,0,0,0,0,0,0,0,0,0,0,0,0,0,0,0,0,0,0,0,0,0,0,0,0,0,0,0,0,0,0,0,0,0,0,0,0,0,0,0,0,0,0,0,0,0,0,0,0,0,0,0,0,0,0,0,0,0,0,0,0,0,0,0,0,0,0,0,0,0,0,0,0,0,0,0,0,0,0,0,0,0,0,0,0,0,0,0,0,0,0,0,0,0,0,0,0,0,0
Psd10              {2;402,4;0} 0,0,0,0,0,0,0,0,0,0,0,0,0,0,0,0,0,0,0,0,0,0,0,0,0,0,0,0,0,0,0,0,0,0,0,0,0,0,0,0,0,0,0,0,0,0,0,0,0,0,0,0,0,0,0,0,0,0,0,0,0,0,0,0,0,0,0,0,0,0,0,0,0,0,0,0,0,0,0,0,0,0,0,0,0,0,0,0,0,0,0,0,0,0,0,0,0,0,0,0,0,0,0,0,0,0,0,0,0,0,0,0,0,0,0,0,0,0,0,0,0,0,0,0,0,0,0,0,0,0,0,0,0,0,0,0,0,0,0,0,0,0,0,0,0,0,0,0,0,0,0,0,0,0,0,0,0,0,0,0,0,0,0,0,0,0,0,0,0,0,0,0,0,0,0,0,0,0,0,0,0,0,0,0,0,0,0,0,0,0,0,0,0,0,0,0,0,0,0,0,0,0,0,0,0,0,0,0,0,0,0,0,0,0,0,0,0,0,0,0,0,0,0,0,0,0,0,0,0,0,0,0,0,0,0,0,0,0,0,0,0,0,0,0,0,0,0,0,0,0,0,0,0,0,0,0,0,0,0,0,0,0,0,0,0,0,0,0,0,0,0,0,0,0,0,0,0,0,0,0,0,0,0,0,0,0,0,0,0,0,0,0,0,0,0,0,0,0,0,0,0,0,0,0,0,0,0,0,0,0,0,0,0,0,0,0,0,0,0,0,0,0,0,0,0,0,0,0,0,0,0,0,0,0,0,0,0,0,0,0,0,0,0,0,0,0,0,0,0,0,0,0,0,0,0,0,0,0,0,0,0,0,0,0,0,0,0,0,0,0,0,0,0,0,0,0,0,0,0,0,0,0,0,0,0,0,0,0,0,0,0,0,0,0,0,0,0,0,0,0,0,0,0,0,0,0,0,0,0,0,0,0,0,0,0,0,0,0,0,0,0,0,0,0,0,0,0,0,0,0,0,0,0,0,0,0,0,0,0,0,0,0,0,0,0,0,0,0,0,0,0,0,0,0,0,0,0,0,0,0,0,0,0,0,0,0,0,0,0,0,0,0,0,0,0,0,0,0,0,0,0,0,0,0,0,0,0,0,0,0,0,0,0,0,0,0,0,0,0,0,0,0,0,0,0,0,0,0,0,0,0,0,0,0,0,0,0,0,0,0,0,0,0,0,0,0,0,0,0,0,0,0,0,0,0,0,0,0,0,0,0,0,0,0,0,0,0,0,0,0,0,0,0,0,0,0,0,0,0,0,0,0,0,0,0,0,0,0,0,0,0,0,0,0,0,0,0,0,0,0,0,0,0,0,0,0,0,0,0,0,0,0,0,0,0,0,0,0,0,0,0,0,0,0,0,0,0,0,0,0,0,0,0,0,0,0,0,0,0,0,0,0,0,0,0,0,0,0,0,0,0,0,0,0,0,0,0,0,0,0,0,0,0,0,0,0,0,0,0,0,0,0,0,0,0,0,0,0,0,0,0,0,0,0,0,0,0,0,0,0,0,0,0,0,0,0,0,0,0,0,0,0,0,0,0,0,0,0,0,0,0,0,0,0,0,0,0,0,0,0,0,0,0,0,0,0,0,0,0,0,0,0,0,0,0,0,0,0,0,0,0,0,0,0,0,0,0,0,0,0,0,0,0,0,0,0,0,0,0,0,0,0,0,0,0,0,0,0,0,0,0,0,0,0,0,0,0,0,0,0,0,0,0,0,0,0,0,0,0,0,0,0,0,0,0,0,0,0,0,0,0,0,0,0,0,0,0,0,0,0,0,0,0,0,0,0,0,0,0,0,0,0,0,0,0,0,0,0,0,0,0,0,0,0,0,0,0,0,0,0,0,0,0,0,0,0,0,0,0,0,0,0,0,0,0,0,0,0,0,0,0,0,0,0,0,0,0,0,0,0,0,0,0,0,0,0,0,0,0,0,0,0,0,0,0,0,0,0,0,0,0,0,0,0,0,0,0,0,0,0,0,0,0,0,0,0,0,0,0,0,0,0,0,0,0,0,0,0,0,0,0,0,0,0,0,0,0,0,0,0,0,0,0,0,0,0,0,0,0,0,0,0,0,0,0,0,0,0,0,0,0,0,0,0,0,0,0,0,0,0,0,0,0,0,0,0,0,0,0,0,0,0,0,0,0,0,0,0,0,0,0,0,0,0,0,0,0,0,0,0,0,0,0,0,0,0,0,0,0,0,0,0,0,0,0,0,0,0,0,0,0,0,0,0,0,0,0,0,0,0,0,0,0,0,0,0,0,0,0,0,0,0,0,0,0,0,0,0,0,0,0,0,0,0,0,0,0,0,0,0,0,0,0,0,0,0,0,0,0,0,0,0,0,0,0,0,0,0,0,0,0,0,0,0,0,0,0,0,0,0,0,0,0,0,0,0,0,0,0,0,0,0,0,0,0,0,0,0,0,0,0,0,0,0,0,0,0,0,0,0,0,0,0,0,0,0,0,0,0,0,0,0,0,0,0,0,0,0,0,0,0,0,0,0,0,0,0,0,0,0,0,0,0,0,0,0,0,0,0,0,0,0,0,0,0,0,0,0,0,0,0,0,0,0,0,0,0,0,0,0,0,0,0,0,0,0,0,0,0,0,0,0,0,0,0,0,0,0,0,0,0,0,0,0,0,0,0,0,0,0,0,0,0,0,0,0,0,0,0,0,0,0,0,0,0,0,0,0,0,0,0,0,0,0,0,0,0,0,0,0,0,0,0,0,0,0,0,0,0,0,0,0,0,0,0,0,0,0,0,0,0,0,0,0,0,0,0,0,0,0,0,0,0,0,0,0,0,0,0,0,0,0,0,0,0,0,0,0,0,0,0,0,0,0,0,0,0,0,0,0,0,0,0,0,0,0,0,0,0,0,0,0,0,0,0,0,0,0,0,0,0,0,0,0,0,0,0,0,0,0,0,0,0,0,0,0,0,0,0,0,0,0,0,0,0,0,0,0,0,0,0,0,0,0,0,0,0,0,0,0,0,0,0,0,0,0,0,0,0,0,0,0,0,0,0,0,0,0,0,0,0,0,0,0,0,0,0,0,0,0,0,0,0,0,0,0,0,0,0,0,0,0,0,0,0,0,0,0,0,0,0,0,0,0,0,0,0,0,0,0,0,0,0,0,0,0,0,0,0,0,0,0,0,0,0,0,0,0,0,0,0,0,0,0,0,0,0,0,0,0,0,0,0,0,0,0,0,0,0,0,0,0,0,0,0,0,0,0,0,0,0,0,0,0,0,0,0,0,0,0,0,0,0,0,0,0,0,0,0,0,0,0,0,0,0,0,0,0,0,0,0,0,0,0,0,0,0,0,0,0,0,0,0,0,0,0,0,0,0,0,0,0,0,0,0,0,0,0,0,0,0,0,0,0,0,0,0,0,0,0,0,0,0,0,0,0,0,0,0,0,0,0,0,0,0,0,0,0,0,0,0,0,0,0,0,0,0,0,0,0,0,0,0,0,0,0,0,0,0,0,0,0,0,0,0,0,0,0,0,0,0,0,0,0,0,0,0,0,0,0,0,0,0,0,0,0,0,0,0,0,0,0,0,0,0,0,0,0,0,0,0,0,0,0,0,0,0,0,0,0,0,0,0,0,0,0,0,0
Psd11              {2;402,4;0} 0,0,0,0,0,0,0,0,0,0,0,0,0,0,0,0,0,0,0,0,0,0,0,0,0,0,0,0,0,0,0,0,0,0,0,0,0,0,0,0,0,0,0,0,0,0,0,0,0,0,0,0,0,0,0,0,0,0,0,0,0,0,0,0,0,0,0,0,0,0,0,0,0,0,0,0,0,0,0,0,0,0,0,0,0,0,0,0,0,0,0,0,0,0,0,0,0,0,0,0,0,0,0,0,0,0,0,0,0,0,0,0,0,0,0,0,0,0,0,0,0,0,0,0,0,0,0,0,0,0,0,0,0,0,0,0,0,0,0,0,0,0,0,0,0,0,0,0,0,0,0,0,0,0,0,0,0,0,0,0,0,0,0,0,0,0,0,0,0,0,0,0,0,0,0,0,0,0,0,0,0,0,0,0,0,0,0,0,0,0,0,0,0,0,0,0,0,0,0,0,0,0,0,0,0,0,0,0,0,0,0,0,0,0,0,0,0,0,0,0,0,0,0,0,0,0,0,0,0,0,0,0,0,0,0,0,0,0,0,0,0,0,0,0,0,0,0,0,0,0,0,0,0,0,0,0,0,0,0,0,0,0,0,0,0,0,0,0,0,0,0,0,0,0,0,0,0,0,0,0,0,0,0,0,0,0,0,0,0,0,0,0,0,0,0,0,0,0,0,0,0,0,0,0,0,0,0,0,0,0,0,0,0,0,0,0,0,0,0,0,0,0,0,0,0,0,0,0,0,0,0,0,0,0,0,0,0,0,0,0,0,0,0,0,0,0,0,0,0,0,0,0,0,0,0,0,0,0,0,0,0,0,0,0,0,0,0,0,0,0,0,0,0,0,0,0,0,0,0,0,0,0,0,0,0,0,0,0,0,0,0,0,0,0,0,0,0,0,0,0,0,0,0,0,0,0,0,0,0,0,0,0,0,0,0,0,0,0,0,0,0,0,0,0,0,0,0,0,0,0,0,0,0,0,0,0,0,0,0,0,0,0,0,0,0,0,0,0,0,0,0,0,0,0,0,0,0,0,0,0,0,0,0,0,0,0,0,0,0,0,0,0,0,0,0,0,0,0,0,0,0,0,0,0,0,0,0,0,0,0,0,0,0,0,0,0,0,0,0,0,0,0,0,0,0,0,0,0,0,0,0,0,0,0,0,0,0,0,0,0,0,0,0,0,0,0,0,0,0,0,0,0,0,0,0,0,0,0,0,0,0,0,0,0,0,0,0,0,0,0,0,0,0,0,0,0,0,0,0,0,0,0,0,0,0,0,0,0,0,0,0,0,0,0,0,0,0,0,0,0,0,0,0,0,0,0,0,0,0,0,0,0,0,0,0,0,0,0,0,0,0,0,0,0,0,0,0,0,0,0,0,0,0,0,0,0,0,0,0,0,0,0,0,0,0,0,0,0,0,0,0,0,0,0,0,0,0,0,0,0,0,0,0,0,0,0,0,0,0,0,0,0,0,0,0,0,0,0,0,0,0,0,0,0,0,0,0,0,0,0,0,0,0,0,0,0,0,0,0,0,0,0,0,0,0,0,0,0,0,0,0,0,0,0,0,0,0,0,0,0,0,0,0,0,0,0,0,0,0,0,0,0,0,0,0,0,0,0,0,0,0,0,0,0,0,0,0,0,0,0,0,0,0,0,0,0,0,0,0,0,0,0,0,0,0,0,0,0,0,0,0,0,0,0,0,0,0,0,0,0,0,0,0,0,0,0,0,0,0,0,0,0,0,0,0,0,0,0,0,0,0,0,0,0,0,0,0,0,0,0,0,0,0,0,0,0,0,0,0,0,0,0,0,0,0,0,0,0,0,0,0,0,0,0,0,0,0,0,0,0,0,0,0,0,0,0,0,0,0,0,0,0,0,0,0,0,0,0,0,0,0,0,0,0,0,0,0,0,0,0,0,0,0,0,0,0,0,0,0,0,0,0,0,0,0,0,0,0,0,0,0,0,0,0,0,0,0,0,0,0,0,0,0,0,0,0,0,0,0,0,0,0,0,0,0,0,0,0,0,0,0,0,0,0,0,0,0,0,0,0,0,0,0,0,0,0,0,0,0,0,0,0,0,0,0,0,0,0,0,0,0,0,0,0,0,0,0,0,0,0,0,0,0,0,0,0,0,0,0,0,0,0,0,0,0,0,0,0,0,0,0,0,0,0,0,0,0,0,0,0,0,0,0,0,0,0,0,0,0,0,0,0,0,0,0,0,0,0,0,0,0,0,0,0,0,0,0,0,0,0,0,0,0,0,0,0,0,0,0,0,0,0,0,0,0,0,0,0,0,0,0,0,0,0,0,0,0,0,0,0,0,0,0,0,0,0,0,0,0,0,0,0,0,0,0,0,0,0,0,0,0,0,0,0,0,0,0,0,0,0,0,0,0,0,0,0,0,0,0,0,0,0,0,0,0,0,0,0,0,0,0,0,0,0,0,0,0,0,0,0,0,0,0,0,0,0,0,0,0,0,0,0,0,0,0,0,0,0,0,0,0,0,0,0,0,0,0,0,0,0,0,0,0,0,0,0,0,0,0,0,0,0,0,0,0,0,0,0,0,0,0,0,0,0,0,0,0,0,0,0,0,0,0,0,0,0,0,0,0,0,0,0,0,0,0,0,0,0,0,0,0,0,0,0,0,0,0,0,0,0,0,0,0,0,0,0,0,0,0,0,0,0,0,0,0,0,0,0,0,0,0,0,0,0,0,0,0,0,0,0,0,0,0,0,0,0,0,0,0,0,0,0,0,0,0,0,0,0,0,0,0,0,0,0,0,0,0,0,0,0,0,0,0,0,0,0,0,0,0,0,0,0,0,0,0,0,0,0,0,0,0,0,0,0,0,0,0,0,0,0,0,0,0,0,0,0,0,0,0,0,0,0,0,0,0,0,0,0,0,0,0,0,0,0,0,0,0,0,0,0,0,0,0,0,0,0,0,0,0,0,0,0,0,0,0,0,0,0,0,0,0,0,0,0,0,0,0,0,0,0,0,0,0,0,0,0,0,0,0,0,0,0,0,0,0,0,0,0,0,0,0,0,0,0,0,0,0,0,0,0,0,0,0,0,0,0,0,0,0,0,0,0,0,0,0,0,0,0,0,0,0,0,0,0,0,0,0,0,0,0,0,0,0,0,0,0,0,0,0,0,0,0,0,0,0,0,0,0,0,0,0,0,0,0,0,0,0,0,0,0,0,0,0,0,0,0,0,0,0,0,0,0,0,0,0,0,0,0,0,0,0,0,0,0,0,0,0,0,0,0,0,0,0,0,0,0,0,0,0,0,0,0,0,0,0,0,0,0,0,0,0,0,0,0,0,0,0,0,0,0,0,0,0,0,0,0,0,0,0,0,0,0,0,0,0,0,0,0,0,0,0,0,0,0,0,0,0,0,0,0,0,0,0,0,0,0,0,0,0,0,0,0,0,0,0,0,0,0,0,0,0,0,0,0,0,0,0,0,0,0,0,0,0,0,0,0,0,0,0,0,0,0,0,0,0,0,0,0,0,0,0,0,0,0,0,0,0,0,0,0,0,0,0,0,0,0,0,0,0,0,0,0,0,0,0,0,0,0,0,0,0,0,0,0,0,0,0,0,0,0,0,0,0,0,0,0,0,0
Psd12              {2;402,4;0} 0,0,0,0,0,0,0,0,0,0,0,0,0,0,0,0,0,0,0,0,0,0,0,0,0,0,0,0,0,0,0,0,0,0,0,0,0,0,0,0,0,0,0,0,0,0,0,0,0,0,0,0,0,0,0,0,0,0,0,0,0,0,0,0,0,0,0,0,0,0,0,0,0,0,0,0,0,0,0,0,0,0,0,0,0,0,0,0,0,0,0,0,0,0,0,0,0,0,0,0,0,0,0,0,0,0,0,0,0,0,0,0,0,0,0,0,0,0,0,0,0,0,0,0,0,0,0,0,0,0,0,0,0,0,0,0,0,0,0,0,0,0,0,0,0,0,0,0,0,0,0,0,0,0,0,0,0,0,0,0,0,0,0,0,0,0,0,0,0,0,0,0,0,0,0,0,0,0,0,0,0,0,0,0,0,0,0,0,0,0,0,0,0,0,0,0,0,0,0,0,0,0,0,0,0,0,0,0,0,0,0,0,0,0,0,0,0,0,0,0,0,0,0,0,0,0,0,0,0,0,0,0,0,0,0,0,0,0,0,0,0,0,0,0,0,0,0,0,0,0,0,0,0,0,0,0,0,0,0,0,0,0,0,0,0,0,0,0,0,0,0,0,0,0,0,0,0,0,0,0,0,0,0,0,0,0,0,0,0,0,0,0,0,0,0,0,0,0,0,0,0,0,0,0,0,0,0,0,0,0,0,0,0,0,0,0,0,0,0,0,0,0,0,0,0,0,0,0,0,0,0,0,0,0,0,0,0,0,0,0,0,0,0,0,0,0,0,0,0,0,0,0,0,0,0,0,0,0,0,0,0,0,0,0,0,0,0,0,0,0,0,0,0,0,0,0,0,0,0,0,0,0,0,0,0,0,0,0,0,0,0,0,0,0,0,0,0,0,0,0,0,0,0,0,0,0,0,0,0,0,0,0,0,0,0,0,0,0,0,0,0,0,0,0,0,0,0,0,0,0,0,0,0,0,0,0,0,0,0,0,0,0,0,0,0,0,0,0,0,0,0,0,0,0,0,0,0,0,0,0,0,0,0,0,0,0,0,0,0,0,0,0,0,0,0,0,0,0,0,0,0,0,0,0,0,0,0,0,0,0,0,0,0,0,0,0,0,0,0,0,0,0,0,0,0,0,0,0,0,0,0,0,0,0,0,0,0,0,0,0,0,0,0,0,0,0,0,0,0,0,0,0,0,0,0,0,0,0,0,0,0,0,0,0,0,0,0,0,0,0,0,0,0,0,0,0,0,0,0,0,0,0,0,0,0,0,0,0,0,0,0,0,0,0,0,0,0,0,0,0,0,0,0,0,0,0,0,0,0,0,0,0,0,0,0,0,0,0,0,0,0,0,0,0,0,0,0,0,0,0,0,0,0,0,0,0,0,0,0,0,0,0,0,0,0,0,0,0,0,0,0,0,0,0,0,0,0,0,0,0,0,0,0,0,0,0,0,0,0,0,0,0,0,0,0,0,0,0,0,0,0,0,0,0,0,0,0,0,0,0,0,0,0,0,0,0,0,0,0,0,0,0,0,0,0,0,0,0,0,0,0,0,0,0,0,0,0,0,0,0,0,0,0,0,0,0,0,0,0,0,0,0,0,0,0,0,0,0,0,0,0,0,0,0,0,0,0,0,0,0,0,0,0,0,0,0,0,0,0,0,0,0,0,0,0,0,0,0,0,0,0,0,0,0,0,0,0,0,0,0,0,0,0,0,0,0,0,0,0,0,0,0,0,0,0,0,0,0,0,0,0,0,0,0,0,0,0,0,0,0,0,0,0,0,0,0,0,0,0,0,0,0,0,0,0,0,0,0,0,0,0,0,0,0,0,0,0,0,0,0,0,0,0,0,0,0,0,0,0,0,0,0,0,0,0,0,0,0,0,0,0,0,0,0,0,0,0,0,0,0,0,0,0,0,0,0,0,0,0,0,0,0,0,0,0,0,0,0,0,0,0,0,0,0,0,0,0,0,0,0,0,0,0,0,0,0,0,0,0,0,0,0,0,0,0,0,0,0,0,0,0,0,0,0,0,0,0,0,0,0,0,0,0,0,0,0,0,0,0,0,0,0,0,0,0,0,0,0,0,0,0,0,0,0,0,0,0,0,0,0,0,0,0,0,0,0,0,0,0,0,0,0,0,0,0,0,0,0,0,0,0,0,0,0,0,0,0,0,0,0,0,0,0,0,0,0,0,0,0,0,0,0,0,0,0,0,0,0,0,0,0,0,0,0,0,0,0,0,0,0,0,0,0,0,0,0,0,0,0,0,0,0,0,0,0,0,0,0,0,0,0,0,0,0,0,0,0,0,0,0,0,0,0,0,0,0,0,0,0,0,0,0,0,0,0,0,0,0,0,0,0,0,0,0,0,0,0,0,0,0,0,0,0,0,0,0,0,0,0,0,0,0,0,0,0,0,0,0,0,0,0,0,0,0,0,0,0,0,0,0,0,0,0,0,0,0,0,0,0,0,0,0,0,0,0,0,0,0,0,0,0,0,0,0,0,0,0,0,0,0,0,0,0,0,0,0,0,0,0,0,0,0,0,0,0,0,0,0,0,0,0,0,0,0,0,0,0,0,0,0,0,0,0,0,0,0,0,0,0,0,0,0,0,0,0,0,0,0,0,0,0,0,0,0,0,0,0,0,0,0,0,0,0,0,0,0,0,0,0,0,0,0,0,0,0,0,0,0,0,0,0,0,0,0,0,0,0,0,0,0,0,0,0,0,0,0,0,0,0,0,0,0,0,0,0,0,0,0,0,0,0,0,0,0,0,0,0,0,0,0,0,0,0,0,0,0,0,0,0,0,0,0,0,0,0,0,0,0,0,0,0,0,0,0,0,0,0,0,0,0,0,0,0,0,0,0,0,0,0,0,0,0,0,0,0,0,0,0,0,0,0,0,0,0,0,0,0,0,0,0,0,0,0,0,0,0,0,0,0,0,0,0,0,0,0,0,0,0,0,0,0,0,0,0,0,0,0,0,0,0,0,0,0,0,0,0,0,0,0,0,0,0,0,0,0,0,0,0,0,0,0,0,0,0,0,0,0,0,0,0,0,0,0,0,0,0,0,0,0,0,0,0,0,0,0,0,0,0,0,0,0,0,0,0,0,0,0,0,0,0,0,0,0,0,0,0,0,0,0,0,0,0,0,0,0,0,0,0,0,0,0,0,0,0,0,0,0,0,0,0,0,0,0,0,0,0,0,0,0,0,0,0,0,0,0,0,0,0,0,0,0,0,0,0,0,0,0,0,0,0,0,0,0,0,0,0,0,0,0,0,0,0,0,0,0,0,0,0,0,0,0,0,0,0,0,0,0,0,0,0,0,0,0,0,0,0,0,0,0,0,0,0,0,0,0,0,0,0,0,0,0,0,0,0,0,0,0,0,0,0,0,0,0,0,0,0,0,0,0,0,0,0,0,0,0,0,0,0,0,0,0,0,0,0,0,0,0,0,0,0,0,0,0,0,0,0,0,0,0,0,0,0,0,0,0,0,0,0,0,0,0,0,0,0,0,0,0,0,0,0,0,0,0,0,0,0,0,0,0,0,0,0,0,0,0,0,0,0,0,0,0,0,0,0,0,0,0,0,0,0,0,0,0,0,0,0,0,0
Psd13              {2;402,4;0} 0,0,0,0,0,0,0,0,0,0,0,0,0,0,0,0,0,0,0,0,0,0,0,0,0,0,0,0,0,0,0,0,0,0,0,0,0,0,0,0,0,0,0,0,0,0,0,0,0,0,0,0,0,0,0,0,0,0,0,0,0,0,0,0,0,0,0,0,0,0,0,0,0,0,0,0,0,0,0,0,0,0,0,0,0,0,0,0,0,0,0,0,0,0,0,0,0,0,0,0,0,0,0,0,0,0,0,0,0,0,0,0,0,0,0,0,0,0,0,0,0,0,0,0,0,0,0,0,0,0,0,0,0,0,0,0,0,0,0,0,0,0,0,0,0,0,0,0,0,0,0,0,0,0,0,0,0,0,0,0,0,0,0,0,0,0,0,0,0,0,0,0,0,0,0,0,0,0,0,0,0,0,0,0,0,0,0,0,0,0,0,0,0,0,0,0,0,0,0,0,0,0,0,0,0,0,0,0,0,0,0,0,0,0,0,0,0,0,0,0,0,0,0,0,0,0,0,0,0,0,0,0,0,0,0,0,0,0,0,0,0,0,0,0,0,0,0,0,0,0,0,0,0,0,0,0,0,0,0,0,0,0,0,0,0,0,0,0,0,0,0,0,0,0,0,0,0,0,0,0,0,0,0,0,0,0,0,0,0,0,0,0,0,0,0,0,0,0,0,0,0,0,0,0,0,0,0,0,0,0,0,0,0,0,0,0,0,0,0,0,0,0,0,0,0,0,0,0,0,0,0,0,0,0,0,0,0,0,0,0,0,0,0,0,0,0,0,0,0,0,0,0,0,0,0,0,0,0,0,0,0,0,0,0,0,0,0,0,0,0,0,0,0,0,0,0,0,0,0,0,0,0,0,0,0,0,0,0,0,0,0,0,0,0,0,0,0,0,0,0,0,0,0,0,0,0,0,0,0,0,0,0,0,0,0,0,0,0,0,0,0,0,0,0,0,0,0,0,0,0,0,0,0,0,0,0,0,0,0,0,0,0,0,0,0,0,0,0,0,0,0,0,0,0,0,0,0,0,0,0,0,0,0,0,0,0,0,0,0,0,0,0,0,0,0,0,0,0,0,0,0,0,0,0,0,0,0,0,0,0,0,0,0,0,0,0,0,0,0,0,0,0,0,0,0,0,0,0,0,0,0,0,0,0,0,0,0,0,0,0,0,0,0,0,0,0,0,0,0,0,0,0,0,0,0,0,0,0,0,0,0,0,0,0,0,0,0,0,0,0,0,0,0,0,0,0,0,0,0,0,0,0,0,0,0,0,0,0,0,0,0,0,0,0,0,0,0,0,0,0,0,0,0,0,0,0,0,0,0,0,0,0,0,0,0,0,0,0,0,0,0,0,0,0,0,0,0,0,0,0,0,0,0,0,0,0,0,0,0,0,0,0,0,0,0,0,0,0,0,0,0,0,0,0,0,0,0,0,0,0,0,0,0,0,0,0,0,0,0,0,0,0,0,0,0,0,0,0,0,0,0,0,0,0,0,0,0,0,0,0,0,0,0,0,0,0,0,0,0,0,0,0,0,0,0,0,0,0,0,0,0,0,0,0,0,0,0,0,0,0,0,0,0,0,0,0,0,0,0,0,0,0,0,0,0,0,0,0,0,0,0,0,0,0,0,0,0,0,0,0,0,0,0,0,0,0,0,0,0,0,0,0,0,0,0,0,0,0,0,0,0,0,0,0,0,0,0,0,0,0,0,0,0,0,0,0,0,0,0,0,0,0,0,0,0,0,0,0,0,0,0,0,0,0,0,0,0,0,0,0,0,0,0,0,0,0,0,0,0,0,0,0,0,0,0,0,0,0,0,0,0,0,0,0,0,0,0,0,0,0,0,0,0,0,0,0,0,0,0,0,0,0,0,0,0,0,0,0,0,0,0,0,0,0,0,0,0,0,0,0,0,0,0,0,0,0,0,0,0,0,0,0,0,0,0,0,0,0,0,0,0,0,0,0,0,0,0,0,0,0,0,0,0,0,0,0,0,0,0,0,0,0,0,0,0,0,0,0,0,0,0,0,0,0,0,0,0,0,0,0,0,0,0,0,0,0,0,0,0,0,0,0,0,0,0,0,0,0,0,0,0,0,0,0,0,0,0,0,0,0,0,0,0,0,0,0,0,0,0,0,0,0,0,0,0,0,0,0,0,0,0,0,0,0,0,0,0,0,0,0,0,0,0,0,0,0,0,0,0,0,0,0,0,0,0,0,0,0,0,0,0,0,0,0,0,0,0,0,0,0,0,0,0,0,0,0,0,0,0,0,0,0,0,0,0,0,0,0,0,0,0,0,0,0,0,0,0,0,0,0,0,0,0,0,0,0,0,0,0,0,0,0,0,0,0,0,0,0,0,0,0,0,0,0,0,0,0,0,0,0,0,0,0,0,0,0,0,0,0,0,0,0,0,0,0,0,0,0,0,0,0,0,0,0,0,0,0,0,0,0,0,0,0,0,0,0,0,0,0,0,0,0,0,0,0,0,0,0,0,0,0,0,0,0,0,0,0,0,0,0,0,0,0,0,0,0,0,0,0,0,0,0,0,0,0,0,0,0,0,0,0,0,0,0,0,0,0,0,0,0,0,0,0,0,0,0,0,0,0,0,0,0,0,0,0,0,0,0,0,0,0,0,0,0,0,0,0,0,0,0,0,0,0,0,0,0,0,0,0,0,0,0,0,0,0,0,0,0,0,0,0,0,0,0,0,0,0,0,0,0,0,0,0,0,0,0,0,0,0,0,0,0,0,0,0,0,0,0,0,0,0,0,0,0,0,0,0,0,0,0,0,0,0,0,0,0,0,0,0,0,0,0,0,0,0,0,0,0,0,0,0,0,0,0,0,0,0,0,0,0,0,0,0,0,0,0,0,0,0,0,0,0,0,0,0,0,0,0,0,0,0,0,0,0,0,0,0,0,0,0,0,0,0,0,0,0,0,0,0,0,0,0,0,0,0,0,0,0,0,0,0,0,0,0,0,0,0,0,0,0,0,0,0,0,0,0,0,0,0,0,0,0,0,0,0,0,0,0,0,0,0,0,0,0,0,0,0,0,0,0,0,0,0,0,0,0,0,0,0,0,0,0,0,0,0,0,0,0,0,0,0,0,0,0,0,0,0,0,0,0,0,0,0,0,0,0,0,0,0,0,0,0,0,0,0,0,0,0,0,0,0,0,0,0,0,0,0,0,0,0,0,0,0,0,0,0,0,0,0,0,0,0,0,0,0,0,0,0,0,0,0,0,0,0,0,0,0,0,0,0,0,0,0,0,0,0,0,0,0,0,0,0,0,0,0,0,0,0,0,0,0,0,0,0,0,0,0,0,0,0,0,0,0,0,0,0,0,0,0,0,0,0,0,0,0,0,0,0,0,0,0,0,0,0,0,0,0,0,0,0,0,0,0,0,0,0,0,0,0,0,0,0,0,0,0,0,0,0,0,0,0,0,0,0,0,0,0,0,0,0,0,0,0,0,0,0,0,0,0,0,0,0,0,0,0,0,0,0,0,0,0,0,0,0,0,0,0,0,0,0,0,0,0,0,0,0,0,0,0,0,0,0,0,0,0,0,0,0,0,0,0,0,0,0,0,0,0,0,0,0,0,0,0,0,0,0,0,0
Psd14              {2;402,4;0} 0,0,0,0,0,0,0,0,0,0,0,0,0,0,0,0,0,0,0,0,0,0,0,0,0,0,0,0,0,0,0,0,0,0,0,0,0,0,0,0,0,0,0,0,0,0,0,0,0,0,0,0,0,0,0,0,0,0,0,0,0,0,0,0,0,0,0,0,0,0,0,0,0,0,0,0,0,0,0,0,0,0,0,0,0,0,0,0,0,0,0,0,0,0,0,0,0,0,0,0,0,0,0,0,0,0,0,0,0,0,0,0,0,0,0,0,0,0,0,0,0,0,0,0,0,0,0,0,0,0,0,0,0,0,0,0,0,0,0,0,0,0,0,0,0,0,0,0,0,0,0,0,0,0,0,0,0,0,0,0,0,0,0,0,0,0,0,0,0,0,0,0,0,0,0,0,0,0,0,0,0,0,0,0,0,0,0,0,0,0,0,0,0,0,0,0,0,0,0,0,0,0,0,0,0,0,0,0,0,0,0,0,0,0,0,0,0,0,0,0,0,0,0,0,0,0,0,0,0,0,0,0,0,0,0,0,0,0,0,0,0,0,0,0,0,0,0,0,0,0,0,0,0,0,0,0,0,0,0,0,0,0,0,0,0,0,0,0,0,0,0,0,0,0,0,0,0,0,0,0,0,0,0,0,0,0,0,0,0,0,0,0,0,0,0,0,0,0,0,0,0,0,0,0,0,0,0,0,0,0,0,0,0,0,0,0,0,0,0,0,0,0,0,0,0,0,0,0,0,0,0,0,0,0,0,0,0,0,0,0,0,0,0,0,0,0,0,0,0,0,0,0,0,0,0,0,0,0,0,0,0,0,0,0,0,0,0,0,0,0,0,0,0,0,0,0,0,0,0,0,0,0,0,0,0,0,0,0,0,0,0,0,0,0,0,0,0,0,0,0,0,0,0,0,0,0,0,0,0,0,0,0,0,0,0,0,0,0,0,0,0,0,0,0,0,0,0,0,0,0,0,0,0,0,0,0,0,0,0,0,0,0,0,0,0,0,0,0,0,0,0,0,0,0,0,0,0,0,0,0,0,0,0,0,0,0,0,0,0,0,0,0,0,0,0,0,0,0,0,0,0,0,0,0,0,0,0,0,0,0,0,0,0,0,0,0,0,0,0,0,0,0,0,0,0,0,0,0,0,0,0,0,0,0,0,0,0,0,0,0,0,0,0,0,0,0,0,0,0,0,0,0,0,0,0,0,0,0,0,0,0,0,0,0,0,0,0,0,0,0,0,0,0,0,0,0,0,0,0,0,0,0,0,0,0,0,0,0,0,0,0,0,0,0,0,0,0,0,0,0,0,0,0,0,0,0,0,0,0,0,0,0,0,0,0,0,0,0,0,0,0,0,0,0,0,0,0,0,0,0,0,0,0,0,0,0,0,0,0,0,0,0,0,0,0,0,0,0,0,0,0,0,0,0,0,0,0,0,0,0,0,0,0,0,0,0,0,0,0,0,0,0,0,0,0,0,0,0,0,0,0,0,0,0,0,0,0,0,0,0,0,0,0,0,0,0,0,0,0,0,0,0,0,0,0,0,0,0,0,0,0,0,0,0,0,0,0,0,0,0,0,0,0,0,0,0,0,0,0,0,0,0,0,0,0,0,0,0,0,0,0,0,0,0,0,0,0,0,0,0,0,0,0,0,0,0,0,0,0,0,0,0,0,0,0,0,0,0,0,0,0,0,0,0,0,0,0,0,0,0,0,0,0,0,0,0,0,0,0,0,0,0,0,0,0,0,0,0,0,0,0,0,0,0,0,0,0,0,0,0,0,0,0,0,0,0,0,0,0,0,0,0,0,0,0,0,0,0,0,0,0,0,0,0,0,0,0,0,0,0,0,0,0,0,0,0,0,0,0,0,0,0,0,0,0,0,0,0,0,0,0,0,0,0,0,0,0,0,0,0,0,0,0,0,0,0,0,0,0,0,0,0,0,0,0,0,0,0,0,0,0,0,0,0,0,0,0,0,0,0,0,0,0,0,0,0,0,0,0,0,0,0,0,0,0,0,0,0,0,0,0,0,0,0,0,0,0,0,0,0,0,0,0,0,0,0,0,0,0,0,0,0,0,0,0,0,0,0,0,0,0,0,0,0,0,0,0,0,0,0,0,0,0,0,0,0,0,0,0,0,0,0,0,0,0,0,0,0,0,0,0,0,0,0,0,0,0,0,0,0,0,0,0,0,0,0,0,0,0,0,0,0,0,0,0,0,0,0,0,0,0,0,0,0,0,0,0,0,0,0,0,0,0,0,0,0,0,0,0,0,0,0,0,0,0,0,0,0,0,0,0,0,0,0,0,0,0,0,0,0,0,0,0,0,0,0,0,0,0,0,0,0,0,0,0,0,0,0,0,0,0,0,0,0,0,0,0,0,0,0,0,0,0,0,0,0,0,0,0,0,0,0,0,0,0,0,0,0,0,0,0,0,0,0,0,0,0,0,0,0,0,0,0,0,0,0,0,0,0,0,0,0,0,0,0,0,0,0,0,0,0,0,0,0,0,0,0,0,0,0,0,0,0,0,0,0,0,0,0,0,0,0,0,0,0,0,0,0,0,0,0,0,0,0,0,0,0,0,0,0,0,0,0,0,0,0,0,0,0,0,0,0,0,0,0,0,0,0,0,0,0,0,0,0,0,0,0,0,0,0,0,0,0,0,0,0,0,0,0,0,0,0,0,0,0,0,0,0,0,0,0,0,0,0,0,0,0,0,0,0,0,0,0,0,0,0,0,0,0,0,0,0,0,0,0,0,0,0,0,0,0,0,0,0,0,0,0,0,0,0,0,0,0,0,0,0,0,0,0,0,0,0,0,0,0,0,0,0,0,0,0,0,0,0,0,0,0,0,0,0,0,0,0,0,0,0,0,0,0,0,0,0,0,0,0,0,0,0,0,0,0,0,0,0,0,0,0,0,0,0,0,0,0,0,0,0,0,0,0,0,0,0,0,0,0,0,0,0,0,0,0,0,0,0,0,0,0,0,0,0,0,0,0,0,0,0,0,0,0,0,0,0,0,0,0,0,0,0,0,0,0,0,0,0,0,0,0,0,0,0,0,0,0,0,0,0,0,0,0,0,0,0,0,0,0,0,0,0,0,0,0,0,0,0,0,0,0,0,0,0,0,0,0,0,0,0,0,0,0,0,0,0,0,0,0,0,0,0,0,0,0,0,0,0,0,0,0,0,0,0,0,0,0,0,0,0,0,0,0,0,0,0,0,0,0,0,0,0,0,0,0,0,0,0,0,0,0,0,0,0,0,0,0,0,0,0,0,0,0,0,0,0,0,0,0,0,0,0,0,0,0,0,0,0,0,0,0,0,0,0,0,0,0,0,0,0,0,0,0,0,0,0,0,0,0,0,0,0,0,0,0,0,0,0,0,0,0,0,0,0,0,0,0,0,0,0,0,0,0,0,0,0,0,0,0,0,0,0,0,0,0,0,0,0,0,0,0,0,0,0,0,0,0,0,0,0,0,0,0,0,0,0,0,0,0,0,0,0,0,0,0,0,0,0,0,0,0,0,0,0,0,0,0,0,0,0,0,0,0,0,0,0,0,0,0,0,0,0,0,0,0,0,0,0,0,0,0,0,0,0,0,0,0,0,0,0,0,0
Psd15              {2;402,4;0} 0,0,0,0,0,0,0,0,0,0,0,0,0,0,0,0,0,0,0,0,0,0,0,0,0,0,0,0,0,0,0,0,0,0,0,0,0,0,0,0,0,0,0,0,0,0,0,0,0,0,0,0,0,0,0,0,0,0,0,0,0,0,0,0,0,0,0,0,0,0,0,0,0,0,0,0,0,0,0,0,0,0,0,0,0,0,0,0,0,0,0,0,0,0,0,0,0,0,0,0,0,0,0,0,0,0,0,0,0,0,0,0,0,0,0,0,0,0,0,0,0,0,0,0,0,0,0,0,0,0,0,0,0,0,0,0,0,0,0,0,0,0,0,0,0,0,0,0,0,0,0,0,0,0,0,0,0,0,0,0,0,0,0,0,0,0,0,0,0,0,0,0,0,0,0,0,0,0,0,0,0,0,0,0,0,0,0,0,0,0,0,0,0,0,0,0,0,0,0,0,0,0,0,0,0,0,0,0,0,0,0,0,0,0,0,0,0,0,0,0,0,0,0,0,0,0,0,0,0,0,0,0,0,0,0,0,0,0,0,0,0,0,0,0,0,0,0,0,0,0,0,0,0,0,0,0,0,0,0,0,0,0,0,0,0,0,0,0,0,0,0,0,0,0,0,0,0,0,0,0,0,0,0,0,0,0,0,0,0,0,0,0,0,0,0,0,0,0,0,0,0,0,0,0,0,0,0,0,0,0,0,0,0,0,0,0,0,0,0,0,0,0,0,0,0,0,0,0,0,0,0,0,0,0,0,0,0,0,0,0,0,0,0,0,0,0,0,0,0,0,0,0,0,0,0,0,0,0,0,0,0,0,0,0,0,0,0,0,0,0,0,0,0,0,0,0,0,0,0,0,0,0,0,0,0,0,0,0,0,0,0,0,0,0,0,0,0,0,0,0,0,0,0,0,0,0,0,0,0,0,0,0,0,0,0,0,0,0,0,0,0,0,0,0,0,0,0,0,0,0,0,0,0,0,0,0,0,0,0,0,0,0,0,0,0,0,0,0,0,0,0,0,0,0,0,0,0,0,0,0,0,0,0,0,0,0,0,0,0,0,0,0,0,0,0,0,0,0,0,0,0,0,0,0,0,0,0,0,0,0,0,0,0,0,0,0,0,0,0,0,0,0,0,0,0,0,0,0,0,0,0,0,0,0,0,0,0,0,0,0,0,0,0,0,0,0,0,0,0,0,0,0,0,0,0,0,0,0,0,0,0,0,0,0,0,0,0,0,0,0,0,0,0,0,0,0,0,0,0,0,0,0,0,0,0,0,0,0,0,0,0,0,0,0,0,0,0,0,0,0,0,0,0,0,0,0,0,0,0,0,0,0,0,0,0,0,0,0,0,0,0,0,0,0,0,0,0,0,0,0,0,0,0,0,0,0,0,0,0,0,0,0,0,0,0,0,0,0,0,0,0,0,0,0,0,0,0,0,0,0,0,0,0,0,0,0,0,0,0,0,0,0,0,0,0,0,0,0,0,0,0,0,0,0,0,0,0,0,0,0,0,0,0,0,0,0,0,0,0,0,0,0,0,0,0,0,0,0,0,0,0,0,0,0,0,0,0,0,0,0,0,0,0,0,0,0,0,0,0,0,0,0,0,0,0,0,0,0,0,0,0,0,0,0,0,0,0,0,0,0,0,0,0,0,0,0,0,0,0,0,0,0,0,0,0,0,0,0,0,0,0,0,0,0,0,0,0,0,0,0,0,0,0,0,0,0,0,0,0,0,0,0,0,0,0,0,0,0,0,0,0,0,0,0,0,0,0,0,0,0,0,0,0,0,0,0,0,0,0,0,0,0,0,0,0,0,0,0,0,0,0,0,0,0,0,0,0,0,0,0,0,0,0,0,0,0,0,0,0,0,0,0,0,0,0,0,0,0,0,0,0,0,0,0,0,0,0,0,0,0,0,0,0,0,0,0,0,0,0,0,0,0,0,0,0,0,0,0,0,0,0,0,0,0,0,0,0,0,0,0,0,0,0,0,0,0,0,0,0,0,0,0,0,0,0,0,0,0,0,0,0,0,0,0,0,0,0,0,0,0,0,0,0,0,0,0,0,0,0,0,0,0,0,0,0,0,0,0,0,0,0,0,0,0,0,0,0,0,0,0,0,0,0,0,0,0,0,0,0,0,0,0,0,0,0,0,0,0,0,0,0,0,0,0,0,0,0,0,0,0,0,0,0,0,0,0,0,0,0,0,0,0,0,0,0,0,0,0,0,0,0,0,0,0,0,0,0,0,0,0,0,0,0,0,0,0,0,0,0,0,0,0,0,0,0,0,0,0,0,0,0,0,0,0,0,0,0,0,0,0,0,0,0,0,0,0,0,0,0,0,0,0,0,0,0,0,0,0,0,0,0,0,0,0,0,0,0,0,0,0,0,0,0,0,0,0,0,0,0,0,0,0,0,0,0,0,0,0,0,0,0,0,0,0,0,0,0,0,0,0,0,0,0,0,0,0,0,0,0,0,0,0,0,0,0,0,0,0,0,0,0,0,0,0,0,0,0,0,0,0,0,0,0,0,0,0,0,0,0,0,0,0,0,0,0,0,0,0,0,0,0,0,0,0,0,0,0,0,0,0,0,0,0,0,0,0,0,0,0,0,0,0,0,0,0,0,0,0,0,0,0,0,0,0,0,0,0,0,0,0,0,0,0,0,0,0,0,0,0,0,0,0,0,0,0,0,0,0,0,0,0,0,0,0,0,0,0,0,0,0,0,0,0,0,0,0,0,0,0,0,0,0,0,0,0,0,0,0,0,0,0,0,0,0,0,0,0,0,0,0,0,0,0,0,0,0,0,0,0,0,0,0,0,0,0,0,0,0,0,0,0,0,0,0,0,0,0,0,0,0,0,0,0,0,0,0,0,0,0,0,0,0,0,0,0,0,0,0,0,0,0,0,0,0,0,0,0,0,0,0,0,0,0,0,0,0,0,0,0,0,0,0,0,0,0,0,0,0,0,0,0,0,0,0,0,0,0,0,0,0,0,0,0,0,0,0,0,0,0,0,0,0,0,0,0,0,0,0,0,0,0,0,0,0,0,0,0,0,0,0,0,0,0,0,0,0,0,0,0,0,0,0,0,0,0,0,0,0,0,0,0,0,0,0,0,0,0,0,0,0,0,0,0,0,0,0,0,0,0,0,0,0,0,0,0,0,0,0,0,0,0,0,0,0,0,0,0,0,0,0,0,0,0,0,0,0,0,0,0,0,0,0,0,0,0,0,0,0,0,0,0,0,0,0,0,0,0,0,0,0,0,0,0,0,0,0,0,0,0,0,0,0,0,0,0,0,0,0,0,0,0,0,0,0,0,0,0,0,0,0,0,0,0,0,0,0,0,0,0,0,0,0,0,0,0,0,0,0,0,0,0,0,0,0,0,0,0,0,0,0,0,0,0,0,0,0,0,0,0,0,0,0,0,0,0,0,0,0,0,0,0,0,0,0,0,0,0,0,0,0,0,0,0,0,0,0,0,0,0,0,0,0,0,0,0,0,0,0,0,0,0,0,0,0,0,0,0,0,0,0,0,0,0,0,0,0,0,0,0,0,0,0,0,0,0,0,0,0,0,0,0,0,0,0,0,0,0,0,0,0,0,0,0,0,0,0,0,0
Psd16              {2;402,4;0} 0,0,0,0,0,0,0,0,0,0,0,0,0,0,0,0,0,0,0,0,0,0,0,0,0,0,0,0,0,0,0,0,0,0,0,0,0,0,0,0,0,0,0,0,0,0,0,0,0,0,0,0,0,0,0,0,0,0,0,0,0,0,0,0,0,0,0,0,0,0,0,0,0,0,0,0,0,0,0,0,0,0,0,0,0,0,0,0,0,0,0,0,0,0,0,0,0,0,0,0,0,0,0,0,0,0,0,0,0,0,0,0,0,0,0,0,0,0,0,0,0,0,0,0,0,0,0,0,0,0,0,0,0,0,0,0,0,0,0,0,0,0,0,0,0,0,0,0,0,0,0,0,0,0,0,0,0,0,0,0,0,0,0,0,0,0,0,0,0,0,0,0,0,0,0,0,0,0,0,0,0,0,0,0,0,0,0,0,0,0,0,0,0,0,0,0,0,0,0,0,0,0,0,0,0,0,0,0,0,0,0,0,0,0,0,0,0,0,0,0,0,0,0,0,0,0,0,0,0,0,0,0,0,0,0,0,0,0,0,0,0,0,0,0,0,0,0,0,0,0,0,0,0,0,0,0,0,0,0,0,0,0,0,0,0,0,0,0,0,0,0,0,0,0,0,0,0,0,0,0,0,0,0,0,0,0,0,0,0,0,0,0,0,0,0,0,0,0,0,0,0,0,0,0,0,0,0,0,0,0,0,0,0,0,0,0,0,0,0,0,0,0,0,0,0,0,0,0,0,0,0,0,0,0,0,0,0,0,0,0,0,0,0,0,0,0,0,0,0,0,0,0,0,0,0,0,0,0,0,0,0,0,0,0,0,0,0,0,0,0,0,0,0,0,0,0,0,0,0,0,0,0,0,0,0,0,0,0,0,0,0,0,0,0,0,0,0,0,0,0,0,0,0,0,0,0,0,0,0,0,0,0,0,0,0,0,0,0,0,0,0,0,0,0,0,0,0,0,0,0,0,0,0,0,0,0,0,0,0,0,0,0,0,0,0,0,0,0,0,0,0,0,0,0,0,0,0,0,0,0,0,0,0,0,0,0,0,0,0,0,0,0,0,0,0,0,0,0,0,0,0,0,0,0,0,0,0,0,0,0,0,0,0,0,0,0,0,0,0,0,0,0,0,0,0,0,0,0,0,0,0,0,0,0,0,0,0,0,0,0,0,0,0,0,0,0,0,0,0,0,0,0,0,0,0,0,0,0,0,0,0,0,0,0,0,0,0,0,0,0,0,0,0,0,0,0,0,0,0,0,0,0,0,0,0,0,0,0,0,0,0,0,0,0,0,0,0,0,0,0,0,0,0,0,0,0,0,0,0,0,0,0,0,0,0,0,0,0,0,0,0,0,0,0,0,0,0,0,0,0,0,0,0,0,0,0,0,0,0,0,0,0,0,0,0,0,0,0,0,0,0,0,0,0,0,0,0,0,0,0,0,0,0,0,0,0,0,0,0,0,0,0,0,0,0,0,0,0,0,0,0,0,0,0,0,0,0,0,0,0,0,0,0,0,0,0,0,0,0,0,0,0,0,0,0,0,0,0,0,0,0,0,0,0,0,0,0,0,0,0,0,0,0,0,0,0,0,0,0,0,0,0,0,0,0,0,0,0,0,0,0,0,0,0,0,0,0,0,0,0,0,0,0,0,0,0,0,0,0,0,0,0,0,0,0,0,0,0,0,0,0,0,0,0,0,0,0,0,0,0,0,0,0,0,0,0,0,0,0,0,0,0,0,0,0,0,0,0,0,0,0,0,0,0,0,0,0,0,0,0,0,0,0,0,0,0,0,0,0,0,0,0,0,0,0,0,0,0,0,0,0,0,0,0,0,0,0,0,0,0,0,0,0,0,0,0,0,0,0,0,0,0,0,0,0,0,0,0,0,0,0,0,0,0,0,0,0,0,0,0,0,0,0,0,0,0,0,0,0,0,0,0,0,0,0,0,0,0,0,0,0,0,0,0,0,0,0,0,0,0,0,0,0,0,0,0,0,0,0,0,0,0,0,0,0,0,0,0,0,0,0,0,0,0,0,0,0,0,0,0,0,0,0,0,0,0,0,0,0,0,0,0,0,0,0,0,0,0,0,0,0,0,0,0,0,0,0,0,0,0,0,0,0,0,0,0,0,0,0,0,0,0,0,0,0,0,0,0,0,0,0,0,0,0,0,0,0,0,0,0,0,0,0,0,0,0,0,0,0,0,0,0,0,0,0,0,0,0,0,0,0,0,0,0,0,0,0,0,0,0,0,0,0,0,0,0,0,0,0,0,0,0,0,0,0,0,0,0,0,0,0,0,0,0,0,0,0,0,0,0,0,0,0,0,0,0,0,0,0,0,0,0,0,0,0,0,0,0,0,0,0,0,0,0,0,0,0,0,0,0,0,0,0,0,0,0,0,0,0,0,0,0,0,0,0,0,0,0,0,0,0,0,0,0,0,0,0,0,0,0,0,0,0,0,0,0,0,0,0,0,0,0,0,0,0,0,0,0,0,0,0,0,0,0,0,0,0,0,0,0,0,0,0,0,0,0,0,0,0,0,0,0,0,0,0,0,0,0,0,0,0,0,0,0,0,0,0,0,0,0,0,0,0,0,0,0,0,0,0,0,0,0,0,0,0,0,0,0,0,0,0,0,0,0,0,0,0,0,0,0,0,0,0,0,0,0,0,0,0,0,0,0,0,0,0,0,0,0,0,0,0,0,0,0,0,0,0,0,0,0,0,0,0,0,0,0,0,0,0,0,0,0,0,0,0,0,0,0,0,0,0,0,0,0,0,0,0,0,0,0,0,0,0,0,0,0,0,0,0,0,0,0,0,0,0,0,0,0,0,0,0,0,0,0,0,0,0,0,0,0,0,0,0,0,0,0,0,0,0,0,0,0,0,0,0,0,0,0,0,0,0,0,0,0,0,0,0,0,0,0,0,0,0,0,0,0,0,0,0,0,0,0,0,0,0,0,0,0,0,0,0,0,0,0,0,0,0,0,0,0,0,0,0,0,0,0,0,0,0,0,0,0,0,0,0,0,0,0,0,0,0,0,0,0,0,0,0,0,0,0,0,0,0,0,0,0,0,0,0,0,0,0,0,0,0,0,0,0,0,0,0,0,0,0,0,0,0,0,0,0,0,0,0,0,0,0,0,0,0,0,0,0,0,0,0,0,0,0,0,0,0,0,0,0,0,0,0,0,0,0,0,0,0,0,0,0,0,0,0,0,0,0,0,0,0,0,0,0,0,0,0,0,0,0,0,0,0,0,0,0,0,0,0,0,0,0,0,0,0,0,0,0,0,0,0,0,0,0,0,0,0,0,0,0,0,0,0,0,0,0,0,0,0,0,0,0,0,0,0,0,0,0,0,0,0,0,0,0,0,0,0,0,0,0,0,0,0,0,0,0,0,0,0,0,0,0,0,0,0,0,0,0,0,0,0,0,0,0,0,0,0,0,0,0,0,0,0,0,0,0,0,0,0,0,0,0,0,0,0,0,0,0,0,0,0,0,0,0,0,0,0,0,0,0,0,0,0,0,0,0,0,0,0,0,0,0,0,0,0,0,0,0,0,0,0,0,0,0,0,0,0,0,0,0,0,0,0,0,0,0,0,0,0,0,0,0,0,0
Psd17              {2;402,4;0} 0,0,0,0,0,0,0,0,0,0,0,0,0,0,0,0,0,0,0,0,0,0,0,0,0,0,0,0,0,0,0,0,0,0,0,0,0,0,0,0,0,0,0,0,0,0,0,0,0,0,0,0,0,0,0,0,0,0,0,0,0,0,0,0,0,0,0,0,0,0,0,0,0,0,0,0,0,0,0,0,0,0,0,0,0,0,0,0,0,0,0,0,0,0,0,0,0,0,0,0,0,0,0,0,0,0,0,0,0,0,0,0,0,0,0,0,0,0,0,0,0,0,0,0,0,0,0,0,0,0,0,0,0,0,0,0,0,0,0,0,0,0,0,0,0,0,0,0,0,0,0,0,0,0,0,0,0,0,0,0,0,0,0,0,0,0,0,0,0,0,0,0,0,0,0,0,0,0,0,0,0,0,0,0,0,0,0,0,0,0,0,0,0,0,0,0,0,0,0,0,0,0,0,0,0,0,0,0,0,0,0,0,0,0,0,0,0,0,0,0,0,0,0,0,0,0,0,0,0,0,0,0,0,0,0,0,0,0,0,0,0,0,0,0,0,0,0,0,0,0,0,0,0,0,0,0,0,0,0,0,0,0,0,0,0,0,0,0,0,0,0,0,0,0,0,0,0,0,0,0,0,0,0,0,0,0,0,0,0,0,0,0,0,0,0,0,0,0,0,0,0,0,0,0,0,0,0,0,0,0,0,0,0,0,0,0,0,0,0,0,0,0,0,0,0,0,0,0,0,0,0,0,0,0,0,0,0,0,0,0,0,0,0,0,0,0,0,0,0,0,0,0,0,0,0,0,0,0,0,0,0,0,0,0,0,0,0,0,0,0,0,0,0,0,0,0,0,0,0,0,0,0,0,0,0,0,0,0,0,0,0,0,0,0,0,0,0,0,0,0,0,0,0,0,0,0,0,0,0,0,0,0,0,0,0,0,0,0,0,0,0,0,0,0,0,0,0,0,0,0,0,0,0,0,0,0,0,0,0,0,0,0,0,0,0,0,0,0,0,0,0,0,0,0,0,0,0,0,0,0,0,0,0,0,0,0,0,0,0,0,0,0,0,0,0,0,0,0,0,0,0,0,0,0,0,0,0,0,0,0,0,0,0,0,0,0,0,0,0,0,0,0,0,0,0,0,0,0,0,0,0,0,0,0,0,0,0,0,0,0,0,0,0,0,0,0,0,0,0,0,0,0,0,0,0,0,0,0,0,0,0,0,0,0,0,0,0,0,0,0,0,0,0,0,0,0,0,0,0,0,0,0,0,0,0,0,0,0,0,0,0,0,0,0,0,0,0,0,0,0,0,0,0,0,0,0,0,0,0,0,0,0,0,0,0,0,0,0,0,0,0,0,0,0,0,0,0,0,0,0,0,0,0,0,0,0,0,0,0,0,0,0,0,0,0,0,0,0,0,0,0,0,0,0,0,0,0,0,0,0,0,0,0,0,0,0,0,0,0,0,0,0,0,0,0,0,0,0,0,0,0,0,0,0,0,0,0,0,0,0,0,0,0,0,0,0,0,0,0,0,0,0,0,0,0,0,0,0,0,0,0,0,0,0,0,0,0,0,0,0,0,0,0,0,0,0,0,0,0,0,0,0,0,0,0,0,0,0,0,0,0,0,0,0,0,0,0,0,0,0,0,0,0,0,0,0,0,0,0,0,0,0,0,0,0,0,0,0,0,0,0,0,0,0,0,0,0,0,0,0,0,0,0,0,0,0,0,0,0,0,0,0,0,0,0,0,0,0,0,0,0,0,0,0,0,0,0,0,0,0,0,0,0,0,0,0,0,0,0,0,0,0,0,0,0,0,0,0,0,0,0,0,0,0,0,0,0,0,0,0,0,0,0,0,0,0,0,0,0,0,0,0,0,0,0,0,0,0,0,0,0,0,0,0,0,0,0,0,0,0,0,0,0,0,0,0,0,0,0,0,0,0,0,0,0,0,0,0,0,0,0,0,0,0,0,0,0,0,0,0,0,0,0,0,0,0,0,0,0,0,0,0,0,0,0,0,0,0,0,0,0,0,0,0,0,0,0,0,0,0,0,0,0,0,0,0,0,0,0,0,0,0,0,0,0,0,0,0,0,0,0,0,0,0,0,0,0,0,0,0,0,0,0,0,0,0,0,0,0,0,0,0,0,0,0,0,0,0,0,0,0,0,0,0,0,0,0,0,0,0,0,0,0,0,0,0,0,0,0,0,0,0,0,0,0,0,0,0,0,0,0,0,0,0,0,0,0,0,0,0,0,0,0,0,0,0,0,0,0,0,0,0,0,0,0,0,0,0,0,0,0,0,0,0,0,0,0,0,0,0,0,0,0,0,0,0,0,0,0,0,0,0,0,0,0,0,0,0,0,0,0,0,0,0,0,0,0,0,0,0,0,0,0,0,0,0,0,0,0,0,0,0,0,0,0,0,0,0,0,0,0,0,0,0,0,0,0,0,0,0,0,0,0,0,0,0,0,0,0,0,0,0,0,0,0,0,0,0,0,0,0,0,0,0,0,0,0,0,0,0,0,0,0,0,0,0,0,0,0,0,0,0,0,0,0,0,0,0,0,0,0,0,0,0,0,0,0,0,0,0,0,0,0,0,0,0,0,0,0,0,0,0,0,0,0,0,0,0,0,0,0,0,0,0,0,0,0,0,0,0,0,0,0,0,0,0,0,0,0,0,0,0,0,0,0,0,0,0,0,0,0,0,0,0,0,0,0,0,0,0,0,0,0,0,0,0,0,0,0,0,0,0,0,0,0,0,0,0,0,0,0,0,0,0,0,0,0,0,0,0,0,0,0,0,0,0,0,0,0,0,0,0,0,0,0,0,0,0,0,0,0,0,0,0,0,0,0,0,0,0,0,0,0,0,0,0,0,0,0,0,0,0,0,0,0,0,0,0,0,0,0,0,0,0,0,0,0,0,0,0,0,0,0,0,0,0,0,0,0,0,0,0,0,0,0,0,0,0,0,0,0,0,0,0,0,0,0,0,0,0,0,0,0,0,0,0,0,0,0,0,0,0,0,0,0,0,0,0,0,0,0,0,0,0,0,0,0,0,0,0,0,0,0,0,0,0,0,0,0,0,0,0,0,0,0,0,0,0,0,0,0,0,0,0,0,0,0,0,0,0,0,0,0,0,0,0,0,0,0,0,0,0,0,0,0,0,0,0,0,0,0,0,0,0,0,0,0,0,0,0,0,0,0,0,0,0,0,0,0,0,0,0,0,0,0,0,0,0,0,0,0,0,0,0,0,0,0,0,0,0,0,0,0,0,0,0,0,0,0,0,0,0,0,0,0,0,0,0,0,0,0,0,0,0,0,0,0,0,0,0,0,0,0,0,0,0,0,0,0,0,0,0,0,0,0,0,0,0,0,0,0,0,0,0,0,0,0,0,0,0,0,0,0,0,0,0,0,0,0,0,0,0,0,0,0,0,0,0,0,0,0,0,0,0,0,0,0,0,0,0,0,0,0,0,0,0,0,0,0,0,0,0,0,0,0,0,0,0,0,0,0,0,0,0,0,0,0,0,0,0,0,0,0,0,0,0,0,0,0,0,0,0,0,0,0,0,0,0,0,0,0,0,0,0,0,0,0,0,0,0,0,0,0,0,0,0,0,0
Psd18              {2;402,4;0} 0,0,0,0,0,0,0,0,0,0,0,0,0,0,0,0,0,0,0,0,0,0,0,0,0,0,0,0,0,0,0,0,0,0,0,0,0,0,0,0,0,0,0,0,0,0,0,0,0,0,0,0,0,0,0,0,0,0,0,0,0,0,0,0,0,0,0,0,0,0,0,0,0,0,0,0,0,0,0,0,0,0,0,0,0,0,0,0,0,0,0,0,0,0,0,0,0,0,0,0,0,0,0,0,0,0,0,0,0,0,0,0,0,0,0,0,0,0,0,0,0,0,0,0,0,0,0,0,0,0,0,0,0,0,0,0,0,0,0,0,0,0,0,0,0,0,0,0,0,0,0,0,0,0,0,0,0,0,0,0,0,0,0,0,0,0,0,0,0,0,0,0,0,0,0,0,0,0,0,0,0,0,0,0,0,0,0,0,0,0,0,0,0,0,0,0,0,0,0,0,0,0,0,0,0,0,0,0,0,0,0,0,0,0,0,0,0,0,0,0,0,0,0,0,0,0,0,0,0,0,0,0,0,0,0,0,0,0,0,0,0,0,0,0,0,0,0,0,0,0,0,0,0,0,0,0,0,0,0,0,0,0,0,0,0,0,0,0,0,0,0,0,0,0,0,0,0,0,0,0,0,0,0,0,0,0,0,0,0,0,0,0,0,0,0,0,0,0,0,0,0,0,0,0,0,0,0,0,0,0,0,0,0,0,0,0,0,0,0,0,0,0,0,0,0,0,0,0,0,0,0,0,0,0,0,0,0,0,0,0,0,0,0,0,0,0,0,0,0,0,0,0,0,0,0,0,0,0,0,0,0,0,0,0,0,0,0,0,0,0,0,0,0,0,0,0,0,0,0,0,0,0,0,0,0,0,0,0,0,0,0,0,0,0,0,0,0,0,0,0,0,0,0,0,0,0,0,0,0,0,0,0,0,0,0,0,0,0,0,0,0,0,0,0,0,0,0,0,0,0,0,0,0,0,0,0,0,0,0,0,0,0,0,0,0,0,0,0,0,0,0,0,0,0,0,0,0,0,0,0,0,0,0,0,0,0,0,0,0,0,0,0,0,0,0,0,0,0,0,0,0,0,0,0,0,0,0,0,0,0,0,0,0,0,0,0,0,0,0,0,0,0,0,0,0,0,0,0,0,0,0,0,0,0,0,0,0,0,0,0,0,0,0,0,0,0,0,0,0,0,0,0,0,0,0,0,0,0,0,0,0,0,0,0,0,0,0,0,0,0,0,0,0,0,0,0,0,0,0,0,0,0,0,0,0,0,0,0,0,0,0,0,0,0,0,0,0,0,0,0,0,0,0,0,0,0,0,0,0,0,0,0,0,0,0,0,0,0,0,0,0,0,0,0,0,0,0,0,0,0,0,0,0,0,0,0,0,0,0,0,0,0,0,0,0,0,0,0,0,0,0,0,0,0,0,0,0,0,0,0,0,0,0,0,0,0,0,0,0,0,0,0,0,0,0,0,0,0,0,0,0,0,0,0,0,0,0,0,0,0,0,0,0,0,0,0,0,0,0,0,0,0,0,0,0,0,0,0,0,0,0,0,0,0,0,0,0,0,0,0,0,0,0,0,0,0,0,0,0,0,0,0,0,0,0,0,0,0,0,0,0,0,0,0,0,0,0,0,0,0,0,0,0,0,0,0,0,0,0,0,0,0,0,0,0,0,0,0,0,0,0,0,0,0,0,0,0,0,0,0,0,0,0,0,0,0,0,0,0,0,0,0,0,0,0,0,0,0,0,0,0,0,0,0,0,0,0,0,0,0,0,0,0,0,0,0,0,0,0,0,0,0,0,0,0,0,0,0,0,0,0,0,0,0,0,0,0,0,0,0,0,0,0,0,0,0,0,0,0,0,0,0,0,0,0,0,0,0,0,0,0,0,0,0,0,0,0,0,0,0,0,0,0,0,0,0,0,0,0,0,0,0,0,0,0,0,0,0,0,0,0,0,0,0,0,0,0,0,0,0,0,0,0,0,0,0,0,0,0,0,0,0,0,0,0,0,0,0,0,0,0,0,0,0,0,0,0,0,0,0,0,0,0,0,0,0,0,0,0,0,0,0,0,0,0,0,0,0,0,0,0,0,0,0,0,0,0,0,0,0,0,0,0,0,0,0,0,0,0,0,0,0,0,0,0,0,0,0,0,0,0,0,0,0,0,0,0,0,0,0,0,0,0,0,0,0,0,0,0,0,0,0,0,0,0,0,0,0,0,0,0,0,0,0,0,0,0,0,0,0,0,0,0,0,0,0,0,0,0,0,0,0,0,0,0,0,0,0,0,0,0,0,0,0,0,0,0,0,0,0,0,0,0,0,0,0,0,0,0,0,0,0,0,0,0,0,0,0,0,0,0,0,0,0,0,0,0,0,0,0,0,0,0,0,0,0,0,0,0,0,0,0,0,0,0,0,0,0,0,0,0,0,0,0,0,0,0,0,0,0,0,0,0,0,0,0,0,0,0,0,0,0,0,0,0,0,0,0,0,0,0,0,0,0,0,0,0,0,0,0,0,0,0,0,0,0,0,0,0,0,0,0,0,0,0,0,0,0,0,0,0,0,0,0,0,0,0,0,0,0,0,0,0,0,0,0,0,0,0,0,0,0,0,0,0,0,0,0,0,0,0,0,0,0,0,0,0,0,0,0,0,0,0,0,0,0,0,0,0,0,0,0,0,0,0,0,0,0,0,0,0,0,0,0,0,0,0,0,0,0,0,0,0,0,0,0,0,0,0,0,0,0,0,0,0,0,0,0,0,0,0,0,0,0,0,0,0,0,0,0,0,0,0,0,0,0,0,0,0,0,0,0,0,0,0,0,0,0,0,0,0,0,0,0,0,0,0,0,0,0,0,0,0,0,0,0,0,0,0,0,0,0,0,0,0,0,0,0,0,0,0,0,0,0,0,0,0,0,0,0,0,0,0,0,0,0,0,0,0,0,0,0,0,0,0,0,0,0,0,0,0,0,0,0,0,0,0,0,0,0,0,0,0,0,0,0,0,0,0,0,0,0,0,0,0,0,0,0,0,0,0,0,0,0,0,0,0,0,0,0,0,0,0,0,0,0,0,0,0,0,0,0,0,0,0,0,0,0,0,0,0,0,0,0,0,0,0,0,0,0,0,0,0,0,0,0,0,0,0,0,0,0,0,0,0,0,0,0,0,0,0,0,0,0,0,0,0,0,0,0,0,0,0,0,0,0,0,0,0,0,0,0,0,0,0,0,0,0,0,0,0,0,0,0,0,0,0,0,0,0,0,0,0,0,0,0,0,0,0,0,0,0,0,0,0,0,0,0,0,0,0,0,0,0,0,0,0,0,0,0,0,0,0,0,0,0,0,0,0,0,0,0,0,0,0,0,0,0,0,0,0,0,0,0,0,0,0,0,0,0,0,0,0,0,0,0,0,0,0,0,0,0,0,0,0,0,0,0,0,0,0,0,0,0,0,0,0,0,0,0,0,0,0,0,0,0,0,0,0,0,0,0,0,0,0,0,0,0,0,0,0,0,0,0,0,0,0,0,0,0,0,0,0,0,0,0,0,0,0,0,0,0,0,0,0,0,0,0,0,0,0,0,0,0,0,0,0,0,0,0,0,0,0,0,0,0,0,0
Psd19              {2;402,4;0} 0,0,0,0,0,0,0,0,0,0,0,0,0,0,0,0,0,0,0,0,0,0,0,0,0,0,0,0,0,0,0,0,0,0,0,0,0,0,0,0,0,0,0,0,0,0,0,0,0,0,0,0,0,0,0,0,0,0,0,0,0,0,0,0,0,0,0,0,0,0,0,0,0,0,0,0,0,0,0,0,0,0,0,0,0,0,0,0,0,0,0,0,0,0,0,0,0,0,0,0,0,0,0,0,0,0,0,0,0,0,0,0,0,0,0,0,0,0,0,0,0,0,0,0,0,0,0,0,0,0,0,0,0,0,0,0,0,0,0,0,0,0,0,0,0,0,0,0,0,0,0,0,0,0,0,0,0,0,0,0,0,0,0,0,0,0,0,0,0,0,0,0,0,0,0,0,0,0,0,0,0,0,0,0,0,0,0,0,0,0,0,0,0,0,0,0,0,0,0,0,0,0,0,0,0,0,0,0,0,0,0,0,0,0,0,0,0,0,0,0,0,0,0,0,0,0,0,0,0,0,0,0,0,0,0,0,0,0,0,0,0,0,0,0,0,0,0,0,0,0,0,0,0,0,0,0,0,0,0,0,0,0,0,0,0,0,0,0,0,0,0,0,0,0,0,0,0,0,0,0,0,0,0,0,0,0,0,0,0,0,0,0,0,0,0,0,0,0,0,0,0,0,0,0,0,0,0,0,0,0,0,0,0,0,0,0,0,0,0,0,0,0,0,0,0,0,0,0,0,0,0,0,0,0,0,0,0,0,0,0,0,0,0,0,0,0,0,0,0,0,0,0,0,0,0,0,0,0,0,0,0,0,0,0,0,0,0,0,0,0,0,0,0,0,0,0,0,0,0,0,0,0,0,0,0,0,0,0,0,0,0,0,0,0,0,0,0,0,0,0,0,0,0,0,0,0,0,0,0,0,0,0,0,0,0,0,0,0,0,0,0,0,0,0,0,0,0,0,0,0,0,0,0,0,0,0,0,0,0,0,0,0,0,0,0,0,0,0,0,0,0,0,0,0,0,0,0,0,0,0,0,0,0,0,0,0,0,0,0,0,0,0,0,0,0,0,0,0,0,0,0,0,0,0,0,0,0,0,0,0,0,0,0,0,0,0,0,0,0,0,0,0,0,0,0,0,0,0,0,0,0,0,0,0,0,0,0,0,0,0,0,0,0,0,0,0,0,0,0,0,0,0,0,0,0,0,0,0,0,0,0,0,0,0,0,0,0,0,0,0,0,0,0,0,0,0,0,0,0,0,0,0,0,0,0,0,0,0,0,0,0,0,0,0,0,0,0,0,0,0,0,0,0,0,0,0,0,0,0,0,0,0,0,0,0,0,0,0,0,0,0,0,0,0,0,0,0,0,0,0,0,0,0,0,0,0,0,0,0,0,0,0,0,0,0,0,0,0,0,0,0,0,0,0,0,0,0,0,0,0,0,0,0,0,0,0,0,0,0,0,0,0,0,0,0,0,0,0,0,0,0,0,0,0,0,0,0,0,0,0,0,0,0,0,0,0,0,0,0,0,0,0,0,0,0,0,0,0,0,0,0,0,0,0,0,0,0,0,0,0,0,0,0,0,0,0,0,0,0,0,0,0,0,0,0,0,0,0,0,0,0,0,0,0,0,0,0,0,0,0,0,0,0,0,0,0,0,0,0,0,0,0,0,0,0,0,0,0,0,0,0,0,0,0,0,0,0,0,0,0,0,0,0,0,0,0,0,0,0,0,0,0,0,0,0,0,0,0,0,0,0,0,0,0,0,0,0,0,0,0,0,0,0,0,0,0,0,0,0,0,0,0,0,0,0,0,0,0,0,0,0,0,0,0,0,0,0,0,0,0,0,0,0,0,0,0,0,0,0,0,0,0,0,0,0,0,0,0,0,0,0,0,0,0,0,0,0,0,0,0,0,0,0,0,0,0,0,0,0,0,0,0,0,0,0,0,0,0,0,0,0,0,0,0,0,0,0,0,0,0,0,0,0,0,0,0,0,0,0,0,0,0,0,0,0,0,0,0,0,0,0,0,0,0,0,0,0,0,0,0,0,0,0,0,0,0,0,0,0,0,0,0,0,0,0,0,0,0,0,0,0,0,0,0,0,0,0,0,0,0,0,0,0,0,0,0,0,0,0,0,0,0,0,0,0,0,0,0,0,0,0,0,0,0,0,0,0,0,0,0,0,0,0,0,0,0,0,0,0,0,0,0,0,0,0,0,0,0,0,0,0,0,0,0,0,0,0,0,0,0,0,0,0,0,0,0,0,0,0,0,0,0,0,0,0,0,0,0,0,0,0,0,0,0,0,0,0,0,0,0,0,0,0,0,0,0,0,0,0,0,0,0,0,0,0,0,0,0,0,0,0,0,0,0,0,0,0,0,0,0,0,0,0,0,0,0,0,0,0,0,0,0,0,0,0,0,0,0,0,0,0,0,0,0,0,0,0,0,0,0,0,0,0,0,0,0,0,0,0,0,0,0,0,0,0,0,0,0,0,0,0,0,0,0,0,0,0,0,0,0,0,0,0,0,0,0,0,0,0,0,0,0,0,0,0,0,0,0,0,0,0,0,0,0,0,0,0,0,0,0,0,0,0,0,0,0,0,0,0,0,0,0,0,0,0,0,0,0,0,0,0,0,0,0,0,0,0,0,0,0,0,0,0,0,0,0,0,0,0,0,0,0,0,0,0,0,0,0,0,0,0,0,0,0,0,0,0,0,0,0,0,0,0,0,0,0,0,0,0,0,0,0,0,0,0,0,0,0,0,0,0,0,0,0,0,0,0,0,0,0,0,0,0,0,0,0,0,0,0,0,0,0,0,0,0,0,0,0,0,0,0,0,0,0,0,0,0,0,0,0,0,0,0,0,0,0,0,0,0,0,0,0,0,0,0,0,0,0,0,0,0,0,0,0,0,0,0,0,0,0,0,0,0,0,0,0,0,0,0,0,0,0,0,0,0,0,0,0,0,0,0,0,0,0,0,0,0,0,0,0,0,0,0,0,0,0,0,0,0,0,0,0,0,0,0,0,0,0,0,0,0,0,0,0,0,0,0,0,0,0,0,0,0,0,0,0,0,0,0,0,0,0,0,0,0,0,0,0,0,0,0,0,0,0,0,0,0,0,0,0,0,0,0,0,0,0,0,0,0,0,0,0,0,0,0,0,0,0,0,0,0,0,0,0,0,0,0,0,0,0,0,0,0,0,0,0,0,0,0,0,0,0,0,0,0,0,0,0,0,0,0,0,0,0,0,0,0,0,0,0,0,0,0,0,0,0,0,0,0,0,0,0,0,0,0,0,0,0,0,0,0,0,0,0,0,0,0,0,0,0,0,0,0,0,0,0,0,0,0,0,0,0,0,0,0,0,0,0,0,0,0,0,0,0,0,0,0,0,0,0,0,0,0,0,0,0,0,0,0,0,0,0,0,0,0,0,0,0,0,0,0,0,0,0,0,0,0,0,0,0,0,0,0,0,0,0,0,0,0,0,0,0,0,0,0,0,0,0,0,0,0,0,0,0,0,0,0,0,0,0,0,0,0,0,0,0,0,0,0,0,0,0,0,0,0,0,0,0,0,0,0,0,0,0,0,0,0,0,0,0,0,0,0,0,0,0,0,0
Psd2               {2;402,4;0} 0,0,0,0,0,0,0,0,0,0,0,0,0,0,0,0,0,0,0,0,0,0,0,0,0,0,0,0,0,0,0,0,0,0,0,0,0,0,0,0,0,0,0,0,0,0,0,0,0,0,0,0,0,0,0,0,0,0,0,0,0,0,0,0,0,0,0,0,0,0,0,0,0,0,0,0,0,0,0,0,0,0,0,0,0,0,0,0,0,0,0,0,0,0,0,0,0,0,0,0,0,0,0,0,0,0,0,0,0,0,0,0,0,0,0,0,0,0,0,0,0,0,0,0,0,0,0,0,0,0,0,0,0,0,0,0,0,0,0,0,0,0,0,0,0,0,0,0,0,0,0,0,0,0,0,0,0,0,0,0,0,0,0,0,0,0,0,0,0,0,0,0,0,0,0,0,0,0,0,0,0,0,0,0,0,0,0,0,0,0,0,0,0,0,0,0,0,0,0,0,0,0,0,0,0,0,0,0,0,0,0,0,0,0,0,0,0,0,0,0,0,0,0,0,0,0,0,0,0,0,0,0,0,0,0,0,0,0,0,0,0,0,0,0,0,0,0,0,0,0,0,0,0,0,0,0,0,0,0,0,0,0,0,0,0,0,0,0,0,0,0,0,0,0,0,0,0,0,0,0,0,0,0,0,0,0,0,0,0,0,0,0,0,0,0,0,0,0,0,0,0,0,0,0,0,0,0,0,0,0,0,0,0,0,0,0,0,0,0,0,0,0,0,0,0,0,0,0,0,0,0,0,0,0,0,0,0,0,0,0,0,0,0,0,0,0,0,0,0,0,0,0,0,0,0,0,0,0,0,0,0,0,0,0,0,0,0,0,0,0,0,0,0,0,0,0,0,0,0,0,0,0,0,0,0,0,0,0,0,0,0,0,0,0,0,0,0,0,0,0,0,0,0,0,0,0,0,0,0,0,0,0,0,0,0,0,0,0,0,0,0,0,0,0,0,0,0,0,0,0,0,0,0,0,0,0,0,0,0,0,0,0,0,0,0,0,0,0,0,0,0,0,0,0,0,0,0,0,0,0,0,0,0,0,0,0,0,0,0,0,0,0,0,0,0,0,0,0,0,0,0,0,0,0,0,0,0,0,0,0,0,0,0,0,0,0,0,0,0,0,0,0,0,0,0,0,0,0,0,0,0,0,0,0,0,0,0,0,0,0,0,0,0,0,0,0,0,0,0,0,0,0,0,0,0,0,0,0,0,0,0,0,0,0,0,0,0,0,0,0,0,0,0,0,0,0,0,0,0,0,0,0,0,0,0,0,0,0,0,0,0,0,0,0,0,0,0,0,0,0,0,0,0,0,0,0,0,0,0,0,0,0,0,0,0,0,0,0,0,0,0,0,0,0,0,0,0,0,0,0,0,0,0,0,0,0,0,0,0,0,0,0,0,0,0,0,0,0,0,0,0,0,0,0,0,0,0,0,0,0,0,0,0,0,0,0,0,0,0,0,0,0,0,0,0,0,0,0,0,0,0,0,0,0,0,0,0,0,0,0,0,0,0,0,0,0,0,0,0,0,0,0,0,0,0,0,0,0,0,0,0,0,0,0,0,0,0,0,0,0,0,0,0,0,0,0,0,0,0,0,0,0,0,0,0,0,0,0,0,0,0,0,0,0,0,0,0,0,0,0,0,0,0,0,0,0,0,0,0,0,0,0,0,0,0,0,0,0,0,0,0,0,0,0,0,0,0,0,0,0,0,0,0,0,0,0,0,0,0,0,0,0,0,0,0,0,0,0,0,0,0,0,0,0,0,0,0,0,0,0,0,0,0,0,0,0,0,0,0,0,0,0,0,0,0,0,0,0,0,0,0,0,0,0,0,0,0,0,0,0,0,0,0,0,0,0,0,0,0,0,0,0,0,0,0,0,0,0,0,0,0,0,0,0,0,0,0,0,0,0,0,0,0,0,0,0,0,0,0,0,0,0,0,0,0,0,0,0,0,0,0,0,0,0,0,0,0,0,0,0,0,0,0,0,0,0,0,0,0,0,0,0,0,0,0,0,0,0,0,0,0,0,0,0,0,0,0,0,0,0,0,0,0,0,0,0,0,0,0,0,0,0,0,0,0,0,0,0,0,0,0,0,0,0,0,0,0,0,0,0,0,0,0,0,0,0,0,0,0,0,0,0,0,0,0,0,0,0,0,0,0,0,0,0,0,0,0,0,0,0,0,0,0,0,0,0,0,0,0,0,0,0,0,0,0,0,0,0,0,0,0,0,0,0,0,0,0,0,0,0,0,0,0,0,0,0,0,0,0,0,0,0,0,0,0,0,0,0,0,0,0,0,0,0,0,0,0,0,0,0,0,0,0,0,0,0,0,0,0,0,0,0,0,0,0,0,0,0,0,0,0,0,0,0,0,0,0,0,0,0,0,0,0,0,0,0,0,0,0,0,0,0,0,0,0,0,0,0,0,0,0,0,0,0,0,0,0,0,0,0,0,0,0,0,0,0,0,0,0,0,0,0,0,0,0,0,0,0,0,0,0,0,0,0,0,0,0,0,0,0,0,0,0,0,0,0,0,0,0,0,0,0,0,0,0,0,0,0,0,0,0,0,0,0,0,0,0,0,0,0,0,0,0,0,0,0,0,0,0,0,0,0,0,0,0,0,0,0,0,0,0,0,0,0,0,0,0,0,0,0,0,0,0,0,0,0,0,0,0,0,0,0,0,0,0,0,0,0,0,0,0,0,0,0,0,0,0,0,0,0,0,0,0,0,0,0,0,0,0,0,0,0,0,0,0,0,0,0,0,0,0,0,0,0,0,0,0,0,0,0,0,0,0,0,0,0,0,0,0,0,0,0,0,0,0,0,0,0,0,0,0,0,0,0,0,0,0,0,0,0,0,0,0,0,0,0,0,0,0,0,0,0,0,0,0,0,0,0,0,0,0,0,0,0,0,0,0,0,0,0,0,0,0,0,0,0,0,0,0,0,0,0,0,0,0,0,0,0,0,0,0,0,0,0,0,0,0,0,0,0,0,0,0,0,0,0,0,0,0,0,0,0,0,0,0,0,0,0,0,0,0,0,0,0,0,0,0,0,0,0,0,0,0,0,0,0,0,0,0,0,0,0,0,0,0,0,0,0,0,0,0,0,0,0,0,0,0,0,0,0,0,0,0,0,0,0,0,0,0,0,0,0,0,0,0,0,0,0,0,0,0,0,0,0,0,0,0,0,0,0,0,0,0,0,0,0,0,0,0,0,0,0,0,0,0,0,0,0,0,0,0,0,0,0,0,0,0,0,0,0,0,0,0,0,0,0,0,0,0,0,0,0,0,0,0,0,0,0,0,0,0,0,0,0,0,0,0,0,0,0,0,0,0,0,0,0,0,0,0,0,0,0,0,0,0,0,0,0,0,0,0,0,0,0,0,0,0,0,0,0,0,0,0,0,0,0,0,0,0,0,0,0,0,0,0,0,0,0,0,0,0,0,0,0,0,0,0,0,0,0,0,0,0,0,0,0,0,0,0,0,0,0,0,0,0,0,0,0,0,0,0,0,0,0,0,0,0,0,0,0,0,0,0,0,0,0,0,0,0,0,0,0,0,0,0,0,0,0,0,0,0,0,0,0,0,0,0,0,0,0,0,0,0,0,0,0,0,0
Psd20              {2;402,4;0} 0,0,0,0,0,0,0,0,0,0,0,0,0,0,0,0,0,0,0,0,0,0,0,0,0,0,0,0,0,0,0,0,0,0,0,0,0,0,0,0,0,0,0,0,0,0,0,0,0,0,0,0,0,0,0,0,0,0,0,0,0,0,0,0,0,0,0,0,0,0,0,0,0,0,0,0,0,0,0,0,0,0,0,0,0,0,0,0,0,0,0,0,0,0,0,0,0,0,0,0,0,0,0,0,0,0,0,0,0,0,0,0,0,0,0,0,0,0,0,0,0,0,0,0,0,0,0,0,0,0,0,0,0,0,0,0,0,0,0,0,0,0,0,0,0,0,0,0,0,0,0,0,0,0,0,0,0,0,0,0,0,0,0,0,0,0,0,0,0,0,0,0,0,0,0,0,0,0,0,0,0,0,0,0,0,0,0,0,0,0,0,0,0,0,0,0,0,0,0,0,0,0,0,0,0,0,0,0,0,0,0,0,0,0,0,0,0,0,0,0,0,0,0,0,0,0,0,0,0,0,0,0,0,0,0,0,0,0,0,0,0,0,0,0,0,0,0,0,0,0,0,0,0,0,0,0,0,0,0,0,0,0,0,0,0,0,0,0,0,0,0,0,0,0,0,0,0,0,0,0,0,0,0,0,0,0,0,0,0,0,0,0,0,0,0,0,0,0,0,0,0,0,0,0,0,0,0,0,0,0,0,0,0,0,0,0,0,0,0,0,0,0,0,0,0,0,0,0,0,0,0,0,0,0,0,0,0,0,0,0,0,0,0,0,0,0,0,0,0,0,0,0,0,0,0,0,0,0,0,0,0,0,0,0,0,0,0,0,0,0,0,0,0,0,0,0,0,0,0,0,0,0,0,0,0,0,0,0,0,0,0,0,0,0,0,0,0,0,0,0,0,0,0,0,0,0,0,0,0,0,0,0,0,0,0,0,0,0,0,0,0,0,0,0,0,0,0,0,0,0,0,0,0,0,0,0,0,0,0,0,0,0,0,0,0,0,0,0,0,0,0,0,0,0,0,0,0,0,0,0,0,0,0,0,0,0,0,0,0,0,0,0,0,0,0,0,0,0,0,0,0,0,0,0,0,0,0,0,0,0,0,0,0,0,0,0,0,0,0,0,0,0,0,0,0,0,0,0,0,0,0,0,0,0,0,0,0,0,0,0,0,0,0,0,0,0,0,0,0,0,0,0,0,0,0,0,0,0,0,0,0,0,0,0,0,0,0,0,0,0,0,0,0,0,0,0,0,0,0,0,0,0,0,0,0,0,0,0,0,0,0,0,0,0,0,0,0,0,0,0,0,0,0,0,0,0,0,0,0,0,0,0,0,0,0,0,0,0,0,0,0,0,0,0,0,0,0,0,0,0,0,0,0,0,0,0,0,0,0,0,0,0,0,0,0,0,0,0,0,0,0,0,0,0,0,0,0,0,0,0,0,0,0,0,0,0,0,0,0,0,0,0,0,0,0,0,0,0,0,0,0,0,0,0,0,0,0,0,0,0,0,0,0,0,0,0,0,0,0,0,0,0,0,0,0,0,0,0,0,0,0,0,0,0,0,0,0,0,0,0,0,0,0,0,0,0,0,0,0,0,0,0,0,0,0,0,0,0,0,0,0,0,0,0,0,0,0,0,0,0,0,0,0,0,0,0,0,0,0,0,0,0,0,0,0,0,0,0,0,0,0,0,0,0,0,0,0,0,0,0,0,0,0,0,0,0,0,0,0,0,0,0,0,0,0,0,0,0,0,0,0,0,0,0,0,0,0,0,0,0,0,0,0,0,0,0,0,0,0,0,0,0,0,0,0,0,0,0,0,0,0,0,0,0,0,0,0,0,0,0,0,0,0,0,0,0,0,0,0,0,0,0,0,0,0,0,0,0,0,0,0,0,0,0,0,0,0,0,0,0,0,0,0,0,0,0,0,0,0,0,0,0,0,0,0,0,0,0,0,0,0,0,0,0,0,0,0,0,0,0,0,0,0,0,0,0,0,0,0,0,0,0,0,0,0,0,0,0,0,0,0,0,0,0,0,0,0,0,0,0,0,0,0,0,0,0,0,0,0,0,0,0,0,0,0,0,0,0,0,0,0,0,0,0,0,0,0,0,0,0,0,0,0,0,0,0,0,0,0,0,0,0,0,0,0,0,0,0,0,0,0,0,0,0,0,0,0,0,0,0,0,0,0,0,0,0,0,0,0,0,0,0,0,0,0,0,0,0,0,0,0,0,0,0,0,0,0,0,0,0,0,0,0,0,0,0,0,0,0,0,0,0,0,0,0,0,0,0,0,0,0,0,0,0,0,0,0,0,0,0,0,0,0,0,0,0,0,0,0,0,0,0,0,0,0,0,0,0,0,0,0,0,0,0,0,0,0,0,0,0,0,0,0,0,0,0,0,0,0,0,0,0,0,0,0,0,0,0,0,0,0,0,0,0,0,0,0,0,0,0,0,0,0,0,0,0,0,0,0,0,0,0,0,0,0,0,0,0,0,0,0,0,0,0,0,0,0,0,0,0,0,0,0,0,0,0,0,0,0,0,0,0,0,0,0,0,0,0,0,0,0,0,0,0,0,0,0,0,0,0,0,0,0,0,0,0,0,0,0,0,0,0,0,0,0,0,0,0,0,0,0,0,0,0,0,0,0,0,0,0,0,0,0,0,0,0,0,0,0,0,0,0,0,0,0,0,0,0,0,0,0,0,0,0,0,0,0,0,0,0,0,0,0,0,0,0,0,0,0,0,0,0,0,0,0,0,0,0,0,0,0,0,0,0,0,0,0,0,0,0,0,0,0,0,0,0,0,0,0,0,0,0,0,0,0,0,0,0,0,0,0,0,0,0,0,0,0,0,0,0,0,0,0,0,0,0,0,0,0,0,0,0,0,0,0,0,0,0,0,0,0,0,0,0,0,0,0,0,0,0,0,0,0,0,0,0,0,0,0,0,0,0,0,0,0,0,0,0,0,0,0,0,0,0,0,0,0,0,0,0,0,0,0,0,0,0,0,0,0,0,0,0,0,0,0,0,0,0,0,0,0,0,0,0,0,0,0,0,0,0,0,0,0,0,0,0,0,0,0,0,0,0,0,0,0,0,0,0,0,0,0,0,0,0,0,0,0,0,0,0,0,0,0,0,0,0,0,0,0,0,0,0,0,0,0,0,0,0,0,0,0,0,0,0,0,0,0,0,0,0,0,0,0,0,0,0,0,0,0,0,0,0,0,0,0,0,0,0,0,0,0,0,0,0,0,0,0,0,0,0,0,0,0,0,0,0,0,0,0,0,0,0,0,0,0,0,0,0,0,0,0,0,0,0,0,0,0,0,0,0,0,0,0,0,0,0,0,0,0,0,0,0,0,0,0,0,0,0,0,0,0,0,0,0,0,0,0,0,0,0,0,0,0,0,0,0,0,0,0,0,0,0,0,0,0,0,0,0,0,0,0,0,0,0,0,0,0,0,0,0,0,0,0,0,0,0,0,0,0,0,0,0,0,0,0,0,0,0,0,0,0,0,0,0,0,0,0,0,0,0,0,0,0,0,0,0,0,0,0,0,0,0,0,0,0,0,0,0,0,0,0,0,0,0,0,0,0,0,0,0,0,0,0,0,0,0,0,0
Psd21              {2;402,4;0} 0,0,0,0,0,0,0,0,0,0,0,0,0,0,0,0,0,0,0,0,0,0,0,0,0,0,0,0,0,0,0,0,0,0,0,0,0,0,0,0,0,0,0,0,0,0,0,0,0,0,0,0,0,0,0,0,0,0,0,0,0,0,0,0,0,0,0,0,0,0,0,0,0,0,0,0,0,0,0,0,0,0,0,0,0,0,0,0,0,0,0,0,0,0,0,0,0,0,0,0,0,0,0,0,0,0,0,0,0,0,0,0,0,0,0,0,0,0,0,0,0,0,0,0,0,0,0,0,0,0,0,0,0,0,0,0,0,0,0,0,0,0,0,0,0,0,0,0,0,0,0,0,0,0,0,0,0,0,0,0,0,0,0,0,0,0,0,0,0,0,0,0,0,0,0,0,0,0,0,0,0,0,0,0,0,0,0,0,0,0,0,0,0,0,0,0,0,0,0,0,0,0,0,0,0,0,0,0,0,0,0,0,0,0,0,0,0,0,0,0,0,0,0,0,0,0,0,0,0,0,0,0,0,0,0,0,0,0,0,0,0,0,0,0,0,0,0,0,0,0,0,0,0,0,0,0,0,0,0,0,0,0,0,0,0,0,0,0,0,0,0,0,0,0,0,0,0,0,0,0,0,0,0,0,0,0,0,0,0,0,0,0,0,0,0,0,0,0,0,0,0,0,0,0,0,0,0,0,0,0,0,0,0,0,0,0,0,0,0,0,0,0,0,0,0,0,0,0,0,0,0,0,0,0,0,0,0,0,0,0,0,0,0,0,0,0,0,0,0,0,0,0,0,0,0,0,0,0,0,0,0,0,0,0,0,0,0,0,0,0,0,0,0,0,0,0,0,0,0,0,0,0,0,0,0,0,0,0,0,0,0,0,0,0,0,0,0,0,0,0,0,0,0,0,0,0,0,0,0,0,0,0,0,0,0,0,0,0,0,0,0,0,0,0,0,0,0,0,0,0,0,0,0,0,0,0,0,0,0,0,0,0,0,0,0,0,0,0,0,0,0,0,0,0,0,0,0,0,0,0,0,0,0,0,0,0,0,0,0,0,0,0,0,0,0,0,0,0,0,0,0,0,0,0,0,0,0,0,0,0,0,0,0,0,0,0,0,0,0,0,0,0,0,0,0,0,0,0,0,0,0,0,0,0,0,0,0,0,0,0,0,0,0,0,0,0,0,0,0,0,0,0,0,0,0,0,0,0,0,0,0,0,0,0,0,0,0,0,0,0,0,0,0,0,0,0,0,0,0,0,0,0,0,0,0,0,0,0,0,0,0,0,0,0,0,0,0,0,0,0,0,0,0,0,0,0,0,0,0,0,0,0,0,0,0,0,0,0,0,0,0,0,0,0,0,0,0,0,0,0,0,0,0,0,0,0,0,0,0,0,0,0,0,0,0,0,0,0,0,0,0,0,0,0,0,0,0,0,0,0,0,0,0,0,0,0,0,0,0,0,0,0,0,0,0,0,0,0,0,0,0,0,0,0,0,0,0,0,0,0,0,0,0,0,0,0,0,0,0,0,0,0,0,0,0,0,0,0,0,0,0,0,0,0,0,0,0,0,0,0,0,0,0,0,0,0,0,0,0,0,0,0,0,0,0,0,0,0,0,0,0,0,0,0,0,0,0,0,0,0,0,0,0,0,0,0,0,0,0,0,0,0,0,0,0,0,0,0,0,0,0,0,0,0,0,0,0,0,0,0,0,0,0,0,0,0,0,0,0,0,0,0,0,0,0,0,0,0,0,0,0,0,0,0,0,0,0,0,0,0,0,0,0,0,0,0,0,0,0,0,0,0,0,0,0,0,0,0,0,0,0,0,0,0,0,0,0,0,0,0,0,0,0,0,0,0,0,0,0,0,0,0,0,0,0,0,0,0,0,0,0,0,0,0,0,0,0,0,0,0,0,0,0,0,0,0,0,0,0,0,0,0,0,0,0,0,0,0,0,0,0,0,0,0,0,0,0,0,0,0,0,0,0,0,0,0,0,0,0,0,0,0,0,0,0,0,0,0,0,0,0,0,0,0,0,0,0,0,0,0,0,0,0,0,0,0,0,0,0,0,0,0,0,0,0,0,0,0,0,0,0,0,0,0,0,0,0,0,0,0,0,0,0,0,0,0,0,0,0,0,0,0,0,0,0,0,0,0,0,0,0,0,0,0,0,0,0,0,0,0,0,0,0,0,0,0,0,0,0,0,0,0,0,0,0,0,0,0,0,0,0,0,0,0,0,0,0,0,0,0,0,0,0,0,0,0,0,0,0,0,0,0,0,0,0,0,0,0,0,0,0,0,0,0,0,0,0,0,0,0,0,0,0,0,0,0,0,0,0,0,0,0,0,0,0,0,0,0,0,0,0,0,0,0,0,0,0,0,0,0,0,0,0,0,0,0,0,0,0,0,0,0,0,0,0,0,0,0,0,0,0,0,0,0,0,0,0,0,0,0,0,0,0,0,0,0,0,0,0,0,0,0,0,0,0,0,0,0,0,0,0,0,0,0,0,0,0,0,0,0,0,0,0,0,0,0,0,0,0,0,0,0,0,0,0,0,0,0,0,0,0,0,0,0,0,0,0,0,0,0,0,0,0,0,0,0,0,0,0,0,0,0,0,0,0,0,0,0,0,0,0,0,0,0,0,0,0,0,0,0,0,0,0,0,0,0,0,0,0,0,0,0,0,0,0,0,0,0,0,0,0,0,0,0,0,0,0,0,0,0,0,0,0,0,0,0,0,0,0,0,0,0,0,0,0,0,0,0,0,0,0,0,0,0,0,0,0,0,0,0,0,0,0,0,0,0,0,0,0,0,0,0,0,0,0,0,0,0,0,0,0,0,0,0,0,0,0,0,0,0,0,0,0,0,0,0,0,0,0,0,0,0,0,0,0,0,0,0,0,0,0,0,0,0,0,0,0,0,0,0,0,0,0,0,0,0,0,0,0,0,0,0,0,0,0,0,0,0,0,0,0,0,0,0,0,0,0,0,0,0,0,0,0,0,0,0,0,0,0,0,0,0,0,0,0,0,0,0,0,0,0,0,0,0,0,0,0,0,0,0,0,0,0,0,0,0,0,0,0,0,0,0,0,0,0,0,0,0,0,0,0,0,0,0,0,0,0,0,0,0,0,0,0,0,0,0,0,0,0,0,0,0,0,0,0,0,0,0,0,0,0,0,0,0,0,0,0,0,0,0,0,0,0,0,0,0,0,0,0,0,0,0,0,0,0,0,0,0,0,0,0,0,0,0,0,0,0,0,0,0,0,0,0,0,0,0,0,0,0,0,0,0,0,0,0,0,0,0,0,0,0,0,0,0,0,0,0,0,0,0,0,0,0,0,0,0,0,0,0,0,0,0,0,0,0,0,0,0,0,0,0,0,0,0,0,0,0,0,0,0,0,0,0,0,0,0,0,0,0,0,0,0,0,0,0,0,0,0,0,0,0,0,0,0,0,0,0,0,0,0,0,0,0,0,0,0,0,0,0,0,0,0,0,0,0,0,0,0,0,0,0,0,0,0,0,0,0,0,0,0,0,0,0,0,0,0,0,0,0,0,0,0,0,0,0,0,0,0,0,0,0,0,0,0,0,0,0,0,0,0,0,0,0,0,0,0,0,0
Psd22              {2;402,4;0} 0,0,0,0,0,0,0,0,0,0,0,0,0,0,0,0,0,0,0,0,0,0,0,0,0,0,0,0,0,0,0,0,0,0,0,0,0,0,0,0,0,0,0,0,0,0,0,0,0,0,0,0,0,0,0,0,0,0,0,0,0,0,0,0,0,0,0,0,0,0,0,0,0,0,0,0,0,0,0,0,0,0,0,0,0,0,0,0,0,0,0,0,0,0,0,0,0,0,0,0,0,0,0,0,0,0,0,0,0,0,0,0,0,0,0,0,0,0,0,0,0,0,0,0,0,0,0,0,0,0,0,0,0,0,0,0,0,0,0,0,0,0,0,0,0,0,0,0,0,0,0,0,0,0,0,0,0,0,0,0,0,0,0,0,0,0,0,0,0,0,0,0,0,0,0,0,0,0,0,0,0,0,0,0,0,0,0,0,0,0,0,0,0,0,0,0,0,0,0,0,0,0,0,0,0,0,0,0,0,0,0,0,0,0,0,0,0,0,0,0,0,0,0,0,0,0,0,0,0,0,0,0,0,0,0,0,0,0,0,0,0,0,0,0,0,0,0,0,0,0,0,0,0,0,0,0,0,0,0,0,0,0,0,0,0,0,0,0,0,0,0,0,0,0,0,0,0,0,0,0,0,0,0,0,0,0,0,0,0,0,0,0,0,0,0,0,0,0,0,0,0,0,0,0,0,0,0,0,0,0,0,0,0,0,0,0,0,0,0,0,0,0,0,0,0,0,0,0,0,0,0,0,0,0,0,0,0,0,0,0,0,0,0,0,0,0,0,0,0,0,0,0,0,0,0,0,0,0,0,0,0,0,0,0,0,0,0,0,0,0,0,0,0,0,0,0,0,0,0,0,0,0,0,0,0,0,0,0,0,0,0,0,0,0,0,0,0,0,0,0,0,0,0,0,0,0,0,0,0,0,0,0,0,0,0,0,0,0,0,0,0,0,0,0,0,0,0,0,0,0,0,0,0,0,0,0,0,0,0,0,0,0,0,0,0,0,0,0,0,0,0,0,0,0,0,0,0,0,0,0,0,0,0,0,0,0,0,0,0,0,0,0,0,0,0,0,0,0,0,0,0,0,0,0,0,0,0,0,0,0,0,0,0,0,0,0,0,0,0,0,0,0,0,0,0,0,0,0,0,0,0,0,0,0,0,0,0,0,0,0,0,0,0,0,0,0,0,0,0,0,0,0,0,0,0,0,0,0,0,0,0,0,0,0,0,0,0,0,0,0,0,0,0,0,0,0,0,0,0,0,0,0,0,0,0,0,0,0,0,0,0,0,0,0,0,0,0,0,0,0,0,0,0,0,0,0,0,0,0,0,0,0,0,0,0,0,0,0,0,0,0,0,0,0,0,0,0,0,0,0,0,0,0,0,0,0,0,0,0,0,0,0,0,0,0,0,0,0,0,0,0,0,0,0,0,0,0,0,0,0,0,0,0,0,0,0,0,0,0,0,0,0,0,0,0,0,0,0,0,0,0,0,0,0,0,0,0,0,0,0,0,0,0,0,0,0,0,0,0,0,0,0,0,0,0,0,0,0,0,0,0,0,0,0,0,0,0,0,0,0,0,0,0,0,0,0,0,0,0,0,0,0,0,0,0,0,0,0,0,0,0,0,0,0,0,0,0,0,0,0,0,0,0,0,0,0,0,0,0,0,0,0,0,0,0,0,0,0,0,0,0,0,0,0,0,0,0,0,0,0,0,0,0,0,0,0,0,0,0,0,0,0,0,0,0,0,0,0,0,0,0,0,0,0,0,0,0,0,0,0,0,0,0,0,0,0,0,0,0,0,0,0,0,0,0,0,0,0,0,0,0,0,0,0,0,0,0,0,0,0,0,0,0,0,0,0,0,0,0,0,0,0,0,0,0,0,0,0,0,0,0,0,0,0,0,0,0,0,0,0,0,0,0,0,0,0,0,0,0,0,0,0,0,0,0,0,0,0,0,0,0,0,0,0,0,0,0,0,0,0,0,0,0,0,0,0,0,0,0,0,0,0,0,0,0,0,0,0,0,0,0,0,0,0,0,0,0,0,0,0,0,0,0,0,0,0,0,0,0,0,0,0,0,0,0,0,0,0,0,0,0,0,0,0,0,0,0,0,0,0,0,0,0,0,0,0,0,0,0,0,0,0,0,0,0,0,0,0,0,0,0,0,0,0,0,0,0,0,0,0,0,0,0,0,0,0,0,0,0,0,0,0,0,0,0,0,0,0,0,0,0,0,0,0,0,0,0,0,0,0,0,0,0,0,0,0,0,0,0,0,0,0,0,0,0,0,0,0,0,0,0,0,0,0,0,0,0,0,0,0,0,0,0,0,0,0,0,0,0,0,0,0,0,0,0,0,0,0,0,0,0,0,0,0,0,0,0,0,0,0,0,0,0,0,0,0,0,0,0,0,0,0,0,0,0,0,0,0,0,0,0,0,0,0,0,0,0,0,0,0,0,0,0,0,0,0,0,0,0,0,0,0,0,0,0,0,0,0,0,0,0,0,0,0,0,0,0,0,0,0,0,0,0,0,0,0,0,0,0,0,0,0,0,0,0,0,0,0,0,0,0,0,0,0,0,0,0,0,0,0,0,0,0,0,0,0,0,0,0,0,0,0,0,0,0,0,0,0,0,0,0,0,0,0,0,0,0,0,0,0,0,0,0,0,0,0,0,0,0,0,0,0,0,0,0,0,0,0,0,0,0,0,0,0,0,0,0,0,0,0,0,0,0,0,0,0,0,0,0,0,0,0,0,0,0,0,0,0,0,0,0,0,0,0,0,0,0,0,0,0,0,0,0,0,0,0,0,0,0,0,0,0,0,0,0,0,0,0,0,0,0,0,0,0,0,0,0,0,0,0,0,0,0,0,0,0,0,0,0,0,0,0,0,0,0,0,0,0,0,0,0,0,0,0,0,0,0,0,0,0,0,0,0,0,0,0,0,0,0,0,0,0,0,0,0,0,0,0,0,0,0,0,0,0,0,0,0,0,0,0,0,0,0,0,0,0,0,0,0,0,0,0,0,0,0,0,0,0,0,0,0,0,0,0,0,0,0,0,0,0,0,0,0,0,0,0,0,0,0,0,0,0,0,0,0,0,0,0,0,0,0,0,0,0,0,0,0,0,0,0,0,0,0,0,0,0,0,0,0,0,0,0,0,0,0,0,0,0,0,0,0,0,0,0,0,0,0,0,0,0,0,0,0,0,0,0,0,0,0,0,0,0,0,0,0,0,0,0,0,0,0,0,0,0,0,0,0,0,0,0,0,0,0,0,0,0,0,0,0,0,0,0,0,0,0,0,0,0,0,0,0,0,0,0,0,0,0,0,0,0,0,0,0,0,0,0,0,0,0,0,0,0,0,0,0,0,0,0,0,0,0,0,0,0,0,0,0,0,0,0,0,0,0,0,0,0,0,0,0,0,0,0,0,0,0,0,0,0,0,0,0,0,0,0,0,0,0,0,0,0,0,0,0,0,0,0,0,0,0,0,0,0,0,0,0,0,0,0,0,0,0,0,0,0,0,0,0,0,0,0,0,0,0,0,0,0,0,0,0,0,0,0,0,0,0,0,0,0,0,0,0,0,0,0,0,0,0,0,0,0,0,0,0,0,0,0,0,0
Psd23              {2;402,4;0} 0,0,0,0,0,0,0,0,0,0,0,0,0,0,0,0,0,0,0,0,0,0,0,0,0,0,0,0,0,0,0,0,0,0,0,0,0,0,0,0,0,0,0,0,0,0,0,0,0,0,0,0,0,0,0,0,0,0,0,0,0,0,0,0,0,0,0,0,0,0,0,0,0,0,0,0,0,0,0,0,0,0,0,0,0,0,0,0,0,0,0,0,0,0,0,0,0,0,0,0,0,0,0,0,0,0,0,0,0,0,0,0,0,0,0,0,0,0,0,0,0,0,0,0,0,0,0,0,0,0,0,0,0,0,0,0,0,0,0,0,0,0,0,0,0,0,0,0,0,0,0,0,0,0,0,0,0,0,0,0,0,0,0,0,0,0,0,0,0,0,0,0,0,0,0,0,0,0,0,0,0,0,0,0,0,0,0,0,0,0,0,0,0,0,0,0,0,0,0,0,0,0,0,0,0,0,0,0,0,0,0,0,0,0,0,0,0,0,0,0,0,0,0,0,0,0,0,0,0,0,0,0,0,0,0,0,0,0,0,0,0,0,0,0,0,0,0,0,0,0,0,0,0,0,0,0,0,0,0,0,0,0,0,0,0,0,0,0,0,0,0,0,0,0,0,0,0,0,0,0,0,0,0,0,0,0,0,0,0,0,0,0,0,0,0,0,0,0,0,0,0,0,0,0,0,0,0,0,0,0,0,0,0,0,0,0,0,0,0,0,0,0,0,0,0,0,0,0,0,0,0,0,0,0,0,0,0,0,0,0,0,0,0,0,0,0,0,0,0,0,0,0,0,0,0,0,0,0,0,0,0,0,0,0,0,0,0,0,0,0,0,0,0,0,0,0,0,0,0,0,0,0,0,0,0,0,0,0,0,0,0,0,0,0,0,0,0,0,0,0,0,0,0,0,0,0,0,0,0,0,0,0,0,0,0,0,0,0,0,0,0,0,0,0,0,0,0,0,0,0,0,0,0,0,0,0,0,0,0,0,0,0,0,0,0,0,0,0,0,0,0,0,0,0,0,0,0,0,0,0,0,0,0,0,0,0,0,0,0,0,0,0,0,0,0,0,0,0,0,0,0,0,0,0,0,0,0,0,0,0,0,0,0,0,0,0,0,0,0,0,0,0,0,0,0,0,0,0,0,0,0,0,0,0,0,0,0,0,0,0,0,0,0,0,0,0,0,0,0,0,0,0,0,0,0,0,0,0,0,0,0,0,0,0,0,0,0,0,0,0,0,0,0,0,0,0,0,0,0,0,0,0,0,0,0,0,0,0,0,0,0,0,0,0,0,0,0,0,0,0,0,0,0,0,0,0,0,0,0,0,0,0,0,0,0,0,0,0,0,0,0,0,0,0,0,0,0,0,0,0,0,0,0,0,0,0,0,0,0,0,0,0,0,0,0,0,0,0,0,0,0,0,0,0,0,0,0,0,0,0,0,0,0,0,0,0,0,0,0,0,0,0,0,0,0,0,0,0,0,0,0,0,0,0,0,0,0,0,0,0,0,0,0,0,0,0,0,0,0,0,0,0,0,0,0,0,0,0,0,0,0,0,0,0,0,0,0,0,0,0,0,0,0,0,0,0,0,0,0,0,0,0,0,0,0,0,0,0,0,0,0,0,0,0,0,0,0,0,0,0,0,0,0,0,0,0,0,0,0,0,0,0,0,0,0,0,0,0,0,0,0,0,0,0,0,0,0,0,0,0,0,0,0,0,0,0,0,0,0,0,0,0,0,0,0,0,0,0,0,0,0,0,0,0,0,0,0,0,0,0,0,0,0,0,0,0,0,0,0,0,0,0,0,0,0,0,0,0,0,0,0,0,0,0,0,0,0,0,0,0,0,0,0,0,0,0,0,0,0,0,0,0,0,0,0,0,0,0,0,0,0,0,0,0,0,0,0,0,0,0,0,0,0,0,0,0,0,0,0,0,0,0,0,0,0,0,0,0,0,0,0,0,0,0,0,0,0,0,0,0,0,0,0,0,0,0,0,0,0,0,0,0,0,0,0,0,0,0,0,0,0,0,0,0,0,0,0,0,0,0,0,0,0,0,0,0,0,0,0,0,0,0,0,0,0,0,0,0,0,0,0,0,0,0,0,0,0,0,0,0,0,0,0,0,0,0,0,0,0,0,0,0,0,0,0,0,0,0,0,0,0,0,0,0,0,0,0,0,0,0,0,0,0,0,0,0,0,0,0,0,0,0,0,0,0,0,0,0,0,0,0,0,0,0,0,0,0,0,0,0,0,0,0,0,0,0,0,0,0,0,0,0,0,0,0,0,0,0,0,0,0,0,0,0,0,0,0,0,0,0,0,0,0,0,0,0,0,0,0,0,0,0,0,0,0,0,0,0,0,0,0,0,0,0,0,0,0,0,0,0,0,0,0,0,0,0,0,0,0,0,0,0,0,0,0,0,0,0,0,0,0,0,0,0,0,0,0,0,0,0,0,0,0,0,0,0,0,0,0,0,0,0,0,0,0,0,0,0,0,0,0,0,0,0,0,0,0,0,0,0,0,0,0,0,0,0,0,0,0,0,0,0,0,0,0,0,0,0,0,0,0,0,0,0,0,0,0,0,0,0,0,0,0,0,0,0,0,0,0,0,0,0,0,0,0,0,0,0,0,0,0,0,0,0,0,0,0,0,0,0,0,0,0,0,0,0,0,0,0,0,0,0,0,0,0,0,0,0,0,0,0,0,0,0,0,0,0,0,0,0,0,0,0,0,0,0,0,0,0,0,0,0,0,0,0,0,0,0,0,0,0,0,0,0,0,0,0,0,0,0,0,0,0,0,0,0,0,0,0,0,0,0,0,0,0,0,0,0,0,0,0,0,0,0,0,0,0,0,0,0,0,0,0,0,0,0,0,0,0,0,0,0,0,0,0,0,0,0,0,0,0,0,0,0,0,0,0,0,0,0,0,0,0,0,0,0,0,0,0,0,0,0,0,0,0,0,0,0,0,0,0,0,0,0,0,0,0,0,0,0,0,0,0,0,0,0,0,0,0,0,0,0,0,0,0,0,0,0,0,0,0,0,0,0,0,0,0,0,0,0,0,0,0,0,0,0,0,0,0,0,0,0,0,0,0,0,0,0,0,0,0,0,0,0,0,0,0,0,0,0,0,0,0,0,0,0,0,0,0,0,0,0,0,0,0,0,0,0,0,0,0,0,0,0,0,0,0,0,0,0,0,0,0,0,0,0,0,0,0,0,0,0,0,0,0,0,0,0,0,0,0,0,0,0,0,0,0,0,0,0,0,0,0,0,0,0,0,0,0,0,0,0,0,0,0,0,0,0,0,0,0,0,0,0,0,0,0,0,0,0,0,0,0,0,0,0,0,0,0,0,0,0,0,0,0,0,0,0,0,0,0,0,0,0,0,0,0,0,0,0,0,0,0,0,0,0,0,0,0,0,0,0,0,0,0,0,0,0,0,0,0,0,0,0,0,0,0,0,0,0,0,0,0,0,0,0,0,0,0,0,0,0,0,0,0,0,0,0,0,0,0,0,0,0,0,0,0,0,0,0,0,0,0,0,0,0,0,0,0,0,0,0,0,0,0,0,0,0,0,0,0,0,0,0,0,0,0,0,0,0,0,0,0,0,0,0,0,0
Psd24              {2;402,4;0} 0,0,0,0,0,0,0,0,0,0,0,0,0,0,0,0,0,0,0,0,0,0,0,0,0,0,0,0,0,0,0,0,0,0,0,0,0,0,0,0,0,0,0,0,0,0,0,0,0,0,0,0,0,0,0,0,0,0,0,0,0,0,0,0,0,0,0,0,0,0,0,0,0,0,0,0,0,0,0,0,0,0,0,0,0,0,0,0,0,0,0,0,0,0,0,0,0,0,0,0,0,0,0,0,0,0,0,0,0,0,0,0,0,0,0,0,0,0,0,0,0,0,0,0,0,0,0,0,0,0,0,0,0,0,0,0,0,0,0,0,0,0,0,0,0,0,0,0,0,0,0,0,0,0,0,0,0,0,0,0,0,0,0,0,0,0,0,0,0,0,0,0,0,0,0,0,0,0,0,0,0,0,0,0,0,0,0,0,0,0,0,0,0,0,0,0,0,0,0,0,0,0,0,0,0,0,0,0,0,0,0,0,0,0,0,0,0,0,0,0,0,0,0,0,0,0,0,0,0,0,0,0,0,0,0,0,0,0,0,0,0,0,0,0,0,0,0,0,0,0,0,0,0,0,0,0,0,0,0,0,0,0,0,0,0,0,0,0,0,0,0,0,0,0,0,0,0,0,0,0,0,0,0,0,0,0,0,0,0,0,0,0,0,0,0,0,0,0,0,0,0,0,0,0,0,0,0,0,0,0,0,0,0,0,0,0,0,0,0,0,0,0,0,0,0,0,0,0,0,0,0,0,0,0,0,0,0,0,0,0,0,0,0,0,0,0,0,0,0,0,0,0,0,0,0,0,0,0,0,0,0,0,0,0,0,0,0,0,0,0,0,0,0,0,0,0,0,0,0,0,0,0,0,0,0,0,0,0,0,0,0,0,0,0,0,0,0,0,0,0,0,0,0,0,0,0,0,0,0,0,0,0,0,0,0,0,0,0,0,0,0,0,0,0,0,0,0,0,0,0,0,0,0,0,0,0,0,0,0,0,0,0,0,0,0,0,0,0,0,0,0,0,0,0,0,0,0,0,0,0,0,0,0,0,0,0,0,0,0,0,0,0,0,0,0,0,0,0,0,0,0,0,0,0,0,0,0,0,0,0,0,0,0,0,0,0,0,0,0,0,0,0,0,0,0,0,0,0,0,0,0,0,0,0,0,0,0,0,0,0,0,0,0,0,0,0,0,0,0,0,0,0,0,0,0,0,0,0,0,0,0,0,0,0,0,0,0,0,0,0,0,0,0,0,0,0,0,0,0,0,0,0,0,0,0,0,0,0,0,0,0,0,0,0,0,0,0,0,0,0,0,0,0,0,0,0,0,0,0,0,0,0,0,0,0,0,0,0,0,0,0,0,0,0,0,0,0,0,0,0,0,0,0,0,0,0,0,0,0,0,0,0,0,0,0,0,0,0,0,0,0,0,0,0,0,0,0,0,0,0,0,0,0,0,0,0,0,0,0,0,0,0,0,0,0,0,0,0,0,0,0,0,0,0,0,0,0,0,0,0,0,0,0,0,0,0,0,0,0,0,0,0,0,0,0,0,0,0,0,0,0,0,0,0,0,0,0,0,0,0,0,0,0,0,0,0,0,0,0,0,0,0,0,0,0,0,0,0,0,0,0,0,0,0,0,0,0,0,0,0,0,0,0,0,0,0,0,0,0,0,0,0,0,0,0,0,0,0,0,0,0,0,0,0,0,0,0,0,0,0,0,0,0,0,0,0,0,0,0,0,0,0,0,0,0,0,0,0,0,0,0,0,0,0,0,0,0,0,0,0,0,0,0,0,0,0,0,0,0,0,0,0,0,0,0,0,0,0,0,0,0,0,0,0,0,0,0,0,0,0,0,0,0,0,0,0,0,0,0,0,0,0,0,0,0,0,0,0,0,0,0,0,0,0,0,0,0,0,0,0,0,0,0,0,0,0,0,0,0,0,0,0,0,0,0,0,0,0,0,0,0,0,0,0,0,0,0,0,0,0,0,0,0,0,0,0,0,0,0,0,0,0,0,0,0,0,0,0,0,0,0,0,0,0,0,0,0,0,0,0,0,0,0,0,0,0,0,0,0,0,0,0,0,0,0,0,0,0,0,0,0,0,0,0,0,0,0,0,0,0,0,0,0,0,0,0,0,0,0,0,0,0,0,0,0,0,0,0,0,0,0,0,0,0,0,0,0,0,0,0,0,0,0,0,0,0,0,0,0,0,0,0,0,0,0,0,0,0,0,0,0,0,0,0,0,0,0,0,0,0,0,0,0,0,0,0,0,0,0,0,0,0,0,0,0,0,0,0,0,0,0,0,0,0,0,0,0,0,0,0,0,0,0,0,0,0,0,0,0,0,0,0,0,0,0,0,0,0,0,0,0,0,0,0,0,0,0,0,0,0,0,0,0,0,0,0,0,0,0,0,0,0,0,0,0,0,0,0,0,0,0,0,0,0,0,0,0,0,0,0,0,0,0,0,0,0,0,0,0,0,0,0,0,0,0,0,0,0,0,0,0,0,0,0,0,0,0,0,0,0,0,0,0,0,0,0,0,0,0,0,0,0,0,0,0,0,0,0,0,0,0,0,0,0,0,0,0,0,0,0,0,0,0,0,0,0,0,0,0,0,0,0,0,0,0,0,0,0,0,0,0,0,0,0,0,0,0,0,0,0,0,0,0,0,0,0,0,0,0,0,0,0,0,0,0,0,0,0,0,0,0,0,0,0,0,0,0,0,0,0,0,0,0,0,0,0,0,0,0,0,0,0,0,0,0,0,0,0,0,0,0,0,0,0,0,0,0,0,0,0,0,0,0,0,0,0,0,0,0,0,0,0,0,0,0,0,0,0,0,0,0,0,0,0,0,0,0,0,0,0,0,0,0,0,0,0,0,0,0,0,0,0,0,0,0,0,0,0,0,0,0,0,0,0,0,0,0,0,0,0,0,0,0,0,0,0,0,0,0,0,0,0,0,0,0,0,0,0,0,0,0,0,0,0,0,0,0,0,0,0,0,0,0,0,0,0,0,0,0,0,0,0,0,0,0,0,0,0,0,0,0,0,0,0,0,0,0,0,0,0,0,0,0,0,0,0,0,0,0,0,0,0,0,0,0,0,0,0,0,0,0,0,0,0,0,0,0,0,0,0,0,0,0,0,0,0,0,0,0,0,0,0,0,0,0,0,0,0,0,0,0,0,0,0,0,0,0,0,0,0,0,0,0,0,0,0,0,0,0,0,0,0,0,0,0,0,0,0,0,0,0,0,0,0,0,0,0,0,0,0,0,0,0,0,0,0,0,0,0,0,0,0,0,0,0,0,0,0,0,0,0,0,0,0,0,0,0,0,0,0,0,0,0,0,0,0,0,0,0,0,0,0,0,0,0,0,0,0,0,0,0,0,0,0,0,0,0,0,0,0,0,0,0,0,0,0,0,0,0,0,0,0,0,0,0,0,0,0,0,0,0,0,0,0,0,0,0,0,0,0,0,0,0,0,0,0,0,0,0,0,0,0,0,0,0,0,0,0,0,0,0,0,0,0,0,0,0,0,0,0,0,0,0,0,0,0,0,0,0,0,0,0,0,0,0,0,0,0,0,0,0,0,0,0,0,0,0,0,0,0,0,0,0,0,0,0,0,0
Psd25              {2;402,4;0} 0,0,0,0,0,0,0,0,0,0,0,0,0,0,0,0,0,0,0,0,0,0,0,0,0,0,0,0,0,0,0,0,0,0,0,0,0,0,0,0,0,0,0,0,0,0,0,0,0,0,0,0,0,0,0,0,0,0,0,0,0,0,0,0,0,0,0,0,0,0,0,0,0,0,0,0,0,0,0,0,0,0,0,0,0,0,0,0,0,0,0,0,0,0,0,0,0,0,0,0,0,0,0,0,0,0,0,0,0,0,0,0,0,0,0,0,0,0,0,0,0,0,0,0,0,0,0,0,0,0,0,0,0,0,0,0,0,0,0,0,0,0,0,0,0,0,0,0,0,0,0,0,0,0,0,0,0,0,0,0,0,0,0,0,0,0,0,0,0,0,0,0,0,0,0,0,0,0,0,0,0,0,0,0,0,0,0,0,0,0,0,0,0,0,0,0,0,0,0,0,0,0,0,0,0,0,0,0,0,0,0,0,0,0,0,0,0,0,0,0,0,0,0,0,0,0,0,0,0,0,0,0,0,0,0,0,0,0,0,0,0,0,0,0,0,0,0,0,0,0,0,0,0,0,0,0,0,0,0,0,0,0,0,0,0,0,0,0,0,0,0,0,0,0,0,0,0,0,0,0,0,0,0,0,0,0,0,0,0,0,0,0,0,0,0,0,0,0,0,0,0,0,0,0,0,0,0,0,0,0,0,0,0,0,0,0,0,0,0,0,0,0,0,0,0,0,0,0,0,0,0,0,0,0,0,0,0,0,0,0,0,0,0,0,0,0,0,0,0,0,0,0,0,0,0,0,0,0,0,0,0,0,0,0,0,0,0,0,0,0,0,0,0,0,0,0,0,0,0,0,0,0,0,0,0,0,0,0,0,0,0,0,0,0,0,0,0,0,0,0,0,0,0,0,0,0,0,0,0,0,0,0,0,0,0,0,0,0,0,0,0,0,0,0,0,0,0,0,0,0,0,0,0,0,0,0,0,0,0,0,0,0,0,0,0,0,0,0,0,0,0,0,0,0,0,0,0,0,0,0,0,0,0,0,0,0,0,0,0,0,0,0,0,0,0,0,0,0,0,0,0,0,0,0,0,0,0,0,0,0,0,0,0,0,0,0,0,0,0,0,0,0,0,0,0,0,0,0,0,0,0,0,0,0,0,0,0,0,0,0,0,0,0,0,0,0,0,0,0,0,0,0,0,0,0,0,0,0,0,0,0,0,0,0,0,0,0,0,0,0,0,0,0,0,0,0,0,0,0,0,0,0,0,0,0,0,0,0,0,0,0,0,0,0,0,0,0,0,0,0,0,0,0,0,0,0,0,0,0,0,0,0,0,0,0,0,0,0,0,0,0,0,0,0,0,0,0,0,0,0,0,0,0,0,0,0,0,0,0,0,0,0,0,0,0,0,0,0,0,0,0,0,0,0,0,0,0,0,0,0,0,0,0,0,0,0,0,0,0,0,0,0,0,0,0,0,0,0,0,0,0,0,0,0,0,0,0,0,0,0,0,0,0,0,0,0,0,0,0,0,0,0,0,0,0,0,0,0,0,0,0,0,0,0,0,0,0,0,0,0,0,0,0,0,0,0,0,0,0,0,0,0,0,0,0,0,0,0,0,0,0,0,0,0,0,0,0,0,0,0,0,0,0,0,0,0,0,0,0,0,0,0,0,0,0,0,0,0,0,0,0,0,0,0,0,0,0,0,0,0,0,0,0,0,0,0,0,0,0,0,0,0,0,0,0,0,0,0,0,0,0,0,0,0,0,0,0,0,0,0,0,0,0,0,0,0,0,0,0,0,0,0,0,0,0,0,0,0,0,0,0,0,0,0,0,0,0,0,0,0,0,0,0,0,0,0,0,0,0,0,0,0,0,0,0,0,0,0,0,0,0,0,0,0,0,0,0,0,0,0,0,0,0,0,0,0,0,0,0,0,0,0,0,0,0,0,0,0,0,0,0,0,0,0,0,0,0,0,0,0,0,0,0,0,0,0,0,0,0,0,0,0,0,0,0,0,0,0,0,0,0,0,0,0,0,0,0,0,0,0,0,0,0,0,0,0,0,0,0,0,0,0,0,0,0,0,0,0,0,0,0,0,0,0,0,0,0,0,0,0,0,0,0,0,0,0,0,0,0,0,0,0,0,0,0,0,0,0,0,0,0,0,0,0,0,0,0,0,0,0,0,0,0,0,0,0,0,0,0,0,0,0,0,0,0,0,0,0,0,0,0,0,0,0,0,0,0,0,0,0,0,0,0,0,0,0,0,0,0,0,0,0,0,0,0,0,0,0,0,0,0,0,0,0,0,0,0,0,0,0,0,0,0,0,0,0,0,0,0,0,0,0,0,0,0,0,0,0,0,0,0,0,0,0,0,0,0,0,0,0,0,0,0,0,0,0,0,0,0,0,0,0,0,0,0,0,0,0,0,0,0,0,0,0,0,0,0,0,0,0,0,0,0,0,0,0,0,0,0,0,0,0,0,0,0,0,0,0,0,0,0,0,0,0,0,0,0,0,0,0,0,0,0,0,0,0,0,0,0,0,0,0,0,0,0,0,0,0,0,0,0,0,0,0,0,0,0,0,0,0,0,0,0,0,0,0,0,0,0,0,0,0,0,0,0,0,0,0,0,0,0,0,0,0,0,0,0,0,0,0,0,0,0,0,0,0,0,0,0,0,0,0,0,0,0,0,0,0,0,0,0,0,0,0,0,0,0,0,0,0,0,0,0,0,0,0,0,0,0,0,0,0,0,0,0,0,0,0,0,0,0,0,0,0,0,0,0,0,0,0,0,0,0,0,0,0,0,0,0,0,0,0,0,0,0,0,0,0,0,0,0,0,0,0,0,0,0,0,0,0,0,0,0,0,0,0,0,0,0,0,0,0,0,0,0,0,0,0,0,0,0,0,0,0,0,0,0,0,0,0,0,0,0,0,0,0,0,0,0,0,0,0,0,0,0,0,0,0,0,0,0,0,0,0,0,0,0,0,0,0,0,0,0,0,0,0,0,0,0,0,0,0,0,0,0,0,0,0,0,0,0,0,0,0,0,0,0,0,0,0,0,0,0,0,0,0,0,0,0,0,0,0,0,0,0,0,0,0,0,0,0,0,0,0,0,0,0,0,0,0,0,0,0,0,0,0,0,0,0,0,0,0,0,0,0,0,0,0,0,0,0,0,0,0,0,0,0,0,0,0,0,0,0,0,0,0,0,0,0,0,0,0,0,0,0,0,0,0,0,0,0,0,0,0,0,0,0,0,0,0,0,0,0,0,0,0,0,0,0,0,0,0,0,0,0,0,0,0,0,0,0,0,0,0,0,0,0,0,0,0,0,0,0,0,0,0,0,0,0,0,0,0,0,0,0,0,0,0,0,0,0,0,0,0,0,0,0,0,0,0,0,0,0,0,0,0,0,0,0,0,0,0,0,0,0,0,0,0,0,0,0,0,0,0,0,0,0,0,0,0,0,0,0,0,0,0,0,0,0,0,0,0,0,0,0,0,0,0,0,0,0,0,0,0,0,0,0,0,0,0,0,0,0,0,0,0,0,0,0,0,0,0,0,0,0,0,0,0,0,0,0,0,0,0,0,0,0,0,0,0,0,0,0,0,0,0,0,0
Psd26              {2;402,4;0} 0,0,0,0,0,0,0,0,0,0,0,0,0,0,0,0,0,0,0,0,0,0,0,0,0,0,0,0,0,0,0,0,0,0,0,0,0,0,0,0,0,0,0,0,0,0,0,0,0,0,0,0,0,0,0,0,0,0,0,0,0,0,0,0,0,0,0,0,0,0,0,0,0,0,0,0,0,0,0,0,0,0,0,0,0,0,0,0,0,0,0,0,0,0,0,0,0,0,0,0,0,0,0,0,0,0,0,0,0,0,0,0,0,0,0,0,0,0,0,0,0,0,0,0,0,0,0,0,0,0,0,0,0,0,0,0,0,0,0,0,0,0,0,0,0,0,0,0,0,0,0,0,0,0,0,0,0,0,0,0,0,0,0,0,0,0,0,0,0,0,0,0,0,0,0,0,0,0,0,0,0,0,0,0,0,0,0,0,0,0,0,0,0,0,0,0,0,0,0,0,0,0,0,0,0,0,0,0,0,0,0,0,0,0,0,0,0,0,0,0,0,0,0,0,0,0,0,0,0,0,0,0,0,0,0,0,0,0,0,0,0,0,0,0,0,0,0,0,0,0,0,0,0,0,0,0,0,0,0,0,0,0,0,0,0,0,0,0,0,0,0,0,0,0,0,0,0,0,0,0,0,0,0,0,0,0,0,0,0,0,0,0,0,0,0,0,0,0,0,0,0,0,0,0,0,0,0,0,0,0,0,0,0,0,0,0,0,0,0,0,0,0,0,0,0,0,0,0,0,0,0,0,0,0,0,0,0,0,0,0,0,0,0,0,0,0,0,0,0,0,0,0,0,0,0,0,0,0,0,0,0,0,0,0,0,0,0,0,0,0,0,0,0,0,0,0,0,0,0,0,0,0,0,0,0,0,0,0,0,0,0,0,0,0,0,0,0,0,0,0,0,0,0,0,0,0,0,0,0,0,0,0,0,0,0,0,0,0,0,0,0,0,0,0,0,0,0,0,0,0,0,0,0,0,0,0,0,0,0,0,0,0,0,0,0,0,0,0,0,0,0,0,0,0,0,0,0,0,0,0,0,0,0,0,0,0,0,0,0,0,0,0,0,0,0,0,0,0,0,0,0,0,0,0,0,0,0,0,0,0,0,0,0,0,0,0,0,0,0,0,0,0,0,0,0,0,0,0,0,0,0,0,0,0,0,0,0,0,0,0,0,0,0,0,0,0,0,0,0,0,0,0,0,0,0,0,0,0,0,0,0,0,0,0,0,0,0,0,0,0,0,0,0,0,0,0,0,0,0,0,0,0,0,0,0,0,0,0,0,0,0,0,0,0,0,0,0,0,0,0,0,0,0,0,0,0,0,0,0,0,0,0,0,0,0,0,0,0,0,0,0,0,0,0,0,0,0,0,0,0,0,0,0,0,0,0,0,0,0,0,0,0,0,0,0,0,0,0,0,0,0,0,0,0,0,0,0,0,0,0,0,0,0,0,0,0,0,0,0,0,0,0,0,0,0,0,0,0,0,0,0,0,0,0,0,0,0,0,0,0,0,0,0,0,0,0,0,0,0,0,0,0,0,0,0,0,0,0,0,0,0,0,0,0,0,0,0,0,0,0,0,0,0,0,0,0,0,0,0,0,0,0,0,0,0,0,0,0,0,0,0,0,0,0,0,0,0,0,0,0,0,0,0,0,0,0,0,0,0,0,0,0,0,0,0,0,0,0,0,0,0,0,0,0,0,0,0,0,0,0,0,0,0,0,0,0,0,0,0,0,0,0,0,0,0,0,0,0,0,0,0,0,0,0,0,0,0,0,0,0,0,0,0,0,0,0,0,0,0,0,0,0,0,0,0,0,0,0,0,0,0,0,0,0,0,0,0,0,0,0,0,0,0,0,0,0,0,0,0,0,0,0,0,0,0,0,0,0,0,0,0,0,0,0,0,0,0,0,0,0,0,0,0,0,0,0,0,0,0,0,0,0,0,0,0,0,0,0,0,0,0,0,0,0,0,0,0,0,0,0,0,0,0,0,0,0,0,0,0,0,0,0,0,0,0,0,0,0,0,0,0,0,0,0,0,0,0,0,0,0,0,0,0,0,0,0,0,0,0,0,0,0,0,0,0,0,0,0,0,0,0,0,0,0,0,0,0,0,0,0,0,0,0,0,0,0,0,0,0,0,0,0,0,0,0,0,0,0,0,0,0,0,0,0,0,0,0,0,0,0,0,0,0,0,0,0,0,0,0,0,0,0,0,0,0,0,0,0,0,0,0,0,0,0,0,0,0,0,0,0,0,0,0,0,0,0,0,0,0,0,0,0,0,0,0,0,0,0,0,0,0,0,0,0,0,0,0,0,0,0,0,0,0,0,0,0,0,0,0,0,0,0,0,0,0,0,0,0,0,0,0,0,0,0,0,0,0,0,0,0,0,0,0,0,0,0,0,0,0,0,0,0,0,0,0,0,0,0,0,0,0,0,0,0,0,0,0,0,0,0,0,0,0,0,0,0,0,0,0,0,0,0,0,0,0,0,0,0,0,0,0,0,0,0,0,0,0,0,0,0,0,0,0,0,0,0,0,0,0,0,0,0,0,0,0,0,0,0,0,0,0,0,0,0,0,0,0,0,0,0,0,0,0,0,0,0,0,0,0,0,0,0,0,0,0,0,0,0,0,0,0,0,0,0,0,0,0,0,0,0,0,0,0,0,0,0,0,0,0,0,0,0,0,0,0,0,0,0,0,0,0,0,0,0,0,0,0,0,0,0,0,0,0,0,0,0,0,0,0,0,0,0,0,0,0,0,0,0,0,0,0,0,0,0,0,0,0,0,0,0,0,0,0,0,0,0,0,0,0,0,0,0,0,0,0,0,0,0,0,0,0,0,0,0,0,0,0,0,0,0,0,0,0,0,0,0,0,0,0,0,0,0,0,0,0,0,0,0,0,0,0,0,0,0,0,0,0,0,0,0,0,0,0,0,0,0,0,0,0,0,0,0,0,0,0,0,0,0,0,0,0,0,0,0,0,0,0,0,0,0,0,0,0,0,0,0,0,0,0,0,0,0,0,0,0,0,0,0,0,0,0,0,0,0,0,0,0,0,0,0,0,0,0,0,0,0,0,0,0,0,0,0,0,0,0,0,0,0,0,0,0,0,0,0,0,0,0,0,0,0,0,0,0,0,0,0,0,0,0,0,0,0,0,0,0,0,0,0,0,0,0,0,0,0,0,0,0,0,0,0,0,0,0,0,0,0,0,0,0,0,0,0,0,0,0,0,0,0,0,0,0,0,0,0,0,0,0,0,0,0,0,0,0,0,0,0,0,0,0,0,0,0,0,0,0,0,0,0,0,0,0,0,0,0,0,0,0,0,0,0,0,0,0,0,0,0,0,0,0,0,0,0,0,0,0,0,0,0,0,0,0,0,0,0,0,0,0,0,0,0,0,0,0,0,0,0,0,0,0,0,0,0,0,0,0,0,0,0,0,0,0,0,0,0,0,0,0,0,0,0,0,0,0,0,0,0,0,0,0,0,0,0,0,0,0,0,0,0,0,0,0,0,0,0,0,0,0,0,0,0,0,0,0,0,0,0,0,0,0,0,0,0,0,0,0,0,0,0,0,0,0,0,0,0,0,0,0,0,0,0,0,0,0,0,0,0,0,0
Psd27              {2;402,4;0} 0,0,0,0,0,0,0,0,0,0,0,0,0,0,0,0,0,0,0,0,0,0,0,0,0,0,0,0,0,0,0,0,0,0,0,0,0,0,0,0,0,0,0,0,0,0,0,0,0,0,0,0,0,0,0,0,0,0,0,0,0,0,0,0,0,0,0,0,0,0,0,0,0,0,0,0,0,0,0,0,0,0,0,0,0,0,0,0,0,0,0,0,0,0,0,0,0,0,0,0,0,0,0,0,0,0,0,0,0,0,0,0,0,0,0,0,0,0,0,0,0,0,0,0,0,0,0,0,0,0,0,0,0,0,0,0,0,0,0,0,0,0,0,0,0,0,0,0,0,0,0,0,0,0,0,0,0,0,0,0,0,0,0,0,0,0,0,0,0,0,0,0,0,0,0,0,0,0,0,0,0,0,0,0,0,0,0,0,0,0,0,0,0,0,0,0,0,0,0,0,0,0,0,0,0,0,0,0,0,0,0,0,0,0,0,0,0,0,0,0,0,0,0,0,0,0,0,0,0,0,0,0,0,0,0,0,0,0,0,0,0,0,0,0,0,0,0,0,0,0,0,0,0,0,0,0,0,0,0,0,0,0,0,0,0,0,0,0,0,0,0,0,0,0,0,0,0,0,0,0,0,0,0,0,0,0,0,0,0,0,0,0,0,0,0,0,0,0,0,0,0,0,0,0,0,0,0,0,0,0,0,0,0,0,0,0,0,0,0,0,0,0,0,0,0,0,0,0,0,0,0,0,0,0,0,0,0,0,0,0,0,0,0,0,0,0,0,0,0,0,0,0,0,0,0,0,0,0,0,0,0,0,0,0,0,0,0,0,0,0,0,0,0,0,0,0,0,0,0,0,0,0,0,0,0,0,0,0,0,0,0,0,0,0,0,0,0,0,0,0,0,0,0,0,0,0,0,0,0,0,0,0,0,0,0,0,0,0,0,0,0,0,0,0,0,0,0,0,0,0,0,0,0,0,0,0,0,0,0,0,0,0,0,0,0,0,0,0,0,0,0,0,0,0,0,0,0,0,0,0,0,0,0,0,0,0,0,0,0,0,0,0,0,0,0,0,0,0,0,0,0,0,0,0,0,0,0,0,0,0,0,0,0,0,0,0,0,0,0,0,0,0,0,0,0,0,0,0,0,0,0,0,0,0,0,0,0,0,0,0,0,0,0,0,0,0,0,0,0,0,0,0,0,0,0,0,0,0,0,0,0,0,0,0,0,0,0,0,0,0,0,0,0,0,0,0,0,0,0,0,0,0,0,0,0,0,0,0,0,0,0,0,0,0,0,0,0,0,0,0,0,0,0,0,0,0,0,0,0,0,0,0,0,0,0,0,0,0,0,0,0,0,0,0,0,0,0,0,0,0,0,0,0,0,0,0,0,0,0,0,0,0,0,0,0,0,0,0,0,0,0,0,0,0,0,0,0,0,0,0,0,0,0,0,0,0,0,0,0,0,0,0,0,0,0,0,0,0,0,0,0,0,0,0,0,0,0,0,0,0,0,0,0,0,0,0,0,0,0,0,0,0,0,0,0,0,0,0,0,0,0,0,0,0,0,0,0,0,0,0,0,0,0,0,0,0,0,0,0,0,0,0,0,0,0,0,0,0,0,0,0,0,0,0,0,0,0,0,0,0,0,0,0,0,0,0,0,0,0,0,0,0,0,0,0,0,0,0,0,0,0,0,0,0,0,0,0,0,0,0,0,0,0,0,0,0,0,0,0,0,0,0,0,0,0,0,0,0,0,0,0,0,0,0,0,0,0,0,0,0,0,0,0,0,0,0,0,0,0,0,0,0,0,0,0,0,0,0,0,0,0,0,0,0,0,0,0,0,0,0,0,0,0,0,0,0,0,0,0,0,0,0,0,0,0,0,0,0,0,0,0,0,0,0,0,0,0,0,0,0,0,0,0,0,0,0,0,0,0,0,0,0,0,0,0,0,0,0,0,0,0,0,0,0,0,0,0,0,0,0,0,0,0,0,0,0,0,0,0,0,0,0,0,0,0,0,0,0,0,0,0,0,0,0,0,0,0,0,0,0,0,0,0,0,0,0,0,0,0,0,0,0,0,0,0,0,0,0,0,0,0,0,0,0,0,0,0,0,0,0,0,0,0,0,0,0,0,0,0,0,0,0,0,0,0,0,0,0,0,0,0,0,0,0,0,0,0,0,0,0,0,0,0,0,0,0,0,0,0,0,0,0,0,0,0,0,0,0,0,0,0,0,0,0,0,0,0,0,0,0,0,0,0,0,0,0,0,0,0,0,0,0,0,0,0,0,0,0,0,0,0,0,0,0,0,0,0,0,0,0,0,0,0,0,0,0,0,0,0,0,0,0,0,0,0,0,0,0,0,0,0,0,0,0,0,0,0,0,0,0,0,0,0,0,0,0,0,0,0,0,0,0,0,0,0,0,0,0,0,0,0,0,0,0,0,0,0,0,0,0,0,0,0,0,0,0,0,0,0,0,0,0,0,0,0,0,0,0,0,0,0,0,0,0,0,0,0,0,0,0,0,0,0,0,0,0,0,0,0,0,0,0,0,0,0,0,0,0,0,0,0,0,0,0,0,0,0,0,0,0,0,0,0,0,0,0,0,0,0,0,0,0,0,0,0,0,0,0,0,0,0,0,0,0,0,0,0,0,0,0,0,0,0,0,0,0,0,0,0,0,0,0,0,0,0,0,0,0,0,0,0,0,0,0,0,0,0,0,0,0,0,0,0,0,0,0,0,0,0,0,0,0,0,0,0,0,0,0,0,0,0,0,0,0,0,0,0,0,0,0,0,0,0,0,0,0,0,0,0,0,0,0,0,0,0,0,0,0,0,0,0,0,0,0,0,0,0,0,0,0,0,0,0,0,0,0,0,0,0,0,0,0,0,0,0,0,0,0,0,0,0,0,0,0,0,0,0,0,0,0,0,0,0,0,0,0,0,0,0,0,0,0,0,0,0,0,0,0,0,0,0,0,0,0,0,0,0,0,0,0,0,0,0,0,0,0,0,0,0,0,0,0,0,0,0,0,0,0,0,0,0,0,0,0,0,0,0,0,0,0,0,0,0,0,0,0,0,0,0,0,0,0,0,0,0,0,0,0,0,0,0,0,0,0,0,0,0,0,0,0,0,0,0,0,0,0,0,0,0,0,0,0,0,0,0,0,0,0,0,0,0,0,0,0,0,0,0,0,0,0,0,0,0,0,0,0,0,0,0,0,0,0,0,0,0,0,0,0,0,0,0,0,0,0,0,0,0,0,0,0,0,0,0,0,0,0,0,0,0,0,0,0,0,0,0,0,0,0,0,0,0,0,0,0,0,0,0,0,0,0,0,0,0,0,0,0,0,0,0,0,0,0,0,0,0,0,0,0,0,0,0,0,0,0,0,0,0,0,0,0,0,0,0,0,0,0,0,0,0,0,0,0,0,0,0,0,0,0,0,0,0,0,0,0,0,0,0,0,0,0,0,0,0,0,0,0,0,0,0,0,0,0,0,0,0,0,0,0,0,0,0,0,0,0,0,0,0,0,0,0,0,0,0,0,0,0,0,0,0,0,0,0,0,0,0,0,0,0,0,0,0,0,0,0,0,0,0,0,0,0,0,0,0,0,0,0,0,0
Psd28              {2;402,4;0} 0,0,0,0,0,0,0,0,0,0,0,0,0,0,0,0,0,0,0,0,0,0,0,0,0,0,0,0,0,0,0,0,0,0,0,0,0,0,0,0,0,0,0,0,0,0,0,0,0,0,0,0,0,0,0,0,0,0,0,0,0,0,0,0,0,0,0,0,0,0,0,0,0,0,0,0,0,0,0,0,0,0,0,0,0,0,0,0,0,0,0,0,0,0,0,0,0,0,0,0,0,0,0,0,0,0,0,0,0,0,0,0,0,0,0,0,0,0,0,0,0,0,0,0,0,0,0,0,0,0,0,0,0,0,0,0,0,0,0,0,0,0,0,0,0,0,0,0,0,0,0,0,0,0,0,0,0,0,0,0,0,0,0,0,0,0,0,0,0,0,0,0,0,0,0,0,0,0,0,0,0,0,0,0,0,0,0,0,0,0,0,0,0,0,0,0,0,0,0,0,0,0,0,0,0,0,0,0,0,0,0,0,0,0,0,0,0,0,0,0,0,0,0,0,0,0,0,0,0,0,0,0,0,0,0,0,0,0,0,0,0,0,0,0,0,0,0,0,0,0,0,0,0,0,0,0,0,0,0,0,0,0,0,0,0,0,0,0,0,0,0,0,0,0,0,0,0,0,0,0,0,0,0,0,0,0,0,0,0,0,0,0,0,0,0,0,0,0,0,0,0,0,0,0,0,0,0,0,0,0,0,0,0,0,0,0,0,0,0,0,0,0,0,0,0,0,0,0,0,0,0,0,0,0,0,0,0,0,0,0,0,0,0,0,0,0,0,0,0,0,0,0,0,0,0,0,0,0,0,0,0,0,0,0,0,0,0,0,0,0,0,0,0,0,0,0,0,0,0,0,0,0,0,0,0,0,0,0,0,0,0,0,0,0,0,0,0,0,0,0,0,0,0,0,0,0,0,0,0,0,0,0,0,0,0,0,0,0,0,0,0,0,0,0,0,0,0,0,0,0,0,0,0,0,0,0,0,0,0,0,0,0,0,0,0,0,0,0,0,0,0,0,0,0,0,0,0,0,0,0,0,0,0,0,0,0,0,0,0,0,0,0,0,0,0,0,0,0,0,0,0,0,0,0,0,0,0,0,0,0,0,0,0,0,0,0,0,0,0,0,0,0,0,0,0,0,0,0,0,0,0,0,0,0,0,0,0,0,0,0,0,0,0,0,0,0,0,0,0,0,0,0,0,0,0,0,0,0,0,0,0,0,0,0,0,0,0,0,0,0,0,0,0,0,0,0,0,0,0,0,0,0,0,0,0,0,0,0,0,0,0,0,0,0,0,0,0,0,0,0,0,0,0,0,0,0,0,0,0,0,0,0,0,0,0,0,0,0,0,0,0,0,0,0,0,0,0,0,0,0,0,0,0,0,0,0,0,0,0,0,0,0,0,0,0,0,0,0,0,0,0,0,0,0,0,0,0,0,0,0,0,0,0,0,0,0,0,0,0,0,0,0,0,0,0,0,0,0,0,0,0,0,0,0,0,0,0,0,0,0,0,0,0,0,0,0,0,0,0,0,0,0,0,0,0,0,0,0,0,0,0,0,0,0,0,0,0,0,0,0,0,0,0,0,0,0,0,0,0,0,0,0,0,0,0,0,0,0,0,0,0,0,0,0,0,0,0,0,0,0,0,0,0,0,0,0,0,0,0,0,0,0,0,0,0,0,0,0,0,0,0,0,0,0,0,0,0,0,0,0,0,0,0,0,0,0,0,0,0,0,0,0,0,0,0,0,0,0,0,0,0,0,0,0,0,0,0,0,0,0,0,0,0,0,0,0,0,0,0,0,0,0,0,0,0,0,0,0,0,0,0,0,0,0,0,0,0,0,0,0,0,0,0,0,0,0,0,0,0,0,0,0,0,0,0,0,0,0,0,0,0,0,0,0,0,0,0,0,0,0,0,0,0,0,0,0,0,0,0,0,0,0,0,0,0,0,0,0,0,0,0,0,0,0,0,0,0,0,0,0,0,0,0,0,0,0,0,0,0,0,0,0,0,0,0,0,0,0,0,0,0,0,0,0,0,0,0,0,0,0,0,0,0,0,0,0,0,0,0,0,0,0,0,0,0,0,0,0,0,0,0,0,0,0,0,0,0,0,0,0,0,0,0,0,0,0,0,0,0,0,0,0,0,0,0,0,0,0,0,0,0,0,0,0,0,0,0,0,0,0,0,0,0,0,0,0,0,0,0,0,0,0,0,0,0,0,0,0,0,0,0,0,0,0,0,0,0,0,0,0,0,0,0,0,0,0,0,0,0,0,0,0,0,0,0,0,0,0,0,0,0,0,0,0,0,0,0,0,0,0,0,0,0,0,0,0,0,0,0,0,0,0,0,0,0,0,0,0,0,0,0,0,0,0,0,0,0,0,0,0,0,0,0,0,0,0,0,0,0,0,0,0,0,0,0,0,0,0,0,0,0,0,0,0,0,0,0,0,0,0,0,0,0,0,0,0,0,0,0,0,0,0,0,0,0,0,0,0,0,0,0,0,0,0,0,0,0,0,0,0,0,0,0,0,0,0,0,0,0,0,0,0,0,0,0,0,0,0,0,0,0,0,0,0,0,0,0,0,0,0,0,0,0,0,0,0,0,0,0,0,0,0,0,0,0,0,0,0,0,0,0,0,0,0,0,0,0,0,0,0,0,0,0,0,0,0,0,0,0,0,0,0,0,0,0,0,0,0,0,0,0,0,0,0,0,0,0,0,0,0,0,0,0,0,0,0,0,0,0,0,0,0,0,0,0,0,0,0,0,0,0,0,0,0,0,0,0,0,0,0,0,0,0,0,0,0,0,0,0,0,0,0,0,0,0,0,0,0,0,0,0,0,0,0,0,0,0,0,0,0,0,0,0,0,0,0,0,0,0,0,0,0,0,0,0,0,0,0,0,0,0,0,0,0,0,0,0,0,0,0,0,0,0,0,0,0,0,0,0,0,0,0,0,0,0,0,0,0,0,0,0,0,0,0,0,0,0,0,0,0,0,0,0,0,0,0,0,0,0,0,0,0,0,0,0,0,0,0,0,0,0,0,0,0,0,0,0,0,0,0,0,0,0,0,0,0,0,0,0,0,0,0,0,0,0,0,0,0,0,0,0,0,0,0,0,0,0,0,0,0,0,0,0,0,0,0,0,0,0,0,0,0,0,0,0,0,0,0,0,0,0,0,0,0,0,0,0,0,0,0,0,0,0,0,0,0,0,0,0,0,0,0,0,0,0,0,0,0,0,0,0,0,0,0,0,0,0,0,0,0,0,0,0,0,0,0,0,0,0,0,0,0,0,0,0,0,0,0,0,0,0,0,0,0,0,0,0,0,0,0,0,0,0,0,0,0,0,0,0,0,0,0,0,0,0,0,0,0,0,0,0,0,0,0,0,0,0,0,0,0,0,0,0,0,0,0,0,0,0,0,0,0,0,0,0,0,0,0,0,0,0,0,0,0,0,0,0,0,0,0,0,0,0,0,0,0,0,0,0,0,0,0,0,0,0,0,0,0,0,0,0,0,0,0,0,0,0,0,0,0,0,0,0,0,0,0,0,0,0,0,0,0,0,0,0,0,0,0,0,0,0,0,0,0,0,0,0,0,0,0,0,0,0,0,0,0,0,0
Psd29              {2;402,4;0} 0,0,272,0,0,0,0,0,0,0,0,0,0,0,0,0,0,0,0,0,0,0,0,0,0,0,0,0,0,0,0,0,0,0,0,0,0,0,0,0,0,0,0,0,0,0,0,0,0,0,0,0,0,0,0,0,0,0,0,0,0,0,0,0,0,0,0,0,0,0,0,0,0,0,0,0,0,0,0,0,0,0,0,0,0,0,0,0,0,0,0,0,0,0,0,0,0,0,0,0,0,0,0,0,0,0,0,0,0,0,0,0,0,0,0,0,0,0,0,0,0,0,0,0,0,0,0,0,0,0,0,0,0,0,0,0,0,0,0,0,0,0,0,0,0,0,0,0,0,0,0,0,0,0,0,0,0,0,0,0,0,0,0,0,0,0,0,0,0,0,0,0,0,0,0,0,0,0,0,0,0,0,0,0,0,0,0,0,0,0,0,0,0,0,0,0,0,0,0,0,0,0,0,0,0,0,0,0,0,0,0,0,0,0,0,0,0,0,0,0,0,0,0,0,0,0,0,0,0,0,0,0,0,0,0,0,0,0,0,0,0,0,0,0,0,0,0,0,0,0,0,0,0,0,0,0,0,0,0,0,0,0,0,0,0,0,0,0,0,0,0,0,0,0,0,0,0,0,0,0,0,0,0,0,0,0,0,0,0,0,0,0,0,0,0,0,0,0,0,0,0,0,0,0,0,0,0,0,0,0,0,0,0,0,0,0,0,0,0,0,0,0,0,0,0,0,0,0,0,0,0,0,0,0,0,0,0,0,0,0,0,0,0,0,0,0,0,0,0,0,0,0,0,0,0,0,0,0,0,0,0,0,0,0,0,0,0,0,0,0,0,0,0,0,0,0,0,0,0,0,0,0,0,0,0,0,0,0,0,0,0,0,0,0,0,0,0,0,0,0,0,0,0,0,300,0,0,0,0,0,0,0,0,0,0,0,0,0,0,0,0,0,0,0,0,0,0,0,0,0,0,0,0,0,0,0,0,0,0,0,0,0,0,0,0,0,0,0,0,0,0,0,0,0,0,0,0,0,0,0,0,0,0,0,0,0,0,0,0,0,0,0,0,0,0,0,0,0,0,0,0,0,0,0,0,0,0,0,0,0,0,0,0,0,0,0,0,0,0,0,0,0,0,0,0,0,0,0,0,0,0,0,0,0,0,0,0,0,0,0,0,0,0,0,0,0,0,0,0,0,0,0,0,0,0,0,0,0,0,0,0,0,0,0,0,0,0,0,0,0,0,0,0,0,0,0,0,0,0,0,0,0,0,0,0,0,0,0,0,0,0,0,0,0,0,0,0,0,0,0,0,0,0,0,0,0,0,0,0,0,0,0,0,0,0,0,0,0,0,0,0,0,0,0,0,0,0,0,0,0,0,0,0,0,0,0,0,0,0,0,0,0,0,0,0,0,0,0,0,0,0,0,0,0,0,0,0,0,0,0,0,0,0,0,0,0,0,0,0,0,0,0,0,0,0,0,0,0,0,0,0,0,0,0,0,0,0,0,0,0,0,0,0,0,0,0,0,0,0,0,0,0,0,0,0,0,0,0,0,0,0,0,0,0,0,0,0,0,0,0,0,0,0,0,0,0,0,0,0,0,0,0,0,0,0,0,0,0,0,0,0,0,0,0,0,0,0,0,0,0,0,0,0,0,0,0,0,0,0,0,0,0,0,0,0,0,0,0,0,0,0,0,0,0,0,0,0,0,0,0,0,0,0,0,0,0,0,0,0,0,0,0,0,0,0,0,0,0,0,0,0,0,0,0,0,0,0,0,0,0,0,0,0,0,0,0,0,0,0,0,0,0,0,0,0,0,0,0,0,0,0,0,0,0,0,0,0,0,0,0,0,0,0,0,0,0,0,0,0,0,0,0,0,0,0,0,0,0,0,0,0,0,0,0,0,0,0,0,0,0,0,0,0,0,0,0,0,0,0,0,0,0,0,0,0,0,0,0,0,0,0,0,0,0,0,0,0,0,0,0,0,0,0,0,0,0,0,0,0,0,0,0,0,0,0,0,0,0,0,0,0,0,0,0,0,0,0,0,0,0,0,0,0,0,0,0,0,0,0,0,0,0,0,0,0,0,0,0,0,0,0,0,0,0,0,0,0,0,0,0,0,0,0,0,0,0,0,0,0,0,0,0,0,0,0,0,0,0,0,0,0,0,0,0,0,0,0,0,0,0,0,0,0,0,0,0,0,0,0,0,0,0,0,0,0,0,0,0,0,0,0,0,0,0,0,0,0,0,0,0,0,0,0,0,0,0,0,0,0,0,0,0,0,0,0,0,0,0,0,0,0,0,0,0,0,0,0,0,0,0,0,0,0,0,0,0,0,0,0,0,0,0,0,0,0,0,0,0,0,0,0,0,0,0,0,0,0,0,0,0,0,0,0,0,0,0,0,0,0,0,0,0,0,0,0,0,0,0,0,0,0,0,0,0,0,0,0,0,0,0,0,0,0,0,0,0,0,0,0,0,0,0,0,0,0,0,0,0,0,0,0,0,0,0,0,0,0,0,0,0,0,0,0,0,0,0,0,0,0,0,0,0,0,0,0,0,0,0,0,0,0,0,0,0,0,0,0,0,0,0,0,0,0,0,0,0,0,0,0,0,0,0,0,0,0,0,0,0,0,0,0,0,0,0,0,0,0,0,0,0,0,0,0,0,0,0,0,0,0,0,0,0,0,0,0,0,0,0,0,0,0,0,0,0,0,0,0,1,0,0,0,0,0,0,0,0,0,0,0,0,0,0,0,0,0,0,0,0,0,0,0,0,0,0,0,0,0,0,0,0,0,0,0,0,0,0,0,0,0,0,0,0,0,0,0,0,0,0,0,0,0,0,0,0,0,0,0,0,0,0,0,0,0,0,0,0,0,0,0,0,0,0,0,0,0,0,0,0,0,0,0,0,0,0,0,0,0,0,0,0,0,0,0,0,0,0,0,0,0,0,0,0,0,0,0,0,0,0,0,0,0,0,0,0,0,0,0,0,0,0,0,0,0,0,0,0,0,0,0,0,0,0,0,0,0,0,0,0,0,0,0,0,0,0,0,0,0,0,0,0,0,0,0,0,0,0,0,0,0,0,0,0,0,0,0,0,0,0,0,0,0,0,0,0,0,0,0,0,0,0,0,0,0,0,0,0,0,0,0,0,0,0,0,0,0,0,0,0,0,0,0,0,0,0,0,0,0,0,0,0,0,0,0,0,0,0,0,0,0,0,0,0,0,0,0,0,0,0,0,0,0,0,0,0,0,0,0,0,0,0,0,0,0,0,0,0,0,0,0,0,0,0,0,0,0,0,0,0,0,0,0,0,0,0,0,0,0,0,0,0,0,0,0,0,0,0,0,0,0,0,0,0,0,0,0,0,0,0,0,0,0,0,0,0,0,0,0,0,0,0,0,0,0,0,0,0,0,0,0,0,0,0,0,0,0,0,0,0,0,0,0,0,0,0,0,0,0,0,0,0,0,0,0,0,0,0,0,0,0,0,0,0,0,0,0,0,0,0,0,0,0,0,0,0,0,0,0,0,0,0,0,0,0,0,0,0,0,0,0,0,0,0,0,0,0,0,0,0,0,0,0,0,0,0,0,0,0,0,0,0,0,0,0,0,0,0,0,0
Psd3               {2;402,4;0} 0,0,100,0,0,0,0,0,0,0,0,0,0,0,0,0,0,0,0,0,0,0,0,0,0,0,0,0,0,0,0,0,0,0,0,0,0,0,0,0,0,0,0,0,0,0,0,0,0,0,0,0,0,0,0,0,0,0,0,0,0,0,0,0,0,0,0,0,0,0,0,0,0,0,0,0,0,0,0,0,0,0,0,0,0,0,0,0,0,0,0,0,0,0,0,0,0,0,0,0,0,0,0,0,0,0,0,0,0,0,0,0,0,0,0,0,0,0,0,0,0,0,0,0,0,0,0,0,0,0,0,0,0,0,0,0,0,0,0,0,0,0,0,0,0,0,0,0,0,0,0,0,0,0,0,0,0,0,0,0,0,0,0,0,0,0,0,0,0,0,0,0,0,0,0,0,0,0,0,0,0,0,0,0,0,0,0,0,0,0,0,0,0,0,0,0,0,0,0,0,0,0,0,0,0,0,0,0,0,0,0,0,0,0,0,0,0,0,0,0,0,0,0,0,0,0,0,0,0,0,0,0,0,0,0,0,0,0,0,0,0,0,0,0,0,0,0,0,0,0,0,0,0,0,0,0,0,0,0,0,0,0,0,0,0,0,0,0,0,0,0,0,0,0,0,0,0,0,0,0,0,0,0,0,0,0,0,0,0,0,0,0,0,0,0,0,0,0,0,0,0,0,0,0,0,0,0,0,0,0,0,0,0,0,0,0,0,0,0,0,0,0,0,0,0,0,0,0,0,0,0,0,0,0,0,0,0,0,0,0,0,0,0,0,0,0,0,0,0,0,0,0,0,0,0,0,0,0,0,0,0,0,0,0,0,0,0,0,0,0,0,0,0,0,0,0,0,0,0,0,0,0,0,0,0,0,0,0,0,0,0,0,0,0,0,0,0,0,0,0,0,0,0,0,4336,0,0,0,0,0,0,0,0,0,0,0,0,0,0,0,0,0,0,0,0,0,0,0,0,0,0,0,0,0,0,0,0,0,0,0,0,0,0,0,0,0,0,0,0,0,0,0,0,0,0,0,0,0,0,0,0,0,0,0,0,0,0,0,0,0,0,0,0,0,0,0,0,0,0,0,0,0,0,0,0,0,0,0,0,0,0,0,0,0,0,0,0,0,0,0,0,0,0,0,0,0,0,0,0,0,0,0,0,0,0,0,0,0,0,0,0,0,0,0,0,0,0,0,0,0,0,0,0,0,0,0,0,0,0,0,0,0,0,0,0,0,0,0,0,0,0,0,0,0,0,0,0,0,0,0,0,0,0,0,0,0,0,0,0,0,0,0,0,0,0,0,0,0,0,0,0,0,0,0,0,0,0,0,0,0,0,0,0,0,0,0,0,0,0,0,0,0,0,0,0,0,0,0,0,0,0,0,0,0,0,0,0,0,0,0,0,0,0,0,0,0,0,0,0,0,0,0,0,0,0,0,0,0,0,0,0,0,0,0,0,0,0,0,0,0,0,0,0,0,0,0,0,0,0,0,0,0,0,0,0,0,0,0,0,0,0,0,0,0,0,0,0,0,0,0,0,0,0,0,0,0,0,0,0,0,0,0,0,0,0,0,0,0,0,0,0,0,0,0,0,0,0,0,0,0,0,0,0,0,0,0,0,0,0,0,0,0,0,0,0,0,0,0,0,0,0,0,0,0,0,0,0,0,0,0,0,0,0,0,0,0,0,0,0,0,0,0,0,0,0,0,0,0,0,0,0,0,0,0,0,0,0,0,0,0,0,0,0,0,0,0,0,0,0,0,0,0,0,0,0,0,0,0,0,0,0,0,0,0,0,0,0,0,0,0,0,0,0,0,0,0,0,0,0,0,0,0,0,0,0,0,0,0,0,0,0,0,0,0,0,0,0,0,0,0,0,0,0,0,0,0,0,0,0,0,0,0,0,0,0,0,0,0,0,0,0,0,0,0,0,0,0,0,0,0,0,0,0,0,0,0,0,0,0,0,0,0,0,0,0,0,0,0,0,0,0,0,0,0,0,0,0,0,0,0,0,0,0,0,0,0,0,0,0,0,0,0,0,0,0,0,0,0,0,0,0,0,0,0,0,0,0,0,0,0,0,0,0,0,0,0,0,0,0,0,0,0,0,0,0,0,0,0,0,0,0,0,0,0,0,0,0,0,0,0,0,0,0,0,0,0,0,0,0,0,0,0,0,0,0,0,0,0,0,0,0,0,0,0,0,0,0,0,0,0,0,0,0,0,0,0,0,0,0,0,0,0,0,0,0,0,0,0,0,0,0,0,0,0,0,0,0,0,0,0,0,0,0,0,0,0,0,0,0,0,0,0,0,0,0,0,0,0,0,0,0,0,0,0,0,0,0,0,0,0,0,0,0,0,0,0,0,0,0,0,0,0,0,0,0,0,0,0,0,0,0,0,0,0,0,0,0,0,0,0,0,0,0,0,0,0,0,0,0,0,0,0,0,0,0,0,0,0,0,0,0,0,0,0,0,0,0,0,0,0,0,0,0,0,0,0,0,0,0,0,0,0,0,0,0,0,0,0,0,0,0,0,0,0,0,0,0,0,0,0,0,0,0,0,0,0,0,0,0,0,0,0,0,0,0,0,0,0,0,0,0,0,0,0,0,0,0,0,0,0,0,0,0,0,0,0,0,0,0,0,0,0,0,0,0,0,0,0,0,0,0,0,0,0,0,0,0,0,0,0,0,0,0,0,0,0,0,0,0,0,0,0,0,0,0,0,0,1,0,0,0,0,0,0,0,0,0,0,0,0,0,0,0,0,0,0,0,0,0,0,0,0,0,0,0,0,0,0,0,0,0,0,0,0,0,0,0,0,0,0,0,0,0,0,0,0,0,0,0,0,0,0,0,0,0,0,0,0,0,0,0,0,0,0,0,0,0,0,0,0,0,0,0,0,0,0,0,0,0,0,0,0,0,0,0,0,0,0,0,0,0,0,0,0,0,0,0,0,0,0,0,0,0,0,0,0,0,0,0,0,0,0,0,0,0,0,0,0,0,0,0,0,0,0,0,0,0,0,0,0,0,0,0,0,0,0,0,0,0,0,0,0,0,0,0,0,0,0,0,0,0,0,0,0,0,0,0,0,0,0,0,0,0,0,0,0,0,0,0,0,0,0,0,0,0,0,0,0,0,0,0,0,0,0,0,0,0,0,0,0,0,0,0,0,0,0,0,0,0,0,0,0,0,0,0,0,0,0,0,0,0,0,0,0,0,0,0,0,0,0,0,0,0,0,0,0,0,0,0,0,0,0,0,0,0,0,0,0,0,0,0,0,0,0,0,0,0,0,0,0,0,0,0,0,0,0,0,0,0,0,0,0,0,0,0,0,0,0,0,0,0,0,0,0,0,0,0,0,0,0,0,0,0,0,0,0,0,0,0,0,0,0,0,0,0,0,0,0,0,0,0,0,0,0,0,0,0,0,0,0,0,0,0,0,0,0,0,0,0,0,0,0,0,0,0,0,0,0,0,0,0,0,0,0,0,0,0,0,0,0,0,0,0,0,0,0,0,0,0,0,0,0,0,0,0,0,0,0,0,0,0,0,0,0,0,0,0,0,0,0,0,0,0,0,0,0,0,0,0,0,0,0,0,0,0,0,0,0,0,0,0,0,0,0,0,0,0,0
Psd30              {2;402,4;0} 0,0,0,0,0,0,0,0,0,0,0,0,0,0,0,0,0,0,0,0,0,0,0,0,0,0,0,0,0,0,0,0,0,0,0,0,0,0,0,0,0,0,0,0,0,0,0,0,0,0,0,0,0,0,0,0,0,0,0,0,0,0,0,0,0,0,0,0,0,0,0,0,0,0,0,0,0,0,0,0,0,0,0,0,0,0,0,0,0,0,0,0,0,0,0,0,0,0,0,0,0,0,0,0,0,0,0,0,0,0,0,0,0,0,0,0,0,0,0,0,0,0,0,0,0,0,0,0,0,0,0,0,0,0,0,0,0,0,0,0,0,0,0,0,0,0,0,0,0,0,0,0,0,0,0,0,0,0,0,0,0,0,0,0,0,0,0,0,0,0,0,0,0,0,0,0,0,0,0,0,0,0,0,0,0,0,0,0,0,0,0,0,0,0,0,0,0,0,0,0,0,0,0,0,0,0,0,0,0,0,0,0,0,0,0,0,0,0,0,0,0,0,0,0,0,0,0,0,0,0,0,0,0,0,0,0,0,0,0,0,0,0,0,0,0,0,0,0,0,0,0,0,0,0,0,0,0,0,0,0,0,0,0,0,0,0,0,0,0,0,0,0,0,0,0,0,0,0,0,0,0,0,0,0,0,0,0,0,0,0,0,0,0,0,0,0,0,0,0,0,0,0,0,0,0,0,0,0,0,0,0,0,0,0,0,0,0,0,0,0,0,0,0,0,0,0,0,0,0,0,0,0,0,0,0,0,0,0,0,0,0,0,0,0,0,0,0,0,0,0,0,0,0,0,0,0,0,0,0,0,0,0,0,0,0,0,0,0,0,0,0,0,0,0,0,0,0,0,0,0,0,0,0,0,0,0,0,0,0,0,0,0,0,0,0,0,0,0,0,0,0,0,0,0,0,0,0,0,0,0,0,0,0,0,0,0,0,0,0,0,0,0,0,0,0,0,0,0,0,0,0,0,0,0,0,0,0,0,0,0,0,0,0,0,0,0,0,0,0,0,0,0,0,0,0,0,0,0,0,0,0,0,0,0,0,0,0,0,0,0,0,0,0,0,0,0,0,0,0,0,0,0,0,0,0,0,0,0,0,0,0,0,0,0,0,0,0,0,0,0,0,0,0,0,0,0,0,0,0,0,0,0,0,0,0,0,0,0,0,0,0,0,0,0,0,0,0,0,0,0,0,0,0,0,0,0,0,0,0,0,0,0,0,0,0,0,0,0,0,0,0,0,0,0,0,0,0,0,0,0,0,0,0,0,0,0,0,0,0,0,0,0,0,0,0,0,0,0,0,0,0,0,0,0,0,0,0,0,0,0,0,0,0,0,0,0,0,0,0,0,0,0,0,0,0,0,0,0,0,0,0,0,0,0,0,0,0,0,0,0,0,0,0,0,0,0,0,0,0,0,0,0,0,0,0,0,0,0,0,0,0,0,0,0,0,0,0,0,0,0,0,0,0,0,0,0,0,0,0,0,0,0,0,0,0,0,0,0,0,0,0,0,0,0,0,0,0,0,0,0,0,0,0,0,0,0,0,0,0,0,0,0,0,0,0,0,0,0,0,0,0,0,0,0,0,0,0,0,0,0,0,0,0,0,0,0,0,0,0,0,0,0,0,0,0,0,0,0,0,0,0,0,0,0,0,0,0,0,0,0,0,0,0,0,0,0,0,0,0,0,0,0,0,0,0,0,0,0,0,0,0,0,0,0,0,0,0,0,0,0,0,0,0,0,0,0,0,0,0,0,0,0,0,0,0,0,0,0,0,0,0,0,0,0,0,0,0,0,0,0,0,0,0,0,0,0,0,0,0,0,0,0,0,0,0,0,0,0,0,0,0,0,0,0,0,0,0,0,0,0,0,0,0,0,0,0,0,0,0,0,0,0,0,0,0,0,0,0,0,0,0,0,0,0,0,0,0,0,0,0,0,0,0,0,0,0,0,0,0,0,0,0,0,0,0,0,0,0,0,0,0,0,0,0,0,0,0,0,0,0,0,0,0,0,0,0,0,0,0,0,0,0,0,0,0,0,0,0,0,0,0,0,0,0,0,0,0,0,0,0,0,0,0,0,0,0,0,0,0,0,0,0,0,0,0,0,0,0,0,0,0,0,0,0,0,0,0,0,0,0,0,0,0,0,0,0,0,0,0,0,0,0,0,0,0,0,0,0,0,0,0,0,0,0,0,0,0,0,0,0,0,0,0,0,0,0,0,0,0,0,0,0,0,0,0,0,0,0,0,0,0,0,0,0,0,0,0,0,0,0,0,0,0,0,0,0,0,0,0,0,0,0,0,0,0,0,0,0,0,0,0,0,0,0,0,0,0,0,0,0,0,0,0,0,0,0,0,0,0,0,0,0,0,0,0,0,0,0,0,0,0,0,0,0,0,0,0,0,0,0,0,0,0,0,0,0,0,0,0,0,0,0,0,0,0,0,0,0,0,0,0,0,0,0,0,0,0,0,0,0,0,0,0,0,0,0,0,0,0,0,0,0,0,0,0,0,0,0,0,0,0,0,0,0,0,0,0,0,0,0,0,0,0,0,0,0,0,0,0,0,0,0,0,0,0,0,0,0,0,0,0,0,0,0,0,0,0,0,0,0,0,0,0,0,0,0,0,0,0,0,0,0,0,0,0,0,0,0,0,0,0,0,0,0,0,0,0,0,0,0,0,0,0,0,0,0,0,0,0,0,0,0,0,0,0,0,0,0,0,0,0,0,0,0,0,0,0,0,0,0,0,0,0,0,0,0,0,0,0,0,0,0,0,0,0,0,0,0,0,0,0,0,0,0,0,0,0,0,0,0,0,0,0,0,0,0,0,0,0,0,0,0,0,0,0,0,0,0,0,0,0,0,0,0,0,0,0,0,0,0,0,0,0,0,0,0,0,0,0,0,0,0,0,0,0,0,0,0,0,0,0,0,0,0,0,0,0,0,0,0,0,0,0,0,0,0,0,0,0,0,0,0,0,0,0,0,0,0,0,0,0,0,0,0,0,0,0,0,0,0,0,0,0,0,0,0,0,0,0,0,0,0,0,0,0,0,0,0,0,0,0,0,0,0,0,0,0,0,0,0,0,0,0,0,0,0,0,0,0,0,0,0,0,0,0,0,0,0,0,0,0,0,0,0,0,0,0,0,0,0,0,0,0,0,0,0,0,0,0,0,0,0,0,0,0,0,0,0,0,0,0,0,0,0,0,0,0,0,0,0,0,0,0,0,0,0,0,0,0,0,0,0,0,0,0,0,0,0,0,0,0,0,0,0,0,0,0,0,0,0,0,0,0,0,0,0,0,0,0,0,0,0,0,0,0,0,0,0,0,0,0,0,0,0,0,0,0,0,0,0,0,0,0,0,0,0,0,0,0,0,0,0,0,0,0,0,0,0,0,0,0,0,0,0,0,0,0,0,0,0,0,0,0,0,0,0,0,0,0,0,0,0,0,0,0,0,0,0,0,0,0,0,0,0,0,0,0,0,0,0,0,0,0,0,0,0,0,0,0,0,0,0,0,0,0,0,0,0,0,0,0,0,0,0,0,0,0,0,0,0,0,0,0,0,0,0,0,0,0,0,0,0,0,0,0,0,0,0,0,0,0,0,0,0,0,0,0,0
Psd31              {2;402,4;0} 0,0,0,0,0,0,0,0,0,0,0,0,0,0,0,0,0,0,0,0,0,0,0,0,0,0,0,0,0,0,0,0,0,0,0,0,0,0,0,0,0,0,0,0,0,0,0,0,0,0,0,0,0,0,0,0,0,0,0,0,0,0,0,0,0,0,0,0,0,0,0,0,0,0,0,0,0,0,0,0,0,0,0,0,0,0,0,0,0,0,0,0,0,0,0,0,0,0,0,0,0,0,0,0,0,0,0,0,0,0,0,0,0,0,0,0,0,0,0,0,0,0,0,0,0,0,0,0,0,0,0,0,0,0,0,0,0,0,0,0,0,0,0,0,0,0,0,0,0,0,0,0,0,0,0,0,0,0,0,0,0,0,0,0,0,0,0,0,0,0,0,0,0,0,0,0,0,0,0,0,0,0,0,0,0,0,0,0,0,0,0,0,0,0,0,0,0,0,0,0,0,0,0,0,0,0,0,0,0,0,0,0,0,0,0,0,0,0,0,0,0,0,0,0,0,0,0,0,0,0,0,0,0,0,0,0,0,0,0,0,0,0,0,0,0,0,0,0,0,0,0,0,0,0,0,0,0,0,0,0,0,0,0,0,0,0,0,0,0,0,0,0,0,0,0,0,0,0,0,0,0,0,0,0,0,0,0,0,0,0,0,0,0,0,0,0,0,0,0,0,0,0,0,0,0,0,0,0,0,0,0,0,0,0,0,0,0,0,0,0,0,0,0,0,0,0,0,0,0,0,0,0,0,0,0,0,0,0,0,0,0,0,0,0,0,0,0,0,0,0,0,0,0,0,0,0,0,0,0,0,0,0,0,0,0,0,0,0,0,0,0,0,0,0,0,0,0,0,0,0,0,0,0,0,0,0,0,0,0,0,0,0,0,0,0,0,0,0,0,0,0,0,0,0,0,0,0,0,0,0,0,0,0,0,0,0,0,0,0,0,0,0,0,0,0,0,0,0,0,0,0,0,0,0,0,0,0,0,0,0,0,0,0,0,0,0,0,0,0,0,0,0,0,0,0,0,0,0,0,0,0,0,0,0,0,0,0,0,0,0,0,0,0,0,0,0,0,0,0,0,0,0,0,0,0,0,0,0,0,0,0,0,0,0,0,0,0,0,0,0,0,0,0,0,0,0,0,0,0,0,0,0,0,0,0,0,0,0,0,0,0,0,0,0,0,0,0,0,0,0,0,0,0,0,0,0,0,0,0,0,0,0,0,0,0,0,0,0,0,0,0,0,0,0,0,0,0,0,0,0,0,0,0,0,0,0,0,0,0,0,0,0,0,0,0,0,0,0,0,0,0,0,0,0,0,0,0,0,0,0,0,0,0,0,0,0,0,0,0,0,0,0,0,0,0,0,0,0,0,0,0,0,0,0,0,0,0,0,0,0,0,0,0,0,0,0,0,0,0,0,0,0,0,0,0,0,0,0,0,0,0,0,0,0,0,0,0,0,0,0,0,0,0,0,0,0,0,0,0,0,0,0,0,0,0,0,0,0,0,0,0,0,0,0,0,0,0,0,0,0,0,0,0,0,0,0,0,0,0,0,0,0,0,0,0,0,0,0,0,0,0,0,0,0,0,0,0,0,0,0,0,0,0,0,0,0,0,0,0,0,0,0,0,0,0,0,0,0,0,0,0,0,0,0,0,0,0,0,0,0,0,0,0,0,0,0,0,0,0,0,0,0,0,0,0,0,0,0,0,0,0,0,0,0,0,0,0,0,0,0,0,0,0,0,0,0,0,0,0,0,0,0,0,0,0,0,0,0,0,0,0,0,0,0,0,0,0,0,0,0,0,0,0,0,0,0,0,0,0,0,0,0,0,0,0,0,0,0,0,0,0,0,0,0,0,0,0,0,0,0,0,0,0,0,0,0,0,0,0,0,0,0,0,0,0,0,0,0,0,0,0,0,0,0,0,0,0,0,0,0,0,0,0,0,0,0,0,0,0,0,0,0,0,0,0,0,0,0,0,0,0,0,0,0,0,0,0,0,0,0,0,0,0,0,0,0,0,0,0,0,0,0,0,0,0,0,0,0,0,0,0,0,0,0,0,0,0,0,0,0,0,0,0,0,0,0,0,0,0,0,0,0,0,0,0,0,0,0,0,0,0,0,0,0,0,0,0,0,0,0,0,0,0,0,0,0,0,0,0,0,0,0,0,0,0,0,0,0,0,0,0,0,0,0,0,0,0,0,0,0,0,0,0,0,0,0,0,0,0,0,0,0,0,0,0,0,0,0,0,0,0,0,0,0,0,0,0,0,0,0,0,0,0,0,0,0,0,0,0,0,0,0,0,0,0,0,0,0,0,0,0,0,0,0,0,0,0,0,0,0,0,0,0,0,0,0,0,0,0,0,0,0,0,0,0,0,0,0,0,0,0,0,0,0,0,0,0,0,0,0,0,0,0,0,0,0,0,0,0,0,0,0,0,0,0,0,0,0,0,0,0,0,0,0,0,0,0,0,0,0,0,0,0,0,0,0,0,0,0,0,0,0,0,0,0,0,0,0,0,0,0,0,0,0,0,0,0,0,0,0,0,0,0,0,0,0,0,0,0,0,0,0,0,0,0,0,0,0,0,0,0,0,0,0,0,0,0,0,0,0,0,0,0,0,0,0,0,0,0,0,0,0,0,0,0,0,0,0,0,0,0,0,0,0,0,0,0,0,0,0,0,0,0,0,0,0,0,0,0,0,0,0,0,0,0,0,0,0,0,0,0,0,0,0,0,0,0,0,0,0,0,0,0,0,0,0,0,0,0,0,0,0,0,0,0,0,0,0,0,0,0,0,0,0,0,0,0,0,0,0,0,0,0,0,0,0,0,0,0,0,0,0,0,0,0,0,0,0,0,0,0,0,0,0,0,0,0,0,0,0,0,0,0,0,0,0,0,0,0,0,0,0,0,0,0,0,0,0,0,0,0,0,0,0,0,0,0,0,0,0,0,0,0,0,0,0,0,0,0,0,0,0,0,0,0,0,0,0,0,0,0,0,0,0,0,0,0,0,0,0,0,0,0,0,0,0,0,0,0,0,0,0,0,0,0,0,0,0,0,0,0,0,0,0,0,0,0,0,0,0,0,0,0,0,0,0,0,0,0,0,0,0,0,0,0,0,0,0,0,0,0,0,0,0,0,0,0,0,0,0,0,0,0,0,0,0,0,0,0,0,0,0,0,0,0,0,0,0,0,0,0,0,0,0,0,0,0,0,0,0,0,0,0,0,0,0,0,0,0,0,0,0,0,0,0,0,0,0,0,0,0,0,0,0,0,0,0,0,0,0,0,0,0,0,0,0,0,0,0,0,0,0,0,0,0,0,0,0,0,0,0,0,0,0,0,0,0,0,0,0,0,0,0,0,0,0,0,0,0,0,0,0,0,0,0,0,0,0,0,0,0,0,0,0,0,0,0,0,0,0,0,0,0,0,0,0,0,0,0,0,0,0,0,0,0,0,0,0,0,0,0,0,0,0,0,0,0,0,0,0,0,0,0,0,0,0,0,0,0,0,0,0,0,0,0,0,0,0,0,0,0,0,0,0,0,0,0,0,0,0,0,0,0,0,0,0,0,0,0,0,0,0,0,0,0,0,0,0,0,0,0,0,0,0,0,0,0,0
Psd32              {2;402,4;0} 0,0,0,128,208,3856,0,0,0,0,0,0,0,0,0,0,0,0,0,0,0,0,0,0,0,0,0,0,0,0,0,0,0,0,0,0,0,0,0,0,0,0,0,0,0,0,0,0,0,0,0,0,0,0,0,0,0,0,0,0,0,0,0,0,0,0,0,0,0,0,0,0,0,0,0,0,0,0,0,0,0,0,0,0,0,0,0,0,0,0,0,0,0,0,0,0,0,0,0,0,0,0,0,0,0,0,0,0,0,0,0,0,0,0,0,0,0,0,0,0,0,0,0,0,0,0,0,0,0,0,0,0,0,0,0,0,0,0,0,0,0,0,0,0,0,0,0,0,0,0,0,0,0,0,0,0,0,0,0,0,0,0,0,0,0,0,0,0,0,0,0,0,0,0,0,0,0,0,0,0,0,0,0,0,0,0,0,0,0,0,0,0,0,0,0,0,0,0,0,0,0,0,0,0,0,0,0,0,0,0,0,0,0,0,0,0,0,0,0,0,0,0,0,0,0,0,0,0,0,0,0,0,0,0,0,0,0,0,0,0,0,0,0,0,0,0,0,0,0,0,0,0,0,0,0,0,0,0,0,0,0,0,0,0,0,0,0,0,0,0,0,0,0,0,0,0,0,0,0,0,0,0,0,0,0,0,0,0,0,0,0,0,0,0,0,0,0,0,0,0,0,0,0,0,0,0,0,0,0,0,0,0,0,0,0,0,0,0,0,0,0,0,0,0,0,0,0,0,0,0,0,0,0,0,0,0,0,0,0,0,0,0,0,0,0,0,0,0,0,0,0,0,0,0,0,0,0,0,0,0,0,0,0,0,0,0,0,0,0,0,0,0,0,0,0,0,0,0,0,0,0,0,0,0,0,0,0,0,0,0,0,0,0,0,0,0,0,0,0,0,0,0,0,0,10,20,20,20,0,0,0,0,0,0,0,0,0,0,0,0,0,0,0,0,0,0,0,0,0,0,0,0,0,0,0,0,0,0,0,0,0,0,0,0,0,0,0,0,0,0,0,0,0,0,0,0,0,0,0,0,0,0,0,0,0,0,0,0,0,0,0,0,0,0,0,0,0,0,0,0,0,0,0,0,0,0,0,0,0,0,0,0,0,0,0,0,0,0,0,0,0,0,0,0,0,0,0,0,0,0,0,0,0,0,0,0,0,0,0,0,0,0,0,0,0,0,0,0,0,0,0,0,0,0,0,0,0,0,0,0,0,0,0,0,0,0,0,0,0,0,0,0,0,0,0,0,0,0,0,0,0,0,0,0,0,0,0,0,0,0,0,0,0,0,0,0,0,0,0,0,0,0,0,0,0,0,0,0,0,0,0,0,0,0,0,0,0,0,0,0,0,0,0,0,0,0,0,0,0,0,0,0,0,0,0,0,0,0,0,0,0,0,0,0,0,0,0,0,0,0,0,0,0,0,0,0,0,0,0,0,0,0,0,0,0,0,0,0,0,0,0,0,0,0,0,0,0,0,0,0,0,0,0,0,0,0,0,0,0,0,0,0,0,0,0,0,0,0,0,0,0,0,0,0,0,0,0,0,0,0,0,0,0,0,0,0,0,0,0,0,0,0,0,0,0,0,0,0,0,0,0,0,0,0,0,0,0,0,0,0,0,0,0,0,0,0,0,0,0,0,0,0,0,0,0,0,0,0,0,0,0,0,0,0,0,0,0,0,0,0,0,0,0,0,0,0,0,0,0,0,0,0,0,0,0,0,0,0,0,0,0,0,0,0,0,0,0,0,0,0,0,0,0,0,0,0,0,0,0,0,0,0,0,0,0,0,0,0,0,0,0,0,0,0,0,0,0,0,16,0,0,0,0,0,0,0,0,0,0,0,0,0,0,0,0,0,0,0,0,0,0,0,0,0,0,0,0,0,0,0,0,0,0,0,0,0,0,0,0,0,0,0,0,0,0,0,0,0,0,0,0,0,0,0,0,0,0,0,0,0,0,0,0,0,0,0,0,0,0,0,0,0,0,0,0,0,0,0,0,0,0,0,0,0,0,0,0,0,0,0,0,0,0,0,0,0,0,0,0,0,0,0,0,0,0,0,0,0,0,0,0,0,0,0,0,0,0,0,0,0,0,0,0,0,0,0,0,0,0,0,0,0,0,0,0,0,0,0,0,0,0,0,0,0,0,0,0,0,0,0,0,0,0,0,0,0,0,0,0,0,0,0,0,0,0,0,0,0,0,0,0,0,0,0,0,0,0,0,0,0,0,0,0,0,0,0,0,0,0,0,0,0,0,0,0,0,0,0,0,0,0,0,0,0,0,0,0,0,0,0,0,0,0,0,0,0,0,0,0,0,0,0,0,0,0,0,0,0,0,0,0,0,0,0,0,0,0,0,0,0,0,0,0,0,0,0,0,0,0,0,0,0,0,0,0,0,0,0,0,0,0,0,0,0,0,0,0,0,0,0,0,0,0,0,0,0,0,0,0,0,0,0,0,0,0,0,0,0,0,0,0,0,0,0,0,0,0,0,0,0,0,0,0,0,0,0,0,0,0,0,0,0,0,0,0,0,0,0,0,0,0,0,0,0,0,0,0,0,0,0,0,0,0,0,0,0,0,0,0,0,0,0,0,0,0,0,0,0,0,0,0,0,0,0,0,0,0,0,0,0,0,0,0,0,0,0,0,0,0,0,0,0,0,0,0,0,0,0,0,0,0,0,0,0,0,0,0,0,0,0,0,0,0,0,0,0,4,0,0,0,0,0,0,0,0,0,0,0,0,0,0,0,0,0,0,0,0,0,0,0,0,0,0,0,0,0,0,0,0,0,0,0,0,0,0,0,0,0,0,0,0,0,0,0,0,0,0,0,0,0,0,0,0,0,0,0,0,0,0,0,0,0,0,0,0,0,0,0,0,0,0,0,0,0,0,0,0,0,0,0,0,0,0,0,0,0,0,0,0,0,0,0,0,0,0,0,0,0,0,0,0,0,0,0,0,0,0,0,0,0,0,0,0,0,0,0,0,0,0,0,0,0,0,0,0,0,0,0,0,0,0,0,0,0,0,0,0,0,0,0,0,0,0,0,0,0,0,0,0,0,0,0,0,0,0,0,0,0,0,0,0,0,0,0,0,0,0,0,0,0,0,0,0,0,0,0,0,0,0,0,0,0,0,0,0,0,0,0,0,0,0,0,0,0,0,0,0,0,0,0,0,0,0,0,0,0,0,0,0,0,0,0,0,0,0,0,0,0,0,0,0,0,0,0,0,0,0,0,0,0,0,0,0,0,0,0,0,0,0,0,0,0,0,0,0,0,0,0,0,0,0,0,0,0,0,0,0,0,0,0,0,0,0,0,0,0,0,0,0,0,0,0,0,0,0,0,0,0,0,0,0,0,0,0,0,0,0,0,0,0,0,0,0,0,0,0,0,0,0,0,0,0,0,0,0,0,0,0,0,0,0,0,0,0,0,0,0,0,0,0,0,0,0,0,0,0,0,0,0,0,0,0,0,0,0,0,0,0,0,0,0,0,0,0,0,0,0,0,0,0,0,0,0,0,0,0,0,0,0,0,0,0,0,0,0,0,0,0,0,0,0,0,0,0,0,0,0,0,0,0,0,0,0,0,0,0,0,0,0,0,0,0,0,0,0,0,0,0
Psd33              {2;402,4;0} 0,0,0,0,0,0,0,0,0,0,0,0,0,0,0,0,0,0,0,0,0,0,0,0,0,0,0,0,0,0,0,0,0,0,0,0,0,0,0,0,0,0,0,0,0,0,0,0,0,0,0,0,0,0,0,0,0,0,0,0,0,0,0,0,0,0,0,0,0,0,0,0,0,0,0,0,0,0,0,0,0,0,0,0,0,0,0,0,0,0,0,0,0,0,0,0,0,0,0,0,0,0,0,0,0,0,0,0,0,0,0,0,0,0,0,0,0,0,0,0,0,0,0,0,0,0,0,0,0,0,0,0,0,0,0,0,0,0,0,0,0,0,0,0,0,0,0,0,0,0,0,0,0,0,0,0,0,0,0,0,0,0,0,0,0,0,0,0,0,0,0,0,0,0,0,0,0,0,0,0,0,0,0,0,0,0,0,0,0,0,0,0,0,0,0,0,0,0,0,0,0,0,0,0,0,0,0,0,0,0,0,0,0,0,0,0,0,0,0,0,0,0,0,0,0,0,0,0,0,0,0,0,0,0,0,0,0,0,0,0,0,0,0,0,0,0,0,0,0,0,0,0,0,0,0,0,0,0,0,0,0,0,0,0,0,0,0,0,0,0,0,0,0,0,0,0,0,0,0,0,0,0,0,0,0,0,0,0,0,0,0,0,0,0,0,0,0,0,0,0,0,0,0,0,0,0,0,0,0,0,0,0,0,0,0,0,0,0,0,0,0,0,0,0,0,0,0,0,0,0,0,0,0,0,0,0,0,0,0,0,0,0,0,0,0,0,0,0,0,0,0,0,0,0,0,0,0,0,0,0,0,0,0,0,0,0,0,0,0,0,0,0,0,0,0,0,0,0,0,0,0,0,0,0,0,0,0,0,0,0,0,0,0,0,0,0,0,0,0,0,0,0,0,0,0,0,0,0,0,0,0,0,0,0,0,0,0,0,0,0,0,0,0,0,0,0,0,0,0,0,0,0,0,0,0,0,0,0,0,0,0,0,0,0,0,0,0,0,0,0,0,0,0,0,0,0,0,0,0,0,0,0,0,0,0,0,0,0,0,0,0,0,0,0,0,0,0,0,0,0,0,0,0,0,0,0,0,0,0,0,0,0,0,0,0,0,0,0,0,0,0,0,0,0,0,0,0,0,0,0,0,0,0,0,0,0,0,0,0,0,0,0,0,0,0,0,0,0,0,0,0,0,0,0,0,0,0,0,0,0,0,0,0,0,0,0,0,0,0,0,0,0,0,0,0,0,0,0,0,0,0,0,0,0,0,0,0,0,0,0,0,0,0,0,0,0,0,0,0,0,0,0,0,0,0,0,0,0,0,0,0,0,0,0,0,0,0,0,0,0,0,0,0,0,0,0,0,0,0,0,0,0,0,0,0,0,0,0,0,0,0,0,0,0,0,0,0,0,0,0,0,0,0,0,0,0,0,0,0,0,0,0,0,0,0,0,0,0,0,0,0,0,0,0,0,0,0,0,0,0,0,0,0,0,0,0,0,0,0,0,0,0,0,0,0,0,0,0,0,0,0,0,0,0,0,0,0,0,0,0,0,0,0,0,0,0,0,0,0,0,0,0,0,0,0,0,0,0,0,0,0,0,0,0,0,0,0,0,0,0,0,0,0,0,0,0,0,0,0,0,0,0,0,0,0,0,0,0,0,0,0,0,0,0,0,0,0,0,0,0,0,0,0,0,0,0,0,0,0,0,0,0,0,0,0,0,0,0,0,0,0,0,0,0,0,0,0,0,0,0,0,0,0,0,0,0,0,0,0,0,0,0,0,0,0,0,0,0,0,0,0,0,0,0,0,0,0,0,0,0,0,0,0,0,0,0,0,0,0,0,0,0,0,0,0,0,0,0,0,0,0,0,0,0,0,0,0,0,0,0,0,0,0,0,0,0,0,0,0,0,0,0,0,0,0,0,0,0,0,0,0,0,0,0,0,0,0,0,0,0,0,0,0,0,0,0,0,0,0,0,0,0,0,0,0,0,0,0,0,0,0,0,0,0,0,0,0,0,0,0,0,0,0,0,0,0,0,0,0,0,0,0,0,0,0,0,0,0,0,0,0,0,0,0,0,0,0,0,0,0,0,0,0,0,0,0,0,0,0,0,0,0,0,0,0,0,0,0,0,0,0,0,0,0,0,0,0,0,0,0,0,0,0,0,0,0,0,0,0,0,0,0,0,0,0,0,0,0,0,0,0,0,0,0,0,0,0,0,0,0,0,0,0,0,0,0,0,0,0,0,0,0,0,0,0,0,0,0,0,0,0,0,0,0,0,0,0,0,0,0,0,0,0,0,0,0,0,0,0,0,0,0,0,0,0,0,0,0,0,0,0,0,0,0,0,0,0,0,0,0,0,0,0,0,0,0,0,0,0,0,0,0,0,0,0,0,0,0,0,0,0,0,0,0,0,0,0,0,0,0,0,0,0,0,0,0,0,0,0,0,0,0,0,0,0,0,0,0,0,0,0,0,0,0,0,0,0,0,0,0,0,0,0,0,0,0,0,0,0,0,0,0,0,0,0,0,0,0,0,0,0,0,0,0,0,0,0,0,0,0,0,0,0,0,0,0,0,0,0,0,0,0,0,0,0,0,0,0,0,0,0,0,0,0,0,0,0,0,0,0,0,0,0,0,0,0,0,0,0,0,0,0,0,0,0,0,0,0,0,0,0,0,0,0,0,0,0,0,0,0,0,0,0,0,0,0,0,0,0,0,0,0,0,0,0,0,0,0,0,0,0,0,0,0,0,0,0,0,0,0,0,0,0,0,0,0,0,0,0,0,0,0,0,0,0,0,0,0,0,0,0,0,0,0,0,0,0,0,0,0,0,0,0,0,0,0,0,0,0,0,0,0,0,0,0,0,0,0,0,0,0,0,0,0,0,0,0,0,0,0,0,0,0,0,0,0,0,0,0,0,0,0,0,0,0,0,0,0,0,0,0,0,0,0,0,0,0,0,0,0,0,0,0,0,0,0,0,0,0,0,0,0,0,0,0,0,0,0,0,0,0,0,0,0,0,0,0,0,0,0,0,0,0,0,0,0,0,0,0,0,0,0,0,0,0,0,0,0,0,0,0,0,0,0,0,0,0,0,0,0,0,0,0,0,0,0,0,0,0,0,0,0,0,0,0,0,0,0,0,0,0,0,0,0,0,0,0,0,0,0,0,0,0,0,0,0,0,0,0,0,0,0,0,0,0,0,0,0,0,0,0,0,0,0,0,0,0,0,0,0,0,0,0,0,0,0,0,0,0,0,0,0,0,0,0,0,0,0,0,0,0,0,0,0,0,0,0,0,0,0,0,0,0,0,0,0,0,0,0,0,0,0,0,0,0,0,0,0,0,0,0,0,0,0,0,0,0,0,0,0,0,0,0,0,0,0,0,0,0,0,0,0,0,0,0,0,0,0,0,0,0,0,0,0,0,0,0,0,0,0,0,0,0,0,0,0,0,0,0,0,0,0,0,0,0,0,0,0,0,0,0,0,0,0,0,0,0,0,0,0,0,0,0,0,0,0,0,0,0,0,0,0,0,0,0,0,0,0,0,0,0,0,0,0,0,0,0,0,0,0,0,0,0,0,0,0,0,0,0,0,0,0,0,0,0,0,0,0
Psd34              {2;402,4;0} 0,0,0,0,0,0,0,0,0,0,0,0,0,0,0,0,0,0,0,0,0,0,0,0,0,0,0,0,0,0,0,0,0,0,0,0,0,0,0,0,0,0,0,0,0,0,0,0,0,0,0,0,0,0,0,0,0,0,0,0,0,0,0,0,0,0,0,0,0,0,0,0,0,0,0,0,0,0,0,0,0,0,0,0,0,0,0,0,0,0,0,0,0,0,0,0,0,0,0,0,0,0,0,0,0,0,0,0,0,0,0,0,0,0,0,0,0,0,0,0,0,0,0,0,0,0,0,0,0,0,0,0,0,0,0,0,0,0,0,0,0,0,0,0,0,0,0,0,0,0,0,0,0,0,0,0,0,0,0,0,0,0,0,0,0,0,0,0,0,0,0,0,0,0,0,0,0,0,0,0,0,0,0,0,0,0,0,0,0,0,0,0,0,0,0,0,0,0,0,0,0,0,0,0,0,0,0,0,0,0,0,0,0,0,0,0,0,0,0,0,0,0,0,0,0,0,0,0,0,0,0,0,0,0,0,0,0,0,0,0,0,0,0,0,0,0,0,0,0,0,0,0,0,0,0,0,0,0,0,0,0,0,0,0,0,0,0,0,0,0,0,0,0,0,0,0,0,0,0,0,0,0,0,0,0,0,0,0,0,0,0,0,0,0,0,0,0,0,0,0,0,0,0,0,0,0,0,0,0,0,0,0,0,0,0,0,0,0,0,0,0,0,0,0,0,0,0,0,0,0,0,0,0,0,0,0,0,0,0,0,0,0,0,0,0,0,0,0,0,0,0,0,0,0,0,0,0,0,0,0,0,0,0,0,0,0,0,0,0,0,0,0,0,0,0,0,0,0,0,0,0,0,0,0,0,0,0,0,0,0,0,0,0,0,0,0,0,0,0,0,0,0,0,0,0,0,0,0,0,0,0,0,0,0,0,0,0,0,0,0,0,0,0,0,0,0,0,0,0,0,0,0,0,0,0,0,0,0,0,0,0,0,0,0,0,0,0,0,0,0,0,0,0,0,0,0,0,0,0,0,0,0,0,0,0,0,0,0,0,0,0,0,0,0,0,0,0,0,0,0,0,0,0,0,0,0,0,0,0,0,0,0,0,0,0,0,0,0,0,0,0,0,0,0,0,0,0,0,0,0,0,0,0,0,0,0,0,0,0,0,0,0,0,0,0,0,0,0,0,0,0,0,0,0,0,0,0,0,0,0,0,0,0,0,0,0,0,0,0,0,0,0,0,0,0,0,0,0,0,0,0,0,0,0,0,0,0,0,0,0,0,0,0,0,0,0,0,0,0,0,0,0,0,0,0,0,0,0,0,0,0,0,0,0,0,0,0,0,0,0,0,0,0,0,0,0,0,0,0,0,0,0,0,0,0,0,0,0,0,0,0,0,0,0,0,0,0,0,0,0,0,0,0,0,0,0,0,0,0,0,0,0,0,0,0,0,0,0,0,0,0,0,0,0,0,0,0,0,0,0,0,0,0,0,0,0,0,0,0,0,0,0,0,0,0,0,0,0,0,0,0,0,0,0,0,0,0,0,0,0,0,0,0,0,0,0,0,0,0,0,0,0,0,0,0,0,0,0,0,0,0,0,0,0,0,0,0,0,0,0,0,0,0,0,0,0,0,0,0,0,0,0,0,0,0,0,0,0,0,0,0,0,0,0,0,0,0,0,0,0,0,0,0,0,0,0,0,0,0,0,0,0,0,0,0,0,0,0,0,0,0,0,0,0,0,0,0,0,0,0,0,0,0,0,0,0,0,0,0,0,0,0,0,0,0,0,0,0,0,0,0,0,0,0,0,0,0,0,0,0,0,0,0,0,0,0,0,0,0,0,0,0,0,0,0,0,0,0,0,0,0,0,0,0,0,0,0,0,0,0,0,0,0,0,0,0,0,0,0,0,0,0,0,0,0,0,0,0,0,0,0,0,0,0,0,0,0,0,0,0,0,0,0,0,0,0,0,0,0,0,0,0,0,0,0,0,0,0,0,0,0,0,0,0,0,0,0,0,0,0,0,0,0,0,0,0,0,0,0,0,0,0,0,0,0,0,0,0,0,0,0,0,0,0,0,0,0,0,0,0,0,0,0,0,0,0,0,0,0,0,0,0,0,0,0,0,0,0,0,0,0,0,0,0,0,0,0,0,0,0,0,0,0,0,0,0,0,0,0,0,0,0,0,0,0,0,0,0,0,0,0,0,0,0,0,0,0,0,0,0,0,0,0,0,0,0,0,0,0,0,0,0,0,0,0,0,0,0,0,0,0,0,0,0,0,0,0,0,0,0,0,0,0,0,0,0,0,0,0,0,0,0,0,0,0,0,0,0,0,0,0,0,0,0,0,0,0,0,0,0,0,0,0,0,0,0,0,0,0,0,0,0,0,0,0,0,0,0,0,0,0,0,0,0,0,0,0,0,0,0,0,0,0,0,0,0,0,0,0,0,0,0,0,0,0,0,0,0,0,0,0,0,0,0,0,0,0,0,0,0,0,0,0,0,0,0,0,0,0,0,0,0,0,0,0,0,0,0,0,0,0,0,0,0,0,0,0,0,0,0,0,0,0,0,0,0,0,0,0,0,0,0,0,0,0,0,0,0,0,0,0,0,0,0,0,0,0,0,0,0,0,0,0,0,0,0,0,0,0,0,0,0,0,0,0,0,0,0,0,0,0,0,0,0,0,0,0,0,0,0,0,0,0,0,0,0,0,0,0,0,0,0,0,0,0,0,0,0,0,0,0,0,0,0,0,0,0,0,0,0,0,0,0,0,0,0,0,0,0,0,0,0,0,0,0,0,0,0,0,0,0,0,0,0,0,0,0,0,0,0,0,0,0,0,0,0,0,0,0,0,0,0,0,0,0,0,0,0,0,0,0,0,0,0,0,0,0,0,0,0,0,0,0,0,0,0,0,0,0,0,0,0,0,0,0,0,0,0,0,0,0,0,0,0,0,0,0,0,0,0,0,0,0,0,0,0,0,0,0,0,0,0,0,0,0,0,0,0,0,0,0,0,0,0,0,0,0,0,0,0,0,0,0,0,0,0,0,0,0,0,0,0,0,0,0,0,0,0,0,0,0,0,0,0,0,0,0,0,0,0,0,0,0,0,0,0,0,0,0,0,0,0,0,0,0,0,0,0,0,0,0,0,0,0,0,0,0,0,0,0,0,0,0,0,0,0,0,0,0,0,0,0,0,0,0,0,0,0,0,0,0,0,0,0,0,0,0,0,0,0,0,0,0,0,0,0,0,0,0,0,0,0,0,0,0,0,0,0,0,0,0,0,0,0,0,0,0,0,0,0,0,0,0,0,0,0,0,0,0,0,0,0,0,0,0,0,0,0,0,0,0,0,0,0,0,0,0,0,0,0,0,0,0,0,0,0,0,0,0,0,0,0,0,0,0,0,0,0,0,0,0,0,0,0,0,0,0,0,0,0,0,0,0,0,0,0,0,0,0,0,0,0,0,0,0,0,0,0,0,0,0,0,0,0,0,0,0,0,0,0,0,0,0,0,0,0,0,0,0,0,0,0,0,0,0,0,0,0,0,0,0,0,0,0,0,0,0,0,0,0,0,0,0,0,0,0,0,0,0,0,0,0,0,0,0,0,0,0
Psd35              {2;402,4;0} 0,0,0,0,0,0,0,0,0,0,0,0,0,0,0,0,0,0,0,0,0,0,0,0,0,0,0,0,0,0,0,0,0,0,0,0,0,0,0,0,0,0,0,0,0,0,0,0,0,0,0,0,0,0,0,0,0,0,0,0,0,0,0,0,0,0,0,0,0,0,0,0,0,0,0,0,0,0,0,0,0,0,0,0,0,0,0,0,0,0,0,0,0,0,0,0,0,0,0,0,0,0,0,0,0,0,0,0,0,0,0,0,0,0,0,0,0,0,0,0,0,0,0,0,0,0,0,0,0,0,0,0,0,0,0,0,0,0,0,0,0,0,0,0,0,0,0,0,0,0,0,0,0,0,0,0,0,0,0,0,0,0,0,0,0,0,0,0,0,0,0,0,0,0,0,0,0,0,0,0,0,0,0,0,0,0,0,0,0,0,0,0,0,0,0,0,0,0,0,0,0,0,0,0,0,0,0,0,0,0,0,0,0,0,0,0,0,0,0,0,0,0,0,0,0,0,0,0,0,0,0,0,0,0,0,0,0,0,0,0,0,0,0,0,0,0,0,0,0,0,0,0,0,0,0,0,0,0,0,0,0,0,0,0,0,0,0,0,0,0,0,0,0,0,0,0,0,0,0,0,0,0,0,0,0,0,0,0,0,0,0,0,0,0,0,0,0,0,0,0,0,0,0,0,0,0,0,0,0,0,0,0,0,0,0,0,0,0,0,0,0,0,0,0,0,0,0,0,0,0,0,0,0,0,0,0,0,0,0,0,0,0,0,0,0,0,0,0,0,0,0,0,0,0,0,0,0,0,0,0,0,0,0,0,0,0,0,0,0,0,0,0,0,0,0,0,0,0,0,0,0,0,0,0,0,0,0,0,0,0,0,0,0,0,0,0,0,0,0,0,0,0,0,0,0,0,0,0,0,0,0,0,0,0,0,0,0,0,0,0,0,0,0,0,0,0,0,0,0,0,0,0,0,0,0,0,0,0,0,0,0,0,0,0,0,0,0,0,0,0,0,0,0,0,0,0,0,0,0,0,0,0,0,0,0,0,0,0,0,0,0,0,0,0,0,0,0,0,0,0,0,0,0,0,0,0,0,0,0,0,0,0,0,0,0,0,0,0,0,0,0,0,0,0,0,0,0,0,0,0,0,0,0,0,0,0,0,0,0,0,0,0,0,0,0,0,0,0,0,0,0,0,0,0,0,0,0,0,0,0,0,0,0,0,0,0,0,0,0,0,0,0,0,0,0,0,0,0,0,0,0,0,0,0,0,0,0,0,0,0,0,0,0,0,0,0,0,0,0,0,0,0,0,0,0,0,0,0,0,0,0,0,0,0,0,0,0,0,0,0,0,0,0,0,0,0,0,0,0,0,0,0,0,0,0,0,0,0,0,0,0,0,0,0,0,0,0,0,0,0,0,0,0,0,0,0,0,0,0,0,0,0,0,0,0,0,0,0,0,0,0,0,0,0,0,0,0,0,0,0,0,0,0,0,0,0,0,0,0,0,0,0,0,0,0,0,0,0,0,0,0,0,0,0,0,0,0,0,0,0,0,0,0,0,0,0,0,0,0,0,0,0,0,0,0,0,0,0,0,0,0,0,0,0,0,0,0,0,0,0,0,0,0,0,0,0,0,0,0,0,0,0,0,0,0,0,0,0,0,0,0,0,0,0,0,0,0,0,0,0,0,0,0,0,0,0,0,0,0,0,0,0,0,0,0,0,0,0,0,0,0,0,0,0,0,0,0,0,0,0,0,0,0,0,0,0,0,0,0,0,0,0,0,0,0,0,0,0,0,0,0,0,0,0,0,0,0,0,0,0,0,0,0,0,0,0,0,0,0,0,0,0,0,0,0,0,0,0,0,0,0,0,0,0,0,0,0,0,0,0,0,0,0,0,0,0,0,0,0,0,0,0,0,0,0,0,0,0,0,0,0,0,0,0,0,0,0,0,0,0,0,0,0,0,0,0,0,0,0,0,0,0,0,0,0,0,0,0,0,0,0,0,0,0,0,0,0,0,0,0,0,0,0,0,0,0,0,0,0,0,0,0,0,0,0,0,0,0,0,0,0,0,0,0,0,0,0,0,0,0,0,0,0,0,0,0,0,0,0,0,0,0,0,0,0,0,0,0,0,0,0,0,0,0,0,0,0,0,0,0,0,0,0,0,0,0,0,0,0,0,0,0,0,0,0,0,0,0,0,0,0,0,0,0,0,0,0,0,0,0,0,0,0,0,0,0,0,0,0,0,0,0,0,0,0,0,0,0,0,0,0,0,0,0,0,0,0,0,0,0,0,0,0,0,0,0,0,0,0,0,0,0,0,0,0,0,0,0,0,0,0,0,0,0,0,0,0,0,0,0,0,0,0,0,0,0,0,0,0,0,0,0,0,0,0,0,0,0,0,0,0,0,0,0,0,0,0,0,0,0,0,0,0,0,0,0,0,0,0,0,0,0,0,0,0,0,0,0,0,0,0,0,0,0,0,0,0,0,0,0,0,0,0,0,0,0,0,0,0,0,0,0,0,0,0,0,0,0,0,0,0,0,0,0,0,0,0,0,0,0,0,0,0,0,0,0,0,0,0,0,0,0,0,0,0,0,0,0,0,0,0,0,0,0,0,0,0,0,0,0,0,0,0,0,0,0,0,0,0,0,0,0,0,0,0,0,0,0,0,0,0,0,0,0,0,0,0,0,0,0,0,0,0,0,0,0,0,0,0,0,0,0,0,0,0,0,0,0,0,0,0,0,0,0,0,0,0,0,0,0,0,0,0,0,0,0,0,0,0,0,0,0,0,0,0,0,0,0,0,0,0,0,0,0,0,0,0,0,0,0,0,0,0,0,0,0,0,0,0,0,0,0,0,0,0,0,0,0,0,0,0,0,0,0,0,0,0,0,0,0,0,0,0,0,0,0,0,0,0,0,0,0,0,0,0,0,0,0,0,0,0,0,0,0,0,0,0,0,0,0,0,0,0,0,0,0,0,0,0,0,0,0,0,0,0,0,0,0,0,0,0,0,0,0,0,0,0,0,0,0,0,0,0,0,0,0,0,0,0,0,0,0,0,0,0,0,0,0,0,0,0,0,0,0,0,0,0,0,0,0,0,0,0,0,0,0,0,0,0,0,0,0,0,0,0,0,0,0,0,0,0,0,0,0,0,0,0,0,0,0,0,0,0,0,0,0,0,0,0,0,0,0,0,0,0,0,0,0,0,0,0,0,0,0,0,0,0,0,0,0,0,0,0,0,0,0,0,0,0,0,0,0,0,0,0,0,0,0,0,0,0,0,0,0,0,0,0,0,0,0,0,0,0,0,0,0,0,0,0,0,0,0,0,0,0,0,0,0,0,0,0,0,0,0,0,0,0,0,0,0,0,0,0,0,0,0,0,0,0,0,0,0,0,0,0,0,0,0,0,0,0,0,0,0,0,0,0,0,0,0,0,0,0,0,0,0,0,0,0,0,0,0,0,0,0,0,0,0,0,0,0,0,0,0,0,0,0,0,0,0,0,0,0,0,0,0,0,0,0,0,0,0,0,0,0,0,0,0,0,0,0,0,0,0,0,0,0,0,0,0,0,0,0,0,0,0,0,0,0,0,0,0,0,0,0,0,0,0
Psd36              {2;402,4;0} 0,0,0,0,0,0,0,0,0,0,0,0,0,0,0,0,0,0,0,0,0,0,0,0,0,0,0,0,0,0,0,0,0,0,0,0,0,0,0,0,0,0,0,0,0,0,0,0,0,0,0,0,0,0,0,0,0,0,0,0,0,0,0,0,0,0,0,0,0,0,0,0,0,0,0,0,0,0,0,0,0,0,0,0,0,0,0,0,0,0,0,0,0,0,0,0,0,0,0,0,0,0,0,0,0,0,0,0,0,0,0,0,0,0,0,0,0,0,0,0,0,0,0,0,0,0,0,0,0,0,0,0,0,0,0,0,0,0,0,0,0,0,0,0,0,0,0,0,0,0,0,0,0,0,0,0,0,0,0,0,0,0,0,0,0,0,0,0,0,0,0,0,0,0,0,0,0,0,0,0,0,0,0,0,0,0,0,0,0,0,0,0,0,0,0,0,0,0,0,0,0,0,0,0,0,0,0,0,0,0,0,0,0,0,0,0,0,0,0,0,0,0,0,0,0,0,0,0,0,0,0,0,0,0,0,0,0,0,0,0,0,0,0,0,0,0,0,0,0,0,0,0,0,0,0,0,0,0,0,0,0,0,0,0,0,0,0,0,0,0,0,0,0,0,0,0,0,0,0,0,0,0,0,0,0,0,0,0,0,0,0,0,0,0,0,0,0,0,0,0,0,0,0,0,0,0,0,0,0,0,0,0,0,0,0,0,0,0,0,0,0,0,0,0,0,0,0,0,0,0,0,0,0,0,0,0,0,0,0,0,0,0,0,0,0,0,0,0,0,0,0,0,0,0,0,0,0,0,0,0,0,0,0,0,0,0,0,0,0,0,0,0,0,0,0,0,0,0,0,0,0,0,0,0,0,0,0,0,0,0,0,0,0,0,0,0,0,0,0,0,0,0,0,0,0,0,0,0,0,0,0,0,0,0,0,0,0,0,0,0,0,0,0,0,0,0,0,0,0,0,0,0,0,0,0,0,0,0,0,0,0,0,0,0,0,0,0,0,0,0,0,0,0,0,0,0,0,0,0,0,0,0,0,0,0,0,0,0,0,0,0,0,0,0,0,0,0,0,0,0,0,0,0,0,0,0,0,0,0,0,0,0,0,0,0,0,0,0,0,0,0,0,0,0,0,0,0,0,0,0,0,0,0,0,0,0,0,0,0,0,0,0,0,0,0,0,0,0,0,0,0,0,0,0,0,0,0,0,0,0,0,0,0,0,0,0,0,0,0,0,0,0,0,0,0,0,0,0,0,0,0,0,0,0,0,0,0,0,0,0,0,0,0,0,0,0,0,0,0,0,0,0,0,0,0,0,0,0,0,0,0,0,0,0,0,0,0,0,0,0,0,0,0,0,0,0,0,0,0,0,0,0,0,0,0,0,0,0,0,0,0,0,0,0,0,0,0,0,0,0,0,0,0,0,0,0,0,0,0,0,0,0,0,0,0,0,0,0,0,0,0,0,0,0,0,0,0,0,0,0,0,0,0,0,0,0,0,0,0,0,0,0,0,0,0,0,0,0,0,0,0,0,0,0,0,0,0,0,0,0,0,0,0,0,0,0,0,0,0,0,0,0,0,0,0,0,0,0,0,0,0,0,0,0,0,0,0,0,0,0,0,0,0,0,0,0,0,0,0,0,0,0,0,0,0,0,0,0,0,0,0,0,0,0,0,0,0,0,0,0,0,0,0,0,0,0,0,0,0,0,0,0,0,0,0,0,0,0,0,0,0,0,0,0,0,0,0,0,0,0,0,0,0,0,0,0,0,0,0,0,0,0,0,0,0,0,0,0,0,0,0,0,0,0,0,0,0,0,0,0,0,0,0,0,0,0,0,0,0,0,0,0,0,0,0,0,0,0,0,0,0,0,0,0,0,0,0,0,0,0,0,0,0,0,0,0,0,0,0,0,0,0,0,0,0,0,0,0,0,0,0,0,0,0,0,0,0,0,0,0,0,0,0,0,0,0,0,0,0,0,0,0,0,0,0,0,0,0,0,0,0,0,0,0,0,0,0,0,0,0,0,0,0,0,0,0,0,0,0,0,0,0,0,0,0,0,0,0,0,0,0,0,0,0,0,0,0,0,0,0,0,0,0,0,0,0,0,0,0,0,0,0,0,0,0,0,0,0,0,0,0,0,0,0,0,0,0,0,0,0,0,0,0,0,0,0,0,0,0,0,0,0,0,0,0,0,0,0,0,0,0,0,0,0,0,0,0,0,0,0,0,0,0,0,0,0,0,0,0,0,0,0,0,0,0,0,0,0,0,0,0,0,0,0,0,0,0,0,0,0,0,0,0,0,0,0,0,0,0,0,0,0,0,0,0,0,0,0,0,0,0,0,0,0,0,0,0,0,0,0,0,0,0,0,0,0,0,0,0,0,0,0,0,0,0,0,0,0,0,0,0,0,0,0,0,0,0,0,0,0,0,0,0,0,0,0,0,0,0,0,0,0,0,0,0,0,0,0,0,0,0,0,0,0,0,0,0,0,0,0,0,0,0,0,0,0,0,0,0,0,0,0,0,0,0,0,0,0,0,0,0,0,0,0,0,0,0,0,0,0,0,0,0,0,0,0,0,0,0,0,0,0,0,0,0,0,0,0,0,0,0,0,0,0,0,0,0,0,0,0,0,0,0,0,0,0,0,0,0,0,0,0,0,0,0,0,0,0,0,0,0,0,0,0,0,0,0,0,0,0,0,0,0,0,0,0,0,0,0,0,0,0,0,0,0,0,0,0,0,0,0,0,0,0,0,0,0,0,0,0,0,0,0,0,0,0,0,0,0,0,0,0,0,0,0,0,0,0,0,0,0,0,0,0,0,0,0,0,0,0,0,0,0,0,0,0,0,0,0,0,0,0,0,0,0,0,0,0,0,0,0,0,0,0,0,0,0,0,0,0,0,0,0,0,0,0,0,0,0,0,0,0,0,0,0,0,0,0,0,0,0,0,0,0,0,0,0,0,0,0,0,0,0,0,0,0,0,0,0,0,0,0,0,0,0,0,0,0,0,0,0,0,0,0,0,0,0,0,0,0,0,0,0,0,0,0,0,0,0,0,0,0,0,0,0,0,0,0,0,0,0,0,0,0,0,0,0,0,0,0,0,0,0,0,0,0,0,0,0,0,0,0,0,0,0,0,0,0,0,0,0,0,0,0,0,0,0,0,0,0,0,0,0,0,0,0,0,0,0,0,0,0,0,0,0,0,0,0,0,0,0,0,0,0,0,0,0,0,0,0,0,0,0,0,0,0,0,0,0,0,0,0,0,0,0,0,0,0,0,0,0,0,0,0,0,0,0,0,0,0,0,0,0,0,0,0,0,0,0,0,0,0,0,0,0,0,0,0,0,0,0,0,0,0,0,0,0,0,0,0,0,0,0,0,0,0,0,0,0,0,0,0,0,0,0,0,0,0,0,0,0,0,0,0,0,0,0,0,0,0,0,0,0,0,0,0,0,0,0,0,0,0,0,0,0,0,0,0,0,0,0,0,0,0,0,0,0,0,0,0,0,0,0,0,0,0,0,0,0,0,0,0,0,0,0,0,0,0,0,0,0,0,0,0,0,0,0,0,0,0,0,0,0,0,0,0,0,0,0,0,0,0,0,0,0,0,0,0
Psd4               {2;402,4;0} 0,0,0,0,0,0,0,0,0,0,0,0,0,0,0,0,0,0,0,0,0,0,0,0,0,0,0,0,0,0,0,0,0,0,0,0,0,0,0,0,0,0,0,0,0,0,0,0,0,0,0,0,0,0,0,0,0,0,0,0,0,0,0,0,0,0,0,0,0,0,0,0,0,0,0,0,0,0,0,0,0,0,0,0,0,0,0,0,0,0,0,0,0,0,0,0,0,0,0,0,0,0,0,0,0,0,0,0,0,0,0,0,0,0,0,0,0,0,0,0,0,0,0,0,0,0,0,0,0,0,0,0,0,0,0,0,0,0,0,0,0,0,0,0,0,0,0,0,0,0,0,0,0,0,0,0,0,0,0,0,0,0,0,0,0,0,0,0,0,0,0,0,0,0,0,0,0,0,0,0,0,0,0,0,0,0,0,0,0,0,0,0,0,0,0,0,0,0,0,0,0,0,0,0,0,0,0,0,0,0,0,0,0,0,0,0,0,0,0,0,0,0,0,0,0,0,0,0,0,0,0,0,0,0,0,0,0,0,0,0,0,0,0,0,0,0,0,0,0,0,0,0,0,0,0,0,0,0,0,0,0,0,0,0,0,0,0,0,0,0,0,0,0,0,0,0,0,0,0,0,0,0,0,0,0,0,0,0,0,0,0,0,0,0,0,0,0,0,0,0,0,0,0,0,0,0,0,0,0,0,0,0,0,0,0,0,0,0,0,0,0,0,0,0,0,0,0,0,0,0,0,0,0,0,0,0,0,0,0,0,0,0,0,0,0,0,0,0,0,0,0,0,0,0,0,0,0,0,0,0,0,0,0,0,0,0,0,0,0,0,0,0,0,0,0,0,0,0,0,0,0,0,0,0,0,0,0,0,0,0,0,0,0,0,0,0,0,0,0,0,0,0,0,0,4238,0,0,0,0,0,0,0,0,0,0,0,0,0,0,0,0,0,0,0,0,0,0,0,0,0,0,0,0,0,0,0,0,0,0,0,0,0,0,0,0,0,0,0,0,0,0,0,0,0,0,0,0,0,0,0,0,0,0,0,0,0,0,0,0,0,0,0,0,0,0,0,0,0,0,0,0,0,0,0,0,0,0,0,0,0,0,0,0,0,0,0,0,0,0,0,0,0,0,0,0,0,0,0,0,0,0,0,0,0,0,0,0,0,0,0,0,0,0,0,0,0,0,0,0,0,0,0,0,0,0,0,0,0,0,0,0,0,0,0,0,0,0,0,0,0,0,0,0,0,0,0,0,0,0,0,0,0,0,0,0,0,0,0,0,0,0,0,0,0,0,0,0,0,0,0,0,0,0,0,0,0,0,0,0,0,0,0,0,0,0,0,0,0,0,0,0,0,0,0,0,0,0,0,0,0,0,0,0,0,0,0,0,0,0,0,0,0,0,0,0,0,0,0,0,0,0,0,0,0,0,0,0,0,0,0,0,0,0,0,0,0,0,0,0,0,0,0,0,0,0,0,0,0,0,0,0,0,0,0,0,0,0,0,0,0,0,0,0,0,0,0,0,0,0,0,0,0,0,0,0,0,0,0,0,0,0,0,0,0,0,0,0,0,0,0,0,0,0,0,0,0,0,0,0,0,0,0,0,0,0,0,0,0,0,0,0,0,0,0,0,0,0,0,0,0,0,0,0,0,0,0,0,0,0,0,0,0,0,0,0,0,0,0,0,0,0,0,0,0,0,0,0,0,0,0,0,0,0,0,0,0,0,0,0,0,0,0,0,0,0,0,0,0,0,0,0,0,0,0,0,0,0,0,0,0,0,0,0,0,0,0,0,0,0,0,0,0,0,0,0,0,0,0,0,0,0,0,0,0,0,0,0,0,0,0,0,0,0,0,0,0,0,0,0,0,0,0,0,0,0,0,0,0,0,0,0,0,0,0,0,0,0,0,0,0,0,0,0,0,0,0,0,0,0,0,0,0,0,0,0,0,0,0,0,0,0,0,0,0,0,0,0,0,0,0,0,0,0,0,0,0,0,0,0,0,0,0,0,0,0,0,0,0,0,0,0,0,0,0,0,0,0,0,0,0,0,0,0,0,0,0,0,0,0,0,0,0,0,0,0,0,0,0,0,0,0,0,0,0,0,0,0,0,0,0,0,0,0,0,0,0,0,0,0,0,0,0,0,0,0,0,0,0,0,0,0,0,0,0,0,0,0,0,0,0,0,0,0,0,0,0,0,0,0,0,0,0,0,0,0,0,0,0,0,0,0,0,0,0,0,0,0,0,0,0,0,0,0,0,0,0,0,0,0,0,0,0,0,0,0,0,0,0,0,0,0,0,0,0,0,0,0,0,0,0,0,0,0,0,0,0,0,0,0,0,0,0,0,0,0,0,0,0,0,0,0,0,0,0,0,0,0,0,0,0,0,0,0,0,0,0,0,0,0,0,0,0,0,0,0,0,0,0,0,0,0,0,0,0,0,0,0,0,0,0,0,0,0,0,0,0,0,0,0,0,0,0,0,0,0,0,0,0,0,0,0,0,0,0,0,0,0,0,0,0,0,0,0,0,0,0,0,0,0,0,0,0,0,0,0,0,0,0,0,0,0,0,0,0,0,0,0,0,0,0,0,0,0,0,0,0,0,0,0,0,0,0,0,0,0,0,0,0,0,0,0,0,0,0,0,0,0,0,0,0,0,0,0,0,0,0,0,0,0,0,0,0,0,0,0,0,0,0,0,0,0,0,0,0,0,0,0,1,0,0,0,0,0,0,0,0,0,0,0,0,0,0,0,0,0,0,0,0,0,0,0,0,0,0,0,0,0,0,0,0,0,0,0,0,0,0,0,0,0,0,0,0,0,0,0,0,0,0,0,0,0,0,0,0,0,0,0,0,0,0,0,0,0,0,0,0,0,0,0,0,0,0,0,0,0,0,0,0,0,0,0,0,0,0,0,0,0,0,0,0,0,0,0,0,0,0,0,0,0,0,0,0,0,0,0,0,0,0,0,0,0,0,0,0,0,0,0,0,0,0,0,0,0,0,0,0,0,0,0,0,0,0,0,0,0,0,0,0,0,0,0,0,0,0,0,0,0,0,0,0,0,0,0,0,0,0,0,0,0,0,0,0,0,0,0,0,0,0,0,0,0,0,0,0,0,0,0,0,0,0,0,0,0,0,0,0,0,0,0,0,0,0,0,0,0,0,0,0,0,0,0,0,0,0,0,0,0,0,0,0,0,0,0,0,0,0,0,0,0,0,0,0,0,0,0,0,0,0,0,0,0,0,0,0,0,0,0,0,0,0,0,0,0,0,0,0,0,0,0,0,0,0,0,0,0,0,0,0,0,0,0,0,0,0,0,0,0,0,0,0,0,0,0,0,0,0,0,0,0,0,0,0,0,0,0,0,0,0,0,0,0,0,0,0,0,0,0,0,0,0,0,0,0,0,0,0,0,0,0,0,0,0,0,0,0,0,0,0,0,0,0,0,0,0,0,0,0,0,0,0,0,0,0,0,0,0,0,0,0,0,0,0,0,0,0,0,0,0,0,0,0,0,0,0,0,0,0,0,0,0,0,0,0,0,0,0,0,0,0,0,0,0,0,0,0,0,0,0,0,0,0,0,0,0,0,0,0,0,0,0,0,0,0,0,0,0,0,0
Psd5               {2;402,4;0} 0,0,7986,0,0,0,0,0,0,0,0,0,0,0,0,0,0,0,0,0,0,0,0,0,0,0,0,0,0,0,0,0,0,0,0,0,0,0,0,0,0,0,0,0,0,0,0,0,0,0,0,0,0,0,0,0,0,0,0,0,0,0,0,0,0,0,0,0,0,0,0,0,0,0,0,0,0,0,0,0,0,0,0,0,0,0,0,0,0,0,0,0,0,0,0,0,0,0,0,0,0,0,0,0,0,0,0,0,0,0,0,0,0,0,0,0,0,0,0,0,0,0,0,0,0,0,0,0,0,0,0,0,0,0,0,0,0,0,0,0,0,0,0,0,0,0,0,0,0,0,0,0,0,0,0,0,0,0,0,0,0,0,0,0,0,0,0,0,0,0,0,0,0,0,0,0,0,0,0,0,0,0,0,0,0,0,0,0,0,0,0,0,0,0,0,0,0,0,0,0,0,0,0,0,0,0,0,0,0,0,0,0,0,0,0,0,0,0,0,0,0,0,0,0,0,0,0,0,0,0,0,0,0,0,0,0,0,0,0,0,0,0,0,0,0,0,0,0,0,0,0,0,0,0,0,0,0,0,0,0,0,0,0,0,0,0,0,0,0,0,0,0,0,0,0,0,0,0,0,0,0,0,0,0,0,0,0,0,0,0,0,0,0,0,0,0,0,0,0,0,0,0,0,0,0,0,0,0,0,0,0,0,0,0,0,0,0,0,0,0,0,0,0,0,0,0,0,0,0,0,0,0,0,0,0,0,0,0,0,0,0,0,0,0,0,0,0,0,0,0,0,0,0,0,0,0,0,0,0,0,0,0,0,0,0,0,0,0,0,0,0,0,0,0,0,0,0,0,0,0,0,0,0,0,0,0,0,0,0,0,0,0,0,0,0,0,0,0,0,0,0,0,0,0,56,0,0,0,0,0,0,0,0,0,0,0,0,0,0,0,0,0,0,0,0,0,0,0,0,0,0,0,0,0,0,0,0,0,0,0,0,0,0,0,0,0,0,0,0,0,0,0,0,0,0,0,0,0,0,0,0,0,0,0,0,0,0,0,0,0,0,0,0,0,0,0,0,0,0,0,0,0,0,0,0,0,0,0,0,0,0,0,0,0,0,0,0,0,0,0,0,0,0,0,0,0,0,0,0,0,0,0,0,0,0,0,0,0,0,0,0,0,0,0,0,0,0,0,0,0,0,0,0,0,0,0,0,0,0,0,0,0,0,0,0,0,0,0,0,0,0,0,0,0,0,0,0,0,0,0,0,0,0,0,0,0,0,0,0,0,0,0,0,0,0,0,0,0,0,0,0,0,0,0,0,0,0,0,0,0,0,0,0,0,0,0,0,0,0,0,0,0,0,0,0,0,0,0,0,0,0,0,0,0,0,0,0,0,0,0,0,0,0,0,0,0,0,0,0,0,0,0,0,0,0,0,0,0,0,0,0,0,0,0,0,0,0,0,0,0,0,0,0,0,0,0,0,0,0,0,0,0,0,0,0,0,0,0,0,0,0,0,0,0,0,0,0,0,0,0,0,0,0,0,0,0,0,0,0,0,0,0,0,0,0,0,0,0,0,0,0,0,0,0,0,0,0,0,0,0,0,0,0,0,0,0,0,0,0,0,0,0,0,0,0,0,0,0,0,0,0,0,0,0,0,0,0,0,0,0,0,0,0,0,0,0,0,0,0,0,0,0,0,0,0,0,0,0,0,0,0,0,0,0,0,0,0,0,0,0,0,0,0,0,0,0,0,0,0,0,0,0,0,0,0,0,0,0,0,0,0,0,0,0,0,0,0,0,0,0,0,0,0,0,1,0,0,0,0,0,0,0,0,0,0,0,0,0,0,0,0,0,0,0,0,0,0,0,0,0,0,0,0,0,0,0,0,0,0,0,0,0,0,0,0,0,0,0,0,0,0,0,0,0,0,0,0,0,0,0,0,0,0,0,0,0,0,0,0,0,0,0,0,0,0,0,0,0,0,0,0,0,0,0,0,0,0,0,0,0,0,0,0,0,0,0,0,0,0,0,0,0,0,0,0,0,0,0,0,0,0,0,0,0,0,0,0,0,0,0,0,0,0,0,0,0,0,0,0,0,0,0,0,0,0,0,0,0,0,0,0,0,0,0,0,0,0,0,0,0,0,0,0,0,0,0,0,0,0,0,0,0,0,0,0,0,0,0,0,0,0,0,0,0,0,0,0,0,0,0,0,0,0,0,0,0,0,0,0,0,0,0,0,0,0,0,0,0,0,0,0,0,0,0,0,0,0,0,0,0,0,0,0,0,0,0,0,0,0,0,0,0,0,0,0,0,0,0,0,0,0,0,0,0,0,0,0,0,0,0,0,0,0,0,0,0,0,0,0,0,0,0,0,0,0,0,0,0,0,0,0,0,0,0,0,0,0,0,0,0,0,0,0,0,0,0,0,0,0,0,0,0,0,0,0,0,0,0,0,0,0,0,0,0,0,0,0,0,0,0,0,0,0,0,0,0,0,0,0,0,0,0,0,0,0,0,0,0,0,0,0,0,0,0,0,0,0,0,0,0,0,0,0,0,0,0,0,0,0,0,0,0,0,0,0,0,0,0,0,0,0,0,0,0,0,0,0,0,0,0,0,0,0,0,0,0,0,0,0,0,0,0,0,0,0,0,0,0,0,0,0,0,0,0,0,0,0,0,0,0,0,0,0,0,0,0,0,0,0,0,0,0,0,0,0,0,1,1,0,0,0,0,0,0,0,0,0,0,0,0,0,0,0,0,0,0,0,0,0,0,0,0,0,0,0,0,0,0,0,0,0,0,0,0,0,0,0,0,0,0,0,0,0,0,0,0,0,0,0,0,0,0,0,0,0,0,0,0,0,0,0,0,0,0,0,0,0,0,0,0,0,0,0,0,0,0,0,0,0,0,0,0,0,0,0,0,0,0,0,0,0,0,0,0,0,0,0,0,0,0,0,0,0,0,0,0,0,0,0,0,0,0,0,0,0,0,0,0,0,0,0,0,0,0,0,0,0,0,0,0,0,0,0,0,0,0,0,0,0,0,0,0,0,0,0,0,0,0,0,0,0,0,0,0,0,0,0,0,0,0,0,0,0,0,0,0,0,0,0,0,0,0,0,0,0,0,0,0,0,0,0,0,0,0,0,0,0,0,0,0,0,0,0,0,0,0,0,0,0,0,0,0,0,0,0,0,0,0,0,0,0,0,0,0,0,0,0,0,0,0,0,0,0,0,0,0,0,0,0,0,0,0,0,0,0,0,0,0,0,0,0,0,0,0,0,0,0,0,0,0,0,0,0,0,0,0,0,0,0,0,0,0,0,0,0,0,0,0,0,0,0,0,0,0,0,0,0,0,0,0,0,0,0,0,0,0,0,0,0,0,0,0,0,0,0,0,0,0,0,0,0,0,0,0,0,0,0,0,0,0,0,0,0,0,0,0,0,0,0,0,0,0,0,0,0,0,0,0,0,0,0,0,0,0,0,0,0,0,0,0,0,0,0,0,0,0,0,0,0,0,0,0,0,0,0,0,0,0,0,0,0,0,0,0,0,0,0,0,0,0,0,0,0,0,0,0,0,0,0,0,0,0,0,0,0,0,0,0,0,0,0,0,0,0,0,0,0,0
Psd6               {2;402,4;0} 0,0,0,0,0,0,0,0,0,0,0,0,0,0,0,0,0,0,0,0,0,0,0,0,0,0,0,0,0,0,0,0,0,0,0,0,0,0,0,0,0,0,0,0,0,0,0,0,0,0,0,0,0,0,0,0,0,0,0,0,0,0,0,0,0,0,0,0,0,0,0,0,0,0,0,0,0,0,0,0,0,0,0,0,0,0,0,0,0,0,0,0,0,0,0,0,0,0,0,0,0,0,0,0,0,0,0,0,0,0,0,0,0,0,0,0,0,0,0,0,0,0,0,0,0,0,0,0,0,0,0,0,0,0,0,0,0,0,0,0,0,0,0,0,0,0,0,0,0,0,0,0,0,0,0,0,0,0,0,0,0,0,0,0,0,0,0,0,0,0,0,0,0,0,0,0,0,0,0,0,0,0,0,0,0,0,0,0,0,0,0,0,0,0,0,0,0,0,0,0,0,0,0,0,0,0,0,0,0,0,0,0,0,0,0,0,0,0,0,0,0,0,0,0,0,0,0,0,0,0,0,0,0,0,0,0,0,0,0,0,0,0,0,0,0,0,0,0,0,0,0,0,0,0,0,0,0,0,0,0,0,0,0,0,0,0,0,0,0,0,0,0,0,0,0,0,0,0,0,0,0,0,0,0,0,0,0,0,0,0,0,0,0,0,0,0,0,0,0,0,0,0,0,0,0,0,0,0,0,0,0,0,0,0,0,0,0,0,0,0,0,0,0,0,0,0,0,0,0,0,0,0,0,0,0,0,0,0,0,0,0,0,0,0,0,0,0,0,0,0,0,0,0,0,0,0,0,0,0,0,0,0,0,0,0,0,0,0,0,0,0,0,0,0,0,0,0,0,0,0,0,0,0,0,0,0,0,0,0,0,0,0,0,0,0,0,0,0,0,0,0,0,0,0,0,0,0,0,0,0,0,0,0,0,0,0,0,0,0,0,0,0,0,0,0,0,0,0,0,0,0,0,0,0,0,0,0,0,0,0,0,0,0,0,0,0,0,0,0,0,0,0,0,0,0,0,0,0,0,0,0,0,0,0,0,0,0,0,0,0,0,0,0,0,0,0,0,0,0,0,0,0,0,0,0,0,0,0,0,0,0,0,0,0,0,0,0,0,0,0,0,0,0,0,0,0,0,0,0,0,0,0,0,0,0,0,0,0,0,0,0,0,0,0,0,0,0,0,0,0,0,0,0,0,0,0,0,0,0,0,0,0,0,0,0,0,0,0,0,0,0,0,0,0,0,0,0,0,0,0,0,0,0,0,0,0,0,0,0,0,0,0,0,0,0,0,0,0,0,0,0,0,0,0,0,0,0,0,0,0,0,0,0,0,0,0,0,0,0,0,0,0,0,0,0,0,0,0,0,0,0,0,0,0,0,0,0,0,0,0,0,0,0,0,0,0,0,0,0,0,0,0,0,0,0,0,0,0,0,0,0,0,0,0,0,0,0,0,0,0,0,0,0,0,0,0,0,0,0,0,0,0,0,0,0,0,0,0,0,0,0,0,0,0,0,0,0,0,0,0,0,0,0,0,0,0,0,0,0,0,0,0,0,0,0,0,0,0,0,0,0,0,0,0,0,0,0,0,0,0,0,0,0,0,0,0,0,0,0,0,0,0,0,0,0,0,0,0,0,0,0,0,0,0,0,0,0,0,0,0,0,0,0,0,0,0,0,0,0,0,0,0,0,0,0,0,0,0,0,0,0,0,0,0,0,0,0,0,0,0,0,0,0,0,0,0,0,0,0,0,0,0,0,0,0,0,0,0,0,0,0,0,0,0,0,0,0,0,0,0,0,0,0,0,0,0,0,0,0,0,0,0,0,0,0,0,0,0,0,0,0,0,0,0,0,0,0,0,0,0,0,0,0,0,0,0,0,0,0,0,0,0,0,0,0,0,0,0,0,0,0,0,0,0,0,0,0,0,0,0,0,0,0,0,0,0,0,0,0,0,0,0,0,0,0,0,0,0,0,0,0,0,0,0,0,0,0,0,0,0,0,0,0,0,0,0,0,0,0,0,0,0,0,0,0,0,0,0,0,0,0,0,0,0,0,0,0,0,0,0,0,0,0,0,0,0,0,0,0,0,0,0,0,0,0,0,0,0,0,0,0,0,0,0,0,0,0,0,0,0,0,0,0,0,0,0,0,0,0,0,0,0,0,0,0,0,0,0,0,0,0,0,0,0,0,0,0,0,0,0,0,0,0,0,0,0,0,0,0,0,0,0,0,0,0,0,0,0,0,0,0,0,0,0,0,0,0,0,0,0,0,0,0,0,0,0,0,0,0,0,0,0,0,0,0,0,0,0,0,0,0,0,0,0,0,0,0,0,0,0,0,0,0,0,0,0,0,0,0,0,0,0,0,0,0,0,0,0,0,0,0,0,0,0,0,0,0,0,0,0,0,0,0,0,0,0,0,0,0,0,0,0,0,0,0,0,0,0,0,0,0,0,0,0,0,0,0,0,0,0,0,0,0,0,0,0,0,0,0,0,0,0,0,0,0,0,0,0,0,0,0,0,0,0,0,0,0,0,0,0,0,0,0,0,0,0,0,0,0,0,0,0,0,0,0,0,0,0,0,0,0,0,0,0,0,0,0,0,0,0,0,0,0,0,0,0,0,0,0,0,0,0,0,0,0,0,0,0,0,0,0,0,0,0,0,0,0,0,0,0,0,0,0,0,0,0,0,0,0,0,0,0,0,0,0,0,0,0,0,0,0,0,0,0,0,0,0,0,0,0,0,0,0,0,0,0,0,0,0,0,0,0,0,0,0,0,0,0,0,0,0,0,0,0,0,0,0,0,0,0,0,0,0,0,0,0,0,0,0,0,0,0,0,0,0,0,0,0,0,0,0,0,0,0,0,0,0,0,0,0,0,0,0,0,0,0,0,0,0,0,0,0,0,0,0,0,0,0,0,0,0,0,0,0,0,0,0,0,0,0,0,0,0,0,0,0,0,0,0,0,0,0,0,0,0,0,0,0,0,0,0,0,0,0,0,0,0,0,0,0,0,0,0,0,0,0,0,0,0,0,0,0,0,0,0,0,0,0,0,0,0,0,0,0,0,0,0,0,0,0,0,0,0,0,0,0,0,0,0,0,0,0,0,0,0,0,0,0,0,0,0,0,0,0,0,0,0,0,0,0,0,0,0,0,0,0,0,0,0,0,0,0,0,0,0,0,0,0,0,0,0,0,0,0,0,0,0,0,0,0,0,0,0,0,0,0,0,0,0,0,0,0,0,0,0,0,0,0,0,0,0,0,0,0,0,0,0,0,0,0,0,0,0,0,0,0,0,0,0,0,0,0,0,0,0,0,0,0,0,0,0,0,0,0,0,0,0,0,0,0,0,0,0,0,0,0,0,0,0,0,0,0,0,0,0,0,0,0,0,0,0,0,0,0,0,0,0,0,0,0,0,0,0,0,0,0,0,0,0,0,0,0,0,0,0,0,0,0,0,0,0,0,0,0,0,0,0,0,0,0,0,0,0,0,0,0,0,0,0,0,0,0,0,0,0,0,0,0,0,0,0,0,0,0,0,0,0,0,0,0,0,0,0,0,0,0,0,0,0,0,0,0,0,0,0,0,0,0,0,0,0,0,0,0,0,0,0,0
Psd7               {2;402,4;0} 0,0,0,0,0,0,0,0,0,0,0,0,0,0,0,0,0,0,0,0,0,0,0,0,0,0,0,0,0,0,0,0,0,0,0,0,0,0,0,0,0,0,0,0,0,0,0,0,0,0,0,0,0,0,0,0,0,0,0,0,0,0,0,0,0,0,0,0,0,0,0,0,0,0,0,0,0,0,0,0,0,0,0,0,0,0,0,0,0,0,0,0,0,0,0,0,0,0,0,0,0,0,0,0,0,0,0,0,0,0,0,0,0,0,0,0,0,0,0,0,0,0,0,0,0,0,0,0,0,0,0,0,0,0,0,0,0,0,0,0,0,0,0,0,0,0,0,0,0,0,0,0,0,0,0,0,0,0,0,0,0,0,0,0,0,0,0,0,0,0,0,0,0,0,0,0,0,0,0,0,0,0,0,0,0,0,0,0,0,0,0,0,0,0,0,0,0,0,0,0,0,0,0,0,0,0,0,0,0,0,0,0,0,0,0,0,0,0,0,0,0,0,0,0,0,0,0,0,0,0,0,0,0,0,0,0,0,0,0,0,0,0,0,0,0,0,0,0,0,0,0,0,0,0,0,0,0,0,0,0,0,0,0,0,0,0,0,0,0,0,0,0,0,0,0,0,0,0,0,0,0,0,0,0,0,0,0,0,0,0,0,0,0,0,0,0,0,0,0,0,0,0,0,0,0,0,0,0,0,0,0,0,0,0,0,0,0,0,0,0,0,0,0,0,0,0,0,0,0,0,0,0,0,0,0,0,0,0,0,0,0,0,0,0,0,0,0,0,0,0,0,0,0,0,0,0,0,0,0,0,0,0,0,0,0,0,0,0,0,0,0,0,0,0,0,0,0,0,0,0,0,0,0,0,0,0,0,0,0,0,0,0,0,0,0,0,0,0,0,0,0,0,0,0,0,0,0,0,0,0,0,0,0,0,0,0,0,0,0,0,0,0,0,0,0,0,0,0,0,0,0,0,0,0,0,0,0,0,0,0,0,0,0,0,0,0,0,0,0,0,0,0,0,0,0,0,0,0,0,0,0,0,0,0,0,0,0,0,0,0,0,0,0,0,0,0,0,0,0,0,0,0,0,0,0,0,0,0,0,0,0,0,0,0,0,0,0,0,0,0,0,0,0,0,0,0,0,0,0,0,0,0,0,0,0,0,0,0,0,0,0,0,0,0,0,0,0,0,0,0,0,0,0,0,0,0,0,0,0,0,0,0,0,0,0,0,0,0,0,0,0,0,0,0,0,0,0,0,0,0,0,0,0,0,0,0,0,0,0,0,0,0,0,0,0,0,0,0,0,0,0,0,0,0,0,0,0,0,0,0,0,0,0,0,0,0,0,0,0,0,0,0,0,0,0,0,0,0,0,0,0,0,0,0,0,0,0,0,0,0,0,0,0,0,0,0,0,0,0,0,0,0,0,0,0,0,0,0,0,0,0,0,0,0,0,0,0,0,0,0,0,0,0,0,0,0,0,0,0,0,0,0,0,0,0,0,0,0,0,0,0,0,0,0,0,0,0,0,0,0,0,0,0,0,0,0,0,0,0,0,0,0,0,0,0,0,0,0,0,0,0,0,0,0,0,0,0,0,0,0,0,0,0,0,0,0,0,0,0,0,0,0,0,0,0,0,0,0,0,0,0,0,0,0,0,0,0,0,0,0,0,0,0,0,0,0,0,0,0,0,0,0,0,0,0,0,0,0,0,0,0,0,0,0,0,0,0,0,0,0,0,0,0,0,0,0,0,0,0,0,0,0,0,0,0,0,0,0,0,0,0,0,0,0,0,0,0,0,0,0,0,0,0,0,0,0,0,0,0,0,0,0,0,0,0,0,0,0,0,0,0,0,0,0,0,0,0,0,0,0,0,0,0,0,0,0,0,0,0,0,0,0,0,0,0,0,0,0,0,0,0,0,0,0,0,0,0,0,0,0,0,0,0,0,0,0,0,0,0,0,0,0,0,0,0,0,0,0,0,0,0,0,0,0,0,0,0,0,0,0,0,0,0,0,0,0,0,0,0,0,0,0,0,0,0,0,0,0,0,0,0,0,0,0,0,0,0,0,0,0,0,0,0,0,0,0,0,0,0,0,0,0,0,0,0,0,0,0,0,0,0,0,0,0,0,0,0,0,0,0,0,0,0,0,0,0,0,0,0,0,0,0,0,0,0,0,0,0,0,0,0,0,0,0,0,0,0,0,0,0,0,0,0,0,0,0,0,0,0,0,0,0,0,0,0,0,0,0,0,0,0,0,0,0,0,0,0,0,0,0,0,0,0,0,0,0,0,0,0,0,0,0,0,0,0,0,0,0,0,0,0,0,0,0,0,0,0,0,0,0,0,0,0,0,0,0,0,0,0,0,0,0,0,0,0,0,0,0,0,0,0,0,0,0,0,0,0,0,0,0,0,0,0,0,0,0,0,0,0,0,0,0,0,0,0,0,0,0,0,0,0,0,0,0,0,0,0,0,0,0,0,0,0,0,0,0,0,0,0,0,0,0,0,0,0,0,0,0,0,0,0,0,0,0,0,0,0,0,0,0,0,0,0,0,0,0,0,0,0,0,0,0,0,0,0,0,0,0,0,0,0,0,0,0,0,0,0,0,0,0,0,0,0,0,0,0,0,0,0,0,0,0,0,0,0,0,0,0,0,0,0,0,0,0,0,0,0,0,0,0,0,0,0,0,0,0,0,0,0,0,0,0,0,0,0,0,0,0,0,0,0,0,0,0,0,0,0,0,0,0,0,0,0,0,0,0,0,0,0,0,0,0,0,0,0,0,0,0,0,0,0,0,0,0,0,0,0,0,0,0,0,0,0,0,0,0,0,0,0,0,0,0,0,0,0,0,0,0,0,0,0,0,0,0,0,0,0,0,0,0,0,0,0,0,0,0,0,0,0,0,0,0,0,0,0,0,0,0,0,0,0,0,0,0,0,0,0,0,0,0,0,0,0,0,0,0,0,0,0,0,0,0,0,0,0,0,0,0,0,0,0,0,0,0,0,0,0,0,0,0,0,0,0,0,0,0,0,0,0,0,0,0,0,0,0,0,0,0,0,0,0,0,0,0,0,0,0,0,0,0,0,0,0,0,0,0,0,0,0,0,0,0,0,0,0,0,0,0,0,0,0,0,0,0,0,0,0,0,0,0,0,0,0,0,0,0,0,0,0,0,0,0,0,0,0,0,0,0,0,0,0,0,0,0,0,0,0,0,0,0,0,0,0,0,0,0,0,0,0,0,0,0,0,0,0,0,0,0,0,0,0,0,0,0,0,0,0,0,0,0,0,0,0,0,0,0,0,0,0,0,0,0,0,0,0,0,0,0,0,0,0,0,0,0,0,0,0,0,0,0,0,0,0,0,0,0,0,0,0,0,0,0,0,0,0,0,0,0,0,0,0,0,0,0,0,0,0,0,0,0,0,0,0,0,0,0,0,0,0,0,0,0,0,0,0,0,0,0,0,0,0,0,0,0,0,0,0,0,0,0,0,0,0,0,0,0,0,0,0,0,0,0,0,0,0,0,0,0,0,0,0,0,0,0,0,0,0,0,0,0,0,0,0,0,0,0,0,0,0,0,0,0,0,0,0,0,0,0,0,0,0,0,0,0,0,0,0,0
[truncated: 21,878 more chars]
