# Supplementary material for: Structural intermediates observed only in intact Escherichia coli indicate a mechanism for TonB-dependent transport
Source: eLife. 2021 Jul 12;10:e68548. doi: 10.7554/eLife.68548 (PMC8341980; doi:10.7554/eLife.68548)
Supplement: Source data 1. [file elife-68548-data1.zip › SourceData/Unprocessed_DEER_data.txt]

These folders contain the raw, unprocessed DEER data obtained from our Bruker Elexsys E580 pulse EPR spectrometer in the original format provided by the Bruker Xepr software.  The folders are organized according to the figure in the main text or supplementary information in which the raw or processed data is presented.  The software and procedure used to process these data is indicated in Material and Methods under "Data Processing."
